# Supplementary material for: Rare variant analyses validate known ALS genes in a multi-ethnic population and identifies ANTXR2 as a candidate in PLS
Source: BMC Genomics. 2024 Jun 29;25:651. doi: 10.1186/s12864-024-10538-1 (PMC11218304; doi:10.1186/s12864-024-10538-1)
Supplement: Supplementary file 2 — Supplementary Material 2. [file 12864_2024_10538_MOESM2_ESM.xlsx]

## Sheet: SuppData1.ALS_Miss&PTV
gene	p.value	estimate	conf.low	conf.high	Qualified Case	Unqualified Case	Qualified Ctrl	Unqualified Ctrl	%QV+ Case	%QV+ Ctrl	0.Qualified Case	0.Unqualified Case	0.Qualified Ctrl	0.Unqualified Ctrl	0.Fet P	1.Qualified Case	1.Unqualified Case	1.Qualified Ctrl	1.Unqualified Ctrl	1.Fet P	2.Qualified Case	2.Unqualified Case	2.Qualified Ctrl	2.Unqualified Ctrl	2.Fet P	3.Qualified Case	3.Unqualified Case	3.Qualified Ctrl	3.Unqualified Ctrl	3.Fet P	4.Qualified Case	4.Unqualified Case	4.Qualified Ctrl	4.Unqualified Ctrl	4.Fet P	5.Qualified Case	5.Unqualified Case	5.Qualified Ctrl	5.Unqualified Ctrl	5.Fet P	6.Qualified Case	6.Unqualified Case	6.Qualified Ctrl	6.Unqualified Ctrl	6.Fet P	7.Qualified Case	7.Unqualified Case	7.Qualified Ctrl	7.Unqualified Ctrl
'SOD1'	3.67031e-39	19.1857	11.1455	34.5992	95	6875	19	22505	1.36298	0.0843545	23	2597	2	4790	5.07858e-09	43	2459	4	3985	3.4782e-14	9	913	4	3864	0.000118461	2	102	2	2786	0.00733031	4	200	2	2100	0.000774419	1	293	0	1924	0.132552	3	107	2	1066	0.00689608	2	84	3	666
'TARDBP'	1.99624e-10	4.73402	2.8528	7.94684	46	6924	32	22492	0.659971	0.142071	10	2610	7	4785	0.0713836	17	2485	7	3982	0.00237097	9	913	8	3860	0.0019123	0	104	1	2787	1	1	203	5	2097	0.426721	0	294	1	1923	1	3	107	0	1068	0.000794171	4	82	2	667
'TBK1'	7.48805e-09	2.29845	1.72895	3.04979	102	6868	148	22376	1.46341	0.657077	42	2578	22	4770	1.02442e-06	39	2463	27	3962	0.000827287	15	907	29	3839	0.0193583	2	102	21	2767	0.19947	1	203	24	2078	0.719742	1	293	4	1920	0.509185	0	110	6	1062	1	1	85	6	663
'ALKBH3'	4.87862e-07	0.261269	0.130448	0.477639	12	6958	148	22376	0.172166	0.657077	4	2616	40	4752	9.9181e-05	3	2499	21	3968	0.010037	1	921	27	3841	0.0300146	0	104	18	2770	1	4	200	21	2081	0.271889	0	294	5	1919	1	0	110	9	1059	1	0	86	3	666
'ANKRD55'	2.57569e-05	1.8109	1.37055	2.38261	95	6875	185	22339	1.36298	0.821346	25	2595	31	4761	0.160711	43	2459	26	3963	8.60263e-05	17	905	44	3824	0.100574	1	103	24	2764	0.601277	6	198	24	2078	0.0436724	0	294	6	1918	1	0	110	11	1057	0.612846	2	84	6	663
'INPP4B'	3.75662e-05	0.444713	0.284581	0.672456	28	6942	209	22315	0.401722	0.927899	9	2611	46	4746	0.00265038	13	2489	31	3958	0.27658	1	921	48	3820	0.000722377	1	103	38	2750	1	2	202	15	2087	0.657694	0	294	0	1924		0	110	12	1056	0.617098	1	85	9	660
'LINGO2'	5.60111e-05	0.431515	0.26576	0.673714	24	6946	174	22350	0.344333	0.772509	9	2611	39	4753	0.0150948	9	2493	30	3959	0.0484418	4	918	38	3830	0.118727	1	103	18	2770	0.502454	0	204	16	2086	0.388727	0	294	9	1915	0.616905	0	110	9	1059	1	0	86	4	665
'MRPL52'	6.35512e-05	3.11437	1.74091	5.61808	31	6939	29	22495	0.444763	0.128752	16	2604	9	4783	0.00514303	12	2490	2	3987	0.00040169	1	921	8	3860	1	1	103	4	2784	0.167438	0	204	2	2100	1	0	294	0	1924		0	110	1	1067	1	1	85	1	668
'C1orf185'	6.71253e-05	0.0678652	0.00167494	0.403242	1	6969	54	22470	0.0143472	0.239744	0	2620	5	4787	0.168797	0	2502	9	3980	0.0153246	0	922	19	3849	0.0355278	0	104	6	2782	1	0	204	2	2100	1	0	294	6	1918	1	1	109	2	1066	0.254987	0	86	2	667
'C2orf82'	0.000128489	5.77861	2.09896	18.0001	16	6954	7	22517	0.229555	0.031078	5	2615	2	4790	0.105012	8	2494	3	3986	0.0276831	2	920	0	3868	0.0370178	0	104	1	2787	1	0	204	1	2101	1	0	294	0	1924		1	109	0	1068	0.0933786	0	86	0	669
'SLC39A5'	0.000153519	1.6882	1.28098	2.21315	92	6878	218	22306	1.31994	0.967857	31	2589	23	4769	0.000930433	26	2476	35	3954	0.511486	20	902	52	3816	0.070702	7	97	36	2752	0.000703874	5	199	23	2079	0.0950184	0	294	2	1922	1	1	109	17	1051	1	1	85	13	656
'CD300C'	0.00017229	2.52746	1.52479	4.15058	33	6937	49	22475	0.473458	0.217546	14	2606	2	4790	2.51597e-05	8	2494	7	3982	0.290149	8	914	18	3850	0.137506	1	103	2	2786	0.104085	1	203	8	2094	0.566189	0	294	0	1924		0	110	3	1065	1	1	85	3	666
'DDX23'	0.000285448	2.00849	1.35968	2.95173	53	6917	80	22444	0.760402	0.355177	25	2595	15	4777	0.000669319	19	2483	13	3976	0.0178878	5	917	24	3844	1	1	103	7	2781	0.254241	0	204	5	2097	1	1	293	3	1921	0.434029	0	110	2	1066	1	2	84	4	665
'KRTAP23-1'	0.00031409	7.31101	2.26045	24.5651	9	6961	7	22517	0.129125	0.031078	1	2619	0	4792	0.353481	2	2500	0	3989	0.14854	4	918	1	3867	0.00577989	0	104	0	2788		1	203	2	2100	0.242705	0	294	0	1924		0	110	0	1068		0	86	1	668
'TMEM230'	0.000349863	0.278957	0.106963	0.615188	7	6963	79	22445	0.10043	0.350737	2	2618	23	4769	0.00277846	3	2499	10	3979	0.393103	1	921	13	3855	0.493054	1	103	6	2782	0.226352	0	204	14	2088	0.627628	0	294	3	1921	1	0	110	6	1062	1	0	86	2	667
'SLFNL1'	0.000354957	1.54506	1.21124	1.96499	122	6848	231	22293	1.75036	1.02557	49	2571	55	4737	0.0130874	50	2452	50	3939	0.0222807	15	907	46	3822	0.325075	2	102	27	2761	0.280272	2	202	25	2077	1	0	294	0	1924		1	109	10	1058	1	1	85	2	667
'SCAND3'	0.000365741	0.418467	0.23744	0.698444	18	6952	139	22385	0.25825	0.61712	5	2615	19	4773	0.19807	9	2493	29	3960	0.0661177	2	920	39	3829	0.0156517	0	104	14	2774	1	0	204	18	2084	0.396485	0	294	1	1923	1	0	110	7	1061	1	1	85	6	663
'MAK'	0.000380783	1.65723	1.24458	2.19689	89	6881	173	22351	1.2769	0.76807	40	2580	38	4754	0.00405981	23	2479	34	3955	0.785813	16	906	31	3837	0.0147134	2	102	21	2767	0.19947	6	198	21	2081	0.0271713	0	294	6	1918	1	1	109	7	1061	0.544656	0	86	6	663
'C10orf118'	0.00044586	1.65425	1.23953	2.19723	87	6883	180	22344	1.24821	0.799148	32	2588	32	4760	0.0175531	32	2470	32	3957	0.0701588	16	906	32	3836	0.0249905	1	103	27	2761	1	2	202	28	2074	1	0	294	2	1922	1	2	108	11	1057	0.346282	1	85	4	665
'ZNF420'	0.000448888	0.40627	0.222148	0.698006	16	6954	135	22389	0.229555	0.599361	3	2617	35	4757	0.000131561	7	2495	16	3973	0.52244	1	921	25	3843	0.0451584	0	104	17	2771	1	4	200	19	2083	0.139687	0	294	1	1923	1	1	109	9	1059	1	0	86	3	666
'SDPR'	0.000619767	0.435975	0.246725	0.730189	18	6952	128	22396	0.25825	0.568283	6	2614	26	4766	0.0622872	7	2495	26	3963	0.0476045	3	919	26	3842	0.34216	0	104	12	2776	1	2	202	13	2089	0.388239	0	294	4	1920	1	0	110	4	1064	1	0	86	9	660
'FUS'	0.00066754	1.71539	1.24515	2.34931	71	6899	144	22380	1.01865	0.639318	21	2599	31	4761	0.46809	26	2476	18	3971	0.0074962	15	907	37	3831	0.108635	3	101	19	2769	0.0423438	3	201	18	2084	0.424272	0	294	2	1922	1	2	108	5	1063	0.133074	1	85	4	665
'KCTD13'	0.00069069	2.35332	1.42249	3.86582	34	6936	52	22472	0.487805	0.230865	11	2609	13	4779	0.290718	10	2492	7	3982	0.131493	8	914	10	3858	0.0128022	3	101	9	2779	0.00784421	1	203	5	2097	0.426721	0	294	1	1923	1	1	109	2	1066	0.254987	0	86	3	666
'KCNJ11'	0.00070442	0.385448	0.195391	0.70295	13	6957	104	22420	0.186514	0.46173	5	2615	19	4773	0.19807	4	2498	25	3964	0.00637053	2	920	20	3848	0.288038	2	102	11	2777	0.0771943	0	204	16	2086	0.388727	0	294	1	1923	1	0	110	3	1065	1	0	86	5	664
'ZNF528'	0.000732945	0.598195	0.432843	0.814676	54	6916	265	22259	0.774749	1.17652	17	2603	63	4729	0.00920732	23	2479	56	3933	0.102838	4	918	58	3810	0.00852062	1	103	27	2761	1	2	202	26	2076	1	3	291	2	1922	0.0187728	1	109	9	1059	1	1	85	7	662
'FNBP4'	0.000773496	0.565073	0.391134	0.800521	42	6928	221	22303	0.602582	0.981176	13	2607	57	4735	0.00246555	17	2485	46	3943	0.0680557	6	916	30	3838	0.833521	0	104	19	2769	1	2	202	39	2063	0.576713	0	294	1	1923	1	0	110	16	1052	0.388143	2	84	4	665
'CST8'	0.000882931	0.330513	0.143437	0.674376	9	6961	75	22449	0.129125	0.332978	4	2616	15	4777	0.235055	2	2500	22	3967	0.0013401	1	921	15	3853	0.336317	0	104	2	2786	1	1	203	9	2093	0.604716	0	294	0	1924		1	109	6	1062	0.497448	0	86	2	667
'MAP2K2'	0.00095814	1.88315	1.28391	2.73799	51	6919	105	22419	0.731707	0.466169	11	2609	13	4779	0.290718	16	2486	18	3971	0.377135	19	903	26	3842	0.000380027	2	102	22	2766	0.212798	1	203	10	2092	1	1	293	5	1919	0.57439	0	110	4	1064	1	0	86	3	666
'CCDC54'	0.00104819	0.447572	0.252667	0.752007	18	6952	114	22410	0.25825	0.506127	9	2611	30	4762	0.130616	6	2496	23	3966	0.0553443	3	919	20	3848	0.600337	0	104	5	2783	1	0	204	14	2088	0.627628	0	294	3	1921	1	0	110	4	1064	1	0	86	8	661
'HPD'	0.00105651	1.82403	1.25622	2.6273	54	6916	112	22412	0.774749	0.497247	15	2605	21	4771	0.484988	19	2483	16	3973	0.0799253	10	912	21	3847	0.0702648	2	102	20	2768	0.186252	2	202	16	2086	0.669702	0	294	5	1919	1	1	109	4	1064	0.388003	3	83	2	667
'ST3GAL5'	0.00106788	0.409926	0.214038	0.729865	14	6956	123	22401	0.200861	0.546084	5	2615	23	4769	0.0724842	4	2498	17	3972	0.0741922	2	920	27	3841	0.10087	0	104	18	2770	1	2	202	15	2087	0.657694	0	294	5	1919	1	0	110	6	1062	1	0	86	4	665
'NEK1'	0.00109614	1.42633	1.15022	1.76324	148	6822	340	22184	2.12339	1.5095	59	2561	72	4720	0.021145	61	2441	54	3935	0.00185064	17	905	57	3811	0.456495	3	101	43	2745	0.228215	4	200	49	2053	1	0	294	6	1918	1	2	108	17	1051	0.695572	0	86	16	653
'C5orf34'	0.00126699	0.625359	0.458425	0.84195	59	6911	263	22261	0.846485	1.16764	26	2594	69	4723	0.106142	18	2484	58	3931	0.0086459	11	911	58	3810	0.542008	0	104	23	2765	1	0	204	20	2082	0.249305	0	294	3	1921	1	1	109	7	1061	0.544656	1	85	9	660
'SELO'	0.00127175	0.64964	0.488657	0.853945	69	6901	342	22182	0.989957	1.51838	25	2595	61	4731	0.256695	27	2475	57	3932	0.259407	9	913	101	3767	0.00199709	0	104	29	2759	0.624186	1	203	30	2072	0.516803	0	294	6	1918	1	2	108	23	1045	1	0	86	15	654
'KCNJ2'	0.00134704	0.328715	0.134421	0.699148	8	6962	66	22458	0.114778	0.293021	2	2618	14	4778	0.0667804	4	2498	17	3972	0.0741922	1	921	18	3850	0.150951	0	104	3	2785	1	0	204	4	2098	1	1	293	2	1922	0.34741	0	110	3	1065	1	0	86	2	667
'ZNF615'	0.0013502	0.600041	0.42533	0.832486	48	6922	237	22287	0.688666	1.05221	19	2601	50	4742	0.205748	15	2487	55	3934	0.0028363	10	912	49	3819	0.741777	0	104	21	2767	1	3	201	29	2073	0.758101	0	294	3	1921	1	1	109	12	1056	1	0	86	8	661
'DPP3'	0.00139582	1.46714	1.15481	1.85703	121	6849	264	22260	1.73601	1.17208	46	2574	53	4739	0.0257079	45	2457	50	3939	0.0888267	15	907	55	3813	0.646823	1	103	31	2757	1	8	196	30	2072	0.0156146	1	293	6	1918	1	1	109	11	1057	1	1	85	14	655
'ARHGAP21'	0.00140301	0.668987	0.514714	0.861539	82	6888	382	22142	1.17647	1.69597	29	2591	85	4707	0.0293972	31	2471	70	3919	0.121808	15	907	72	3796	0.783488	0	104	34	2754	0.633195	3	201	57	2045	0.362981	0	294	9	1915	0.616905	2	108	17	1051	0.695572	1	85	15	654
'UMODL1'	0.00158255	1.29299	1.0996	1.51718	247	6723	676	21848	3.54376	3.00124	103	2517	127	4665	0.003165	70	2432	102	3887	0.578665	45	877	134	3734	0.0526206	2	102	97	2691	0.582627	3	201	98	2004	0.0303359	8	286	15	1909	0.00700639	7	103	43	1025	0.220401	3	83	22	647
'DNM3'	0.00163135	0.534881	0.345584	0.804078	30	6940	180	22344	0.430416	0.799148	12	2608	41	4751	0.0602431	13	2489	28	3961	0.423061	3	919	34	3834	0.0947486	0	104	22	2766	1	1	203	27	2075	0.507327	0	294	5	1919	1	0	110	11	1057	0.612846	1	85	3	666
'VTN'	0.00172788	1.61447	1.19193	2.17372	77	6893	163	22361	1.10473	0.723673	26	2594	32	4760	0.131564	22	2480	27	3962	0.378631	18	904	35	3833	0.012628	1	103	15	2773	0.444304	1	203	15	2087	1	3	291	9	1915	0.205499	4	106	14	1054	0.0790269	2	84	4	665
'ATXN3'	0.00173901	1.51283	1.16257	1.95837	98	6872	243	22281	1.40603	1.07885	29	2591	42	4750	0.321892	32	2470	34	3955	0.0996265	17	905	46	3822	0.145427	1	103	28	2760	1	3	201	30	2072	1	1	293	10	1914	1	4	106	24	1044	0.323569	2	84	10	659
'CCDC3'	0.0018862	0.478063	0.277702	0.785923	20	6950	122	22402	0.286944	0.541644	5	2615	25	4767	0.0346239	11	2491	30	3959	0.147468	2	920	23	3845	0.204727	0	104	17	2771	1	0	204	10	2092	1	0	294	3	1921	1	2	108	6	1062	0.166991	0	86	5	664
'WDR62'	0.00191745	0.712548	0.569355	0.886034	112	6858	511	22013	1.60689	2.26869	38	2582	103	4689	0.040404	38	2464	92	3897	0.0287975	21	901	115	3753	0.271934	0	104	75	2713	0.11259	5	199	41	2061	0.596977	3	291	12	1912	0.436939	2	108	27	1041	1	3	83	20	649
'BLOC1S1'	0.00200236	2.4827	1.34678	4.53985	24	6946	32	22492	0.344333	0.142071	7	2613	6	4786	0.243283	8	2494	5	3984	0.150479	6	916	11	3857	0.116855	0	104	5	2783	1	0	204	1	2101	1	2	292	1	1923	0.0479377	0	110	3	1065	1	0	86	0	669
'WSB1'	0.00200522	1.69939	1.20709	2.37536	62	6908	125	22399	0.889527	0.554964	24	2596	24	4768	0.0475797	18	2484	17	3972	0.120496	10	912	32	3836	0.433795	1	103	11	2777	0.356182	3	201	12	2090	0.140885	3	291	8	1916	0.169848	3	107	4	1064	0.020985	0	86	5	664
'ANKS3'	0.00213013	0.658711	0.494335	0.86767	68	6902	334	22190	0.97561	1.48286	28	2592	65	4727	0.326375	19	2483	54	3935	0.0291721	14	908	93	3775	0.107781	1	103	32	2756	1	1	203	31	2071	0.356767	1	293	13	1911	1	1	109	16	1052	1	2	84	12	657
'JMJD6'	0.00213735	2.09364	1.28959	3.37533	36	6934	57	22467	0.516499	0.253063	12	2608	13	4779	0.20993	14	2488	11	3978	0.0977184	7	915	7	3861	0.00927373	0	104	13	2775	1	1	203	6	2096	0.477569	0	294	0	1924		0	110	3	1065	1	2	84	2	667
'KLHL18'	0.00219318	1.69801	1.1967	2.3899	59	6911	131	22393	0.846485	0.581602	23	2597	20	4772	0.0158916	20	2482	15	3974	0.0349883	10	912	30	3838	0.320796	0	104	20	2768	1	3	201	16	2086	0.233059	0	294	1	1923	1	3	107	5	1063	0.0313228	0	86	7	662
'HSD17B12'	0.00219759	1.85931	1.22934	2.7882	45	6925	78	22446	0.645624	0.346297	11	2609	21	4771	1	12	2490	14	3975	0.426505	17	905	17	3851	5.02356e-05	0	104	6	2782	1	2	202	8	2094	0.219442	0	294	1	1923	1	2	108	2	1066	0.0457494	0	86	4	665
'TGFBR1'	0.0022346	0.373672	0.169352	0.742105	10	6960	77	22447	0.143472	0.341858	3	2617	20	4772	0.0274826	3	2499	19	3970	0.0153489	3	919	12	3856	1	0	104	14	2774	1	0	204	6	2096	1	0	294	1	1923	1	0	110	2	1066	1	0	86	0	669
'OR7D2'	0.00224744	0.461046	0.255435	0.786504	17	6953	116	22408	0.243902	0.515006	7	2613	19	4773	0.418107	4	2498	28	3961	0.00168025	6	916	24	3844	0.819851	0	104	15	2773	1	0	204	10	2092	1	0	294	1	1923	1	0	110	4	1064	1	0	86	3	666
'ASGR1'	0.00238003	1.67615	1.19019	2.34847	65	6905	110	22414	0.932568	0.488368	27	2593	24	4768	0.0117429	27	2475	26	3963	0.0664693	5	917	23	3845	1	0	104	9	2779	1	3	201	16	2086	0.233059	0	294	0	1924		0	110	5	1063	1	2	84	3	666
'ARHGEF11'	0.00241995	1.40936	1.12341	1.76062	128	6842	354	22170	1.83644	1.57166	41	2579	52	4740	0.0810875	38	2464	53	3936	0.517619	23	899	70	3798	0.183876	1	103	49	2739	1	14	190	49	2053	0.000860337	0	294	8	1916	0.607424	5	105	33	1035	0.391875	3	83	13	656
'SEPT11'	0.00245274	0.29628	0.103149	0.696956	6	6964	72	22452	0.0860832	0.319659	3	2617	13	4779	0.1984	3	2499	10	3979	0.393103	0	922	14	3854	0.0866681	0	104	13	2775	1	0	204	14	2088	0.627628	0	294	1	1923	1	0	110	5	1063	1	0	86	2	667
'ARHGEF9'	0.00248454	2.51797	1.34797	4.65107	23	6947	35	22489	0.329986	0.15539	11	2609	7	4785	0.026984	6	2496	3	3986	0.0963256	4	918	5	3863	0.0758507	0	104	8	2780	1	1	203	5	2097	0.426721	0	294	1	1923	1	0	110	4	1064	1	1	85	1	668
'OR13D1'	0.00257113	1.79294	1.20807	2.6401	49	6921	92	22432	0.703013	0.408453	16	2604	22	4770	0.397695	17	2485	14	3975	0.0663803	8	914	18	3850	0.137506	5	99	8	2780	5.58921e-05	2	202	14	2088	0.646493	1	293	3	1921	0.434029	0	110	3	1065	1	0	86	5	664
'FOXD4'	0.00258275	0.369281	0.161055	0.747802	9	6961	106	22418	0.129125	0.470609	0	2620	16	4776	0.00114937	2	2500	12	3977	0.095657	2	920	17	3851	0.55794	0	104	20	2768	1	1	203	9	2093	0.604716	1	293	6	1918	1	2	108	7	1061	0.202175	1	85	11	658
'MRGBP'	0.00261721	4.42997	1.52637	12.8059	10	6960	11	22513	0.143472	0.0488368	1	2619	2	4790	1	2	2500	2	3987	0.642095	3	919	2	3866	0.0522173	0	104	3	2785	1	2	202	1	2101	0.022007	1	293	1	1923	0.247586	0	110	0	1068		0	86	0	669
'MYH10'	0.00263008	0.682482	0.523786	0.881171	81	6889	347	22177	1.16212	1.54058	37	2583	77	4715	0.554544	21	2481	74	3915	0.000894136	12	910	91	3777	0.056912	1	103	25	2763	0.61574	5	199	23	2079	0.0950184	1	293	11	1913	1	1	109	9	1059	1	1	85	12	657
'PBRM1'	0.00272533	1.42557	1.12744	1.79619	125	6845	263	22261	1.7934	1.16764	51	2569	65	4727	0.0623653	45	2457	43	3946	0.0200202	20	902	69	3799	0.417292	1	103	27	2761	1	1	203	18	2084	1	2	292	9	1915	0.647771	3	107	12	1056	0.158037	1	85	9	660
'NPM3'	0.00274726	2.1365	1.27628	3.54908	32	6938	46	22478	0.45911	0.204227	13	2607	9	4783	0.0249776	7	2495	13	3976	0.82161	4	918	12	3856	0.528674	1	103	2	2786	0.104085	4	200	6	2096	0.00815169	1	293	0	1924	0.132552	1	109	3	1065	0.324733	1	85	1	668
'PCDHGC3'	0.00283229	0.638055	0.462547	0.867658	55	6915	262	22262	0.789096	1.1632	20	2600	59	4733	0.0751696	20	2482	51	3938	0.085454	7	915	57	3811	0.109128	1	103	25	2763	0.61574	2	202	26	2076	1	1	293	9	1915	1	2	108	9	1059	0.274326	0	86	8	661
'COL8A2'	0.00291519	0.563658	0.371617	0.832938	33	6937	190	22334	0.473458	0.843545	13	2607	31	4761	0.527301	10	2492	41	3948	0.00554165	3	919	43	3825	0.0237484	1	103	21	2767	0.554572	0	204	17	2085	0.391329	1	293	3	1921	0.434029	2	108	14	1054	0.655412	2	84	6	663
'C12orf39'	0.00297714	2.90635	1.38304	6.08685	18	6952	21	22503	0.25825	0.0932339	4	2616	3	4789	0.252665	9	2493	3	3986	0.0144305	4	918	5	3863	0.0758507	0	104	3	2785	1	1	203	2	2100	0.242705	0	294	1	1923	1	0	110	1	1067	1	0	86	1	668
'ZNF235'	0.00305978	0.599759	0.413298	0.852854	41	6929	220	22304	0.588235	0.976736	17	2603	51	4741	0.0754396	16	2486	30	3959	0.650823	5	917	49	3819	0.0801022	1	103	23	2765	0.586274	1	203	26	2076	0.506962	1	293	8	1916	1	0	110	17	1051	0.393467	0	86	6	663
'TMEM179B'	0.00307421	1.95043	1.22549	3.06892	36	6934	65	22459	0.516499	0.288581	11	2609	11	4781	0.180198	10	2492	9	3980	0.240186	13	909	21	3847	0.00832265	1	103	7	2781	0.254241	1	203	10	2092	1	0	294	1	1923	1	0	110	2	1066	1	0	86	1	668
'LRP5'	0.00307495	1.31045	1.0936	1.56641	201	6769	505	22019	2.88379	2.24205	75	2545	88	4704	0.0047626	77	2425	90	3899	0.0441804	26	896	122	3746	0.672183	1	103	60	2728	0.72468	10	194	50	2052	0.0383873	5	289	15	1909	0.171846	3	107	30	1038	1	0	86	20	649
'VSTM1'	0.003221	1.91462	1.22235	2.97551	40	6930	63	22461	0.573888	0.279702	17	2603	12	4780	0.0110497	16	2486	11	3978	0.0301236	4	918	17	3851	1	1	103	3	2785	0.136337	1	203	9	2093	0.604716	0	294	0	1924		1	109	2	1066	0.254987	0	86	4	665
'DBH'	0.00328497	1.44699	1.12773	1.84821	109	6861	259	22265	1.56385	1.14988	42	2578	59	4733	0.20838	27	2475	39	3950	0.704205	23	899	46	3822	0.00508733	1	103	20	2768	0.53783	9	195	34	2068	0.0109495	1	293	7	1917	1	1	109	17	1051	1	4	82	14	655
'ANKRD50'	0.00329515	0.645979	0.471215	0.873432	57	6913	276	22248	0.817791	1.22536	20	2600	59	4733	0.0751696	23	2479	47	3942	0.387653	10	912	68	3800	0.191057	1	103	32	2756	1	1	203	26	2076	0.506962	2	292	7	1917	0.339502	0	110	21	1047	0.250021	0	86	5	664
'PLK2'	0.0033085	0.405503	0.191782	0.779889	11	6959	91	22433	0.157819	0.404013	1	2619	18	4774	0.00358564	8	2494	14	3975	1	1	921	19	3849	0.152396	0	104	17	2771	1	1	203	4	2098	0.370952	0	294	5	1919	1	0	110	2	1066	1	0	86	5	664
'PKIB'	0.00331791	2.25505	1.26961	3.93486	25	6945	54	22470	0.35868	0.239744	7	2613	3	4789	0.0401653	8	2494	8	3981	0.441351	6	916	11	3857	0.116855	3	101	21	2767	0.0528627	0	204	5	2097	1	0	294	1	1923	1	0	110	2	1066	1	1	85	2	667
'BRS3'	0.00342062	0.278783	0.0856662	0.708247	5	6965	57	22467	0.071736	0.253063	2	2618	10	4782	0.233975	1	2501	12	3977	0.0219196	1	921	15	3853	0.336317	1	103	7	2781	0.254241	0	204	5	2097	1	0	294	2	1922	1	0	110	3	1065	1	0	86	2	667
'CYB561D2'	0.00362597	0.351849	0.143138	0.754222	8	6962	56	22468	0.114778	0.248624	5	2615	16	4776	0.361953	2	2500	15	3974	0.0239284	1	921	13	3855	0.493054	0	104	0	2788		0	204	2	2100	1	0	294	0	1924		0	110	2	1066	1	0	86	4	665
'C15orf60'	0.00369509	0.480588	0.271147	0.807904	18	6952	125	22399	0.25825	0.554964	13	2607	25	4767	1	4	2498	19	3970	0.0509529	0	922	19	3849	0.0355278	0	104	19	2769	1	1	203	12	2090	1	0	294	16	1908	0.253825	0	110	4	1064	1	0	86	6	663
'ALG1'	0.00372855	0.565634	0.367398	0.847042	31	6939	183	22341	0.444763	0.812467	14	2606	34	4758	0.449399	10	2492	35	3954	0.0302323	6	916	29	3839	1	0	104	30	2758	0.625214	0	204	25	2077	0.161038	0	294	5	1919	1	0	110	9	1059	1	0	86	3	666
'AGO3'	0.00373283	0.349885	0.142367	0.749591	8	6962	68	22456	0.114778	0.3019	5	2615	15	4777	0.482809	2	2500	17	3972	0.0156443	0	922	6	3862	0.60323	1	103	11	2777	0.356182	0	204	7	2095	1	0	294	4	1920	1	0	110	5	1063	1	0	86	2	667
'MB21D1'	0.0037678	0.556998	0.356104	0.845652	29	6941	159	22365	0.416069	0.705914	7	2613	37	4755	0.00654967	12	2490	32	3957	0.161086	6	916	33	3835	0.684438	2	102	17	2771	0.147526	0	204	22	2080	0.252528	0	294	2	1922	1	1	109	2	1066	0.254987	0	86	5	664
'S100A2'	0.00377399	2.36763	1.27117	4.38898	24	6946	30	22494	0.344333	0.133191	8	2612	5	4787	0.0766403	12	2490	7	3982	0.0334925	4	918	3	3865	0.0291132	0	104	2	2786	1	0	204	6	2096	1	0	294	0	1924		0	110	1	1067	1	0	86	2	667
'KLRK1'	0.00378074	0.371485	0.160593	0.761936	9	6961	73	22451	0.129125	0.324099	3	2617	14	4778	0.202068	4	2498	16	3973	0.108113	2	920	16	3852	0.553072	0	104	6	2782	1	0	204	9	2093	1	0	294	2	1922	1	0	110	3	1065	1	0	86	3	666
'ARAP3'	0.00380402	1.33361	1.09377	1.62077	165	6805	462	22062	2.36729	2.05115	45	2575	80	4712	0.924866	63	2439	62	3927	0.00699353	25	897	98	3770	0.729018	1	103	63	2725	0.728324	13	191	68	2034	0.0275062	4	290	14	1910	0.284358	6	104	32	1036	0.158189	5	81	16	653
'MUC21'	0.00381599	0.502115	0.292316	0.823081	20	6950	133	22391	0.286944	0.590481	9	2611	27	4765	0.223718	6	2496	20	3969	0.11127	3	919	33	3835	0.134145	0	104	18	2770	1	0	204	21	2081	0.249834	0	294	0	1924		0	110	7	1061	1	1	85	2	667
'NXPE3'	0.00383086	1.6094	1.155	2.22489	64	6906	149	22375	0.918221	0.661517	21	2599	27	4765	0.228179	19	2483	19	3970	0.180415	12	910	34	3834	0.257891	1	103	21	2767	0.554572	4	200	17	2085	0.108131	3	291	3	1921	0.0338982	2	108	9	1059	0.274326	1	85	7	662
'PHLDB2'	0.00395869	1.37416	1.10108	1.70866	136	6834	332	22192	1.95122	1.47398	54	2566	72	4720	0.0902201	44	2458	46	3943	0.0492669	20	902	85	3783	1	6	98	35	2753	0.00302172	7	197	41	2061	0.190386	0	294	2	1922	1	1	109	16	1052	1	1	85	14	655
'LCN10'	0.00397212	0.286624	0.0883365	0.724172	5	6965	72	22452	0.071736	0.319659	2	2618	9	4783	0.347745	0	2502	11	3978	0.00908636	2	920	14	3854	0.75166	0	104	14	2774	1	1	203	9	2093	0.604716	0	294	0	1924		0	110	6	1062	1	0	86	2	667
'TRAPPC1'	0.00401095	2.32278	1.26125	4.23715	24	6946	34	22490	0.344333	0.15095	7	2613	9	4783	0.601454	12	2490	3	3986	0.00196717	2	920	6	3862	0.655076	0	104	2	2786	1	3	201	7	2095	0.051367	0	294	1	1923	1	0	110	2	1066	1	0	86	1	668
'TEAD3'	0.00404717	1.9624	1.22681	3.10392	36	6934	71	22453	0.516499	0.315219	11	2609	11	4781	0.180198	15	2487	10	3979	0.0376739	7	915	9	3859	0.0216494	2	102	14	2774	0.110847	0	204	7	2095	1	0	294	1	1923	1	1	109	8	1060	0.587466	0	86	4	665
'C19orf35'	0.00404862	1.6419	1.15987	2.30141	57	6913	143	22381	0.817791	0.634878	19	2601	15	4777	0.0180118	12	2490	18	3971	0.853249	14	908	39	3829	0.217635	2	102	18	2770	0.160251	3	201	19	2083	0.436741	3	291	8	1916	0.169848	2	108	11	1057	0.346282	0	86	9	660
'OGDHL'	0.00420557	0.694161	0.531133	0.898708	79	6891	379	22145	1.13343	1.68265	28	2592	80	4712	0.0423191	29	2473	62	3927	0.195058	7	915	71	3797	0.0196206	0	104	53	2735	0.262026	7	197	43	2059	0.202788	1	293	18	1906	0.498335	3	107	21	1047	0.484554	2	84	9	660
'ZNF100'	0.00423769	0.596646	0.402653	0.864199	37	6933	204	22320	0.530846	0.905701	18	2602	45	4747	0.291152	10	2492	31	3958	0.0757399	4	918	43	3825	0.0631301	0	104	26	2762	1	3	201	21	2081	0.465083	1	293	2	1922	0.34741	0	110	14	1054	0.632931	1	85	13	656
'ARFGAP3'	0.00424878	0.623946	0.438498	0.872444	46	6924	235	22289	0.659971	1.04333	15	2605	55	4737	0.0163505	18	2484	40	3949	0.278881	11	911	46	3822	1	1	103	40	2748	1	0	204	18	2084	0.396485	0	294	9	1915	0.616905	0	110	8	1060	1	0	86	3	666
'OPTN'	0.00434875	1.63443	1.15701	2.2871	58	6912	146	22378	0.832138	0.648197	15	2605	19	4773	0.285681	16	2486	16	3973	0.203859	22	900	39	3829	0.00170238	0	104	27	2761	0.623517	3	201	14	2088	0.185432	1	293	4	1920	0.509185	0	110	6	1062	1	1	85	8	661
'SLAMF8'	0.00436115	0.534883	0.330725	0.834453	25	6945	155	22369	0.35868	0.688155	11	2609	29	4763	0.324978	7	2495	26	3963	0.0476045	4	918	37	3831	0.161851	1	103	18	2770	0.502454	0	204	16	2086	0.388727	1	293	3	1921	0.434029	0	110	12	1056	0.617098	1	85	7	662
'NPS'	0.00444753	3.50884	1.41129	8.50993	12	6958	17	22507	0.172166	0.075475	3	2617	2	4790	0.353409	3	2499	1	3988	0.162783	5	917	2	3866	0.00388765	0	104	4	2784	1	0	204	4	2098	1	0	294	0	1924		1	109	2	1066	0.254987	0	86	1	668
'TUT1'	0.00449232	1.49457	1.12405	1.97498	84	6886	214	22310	1.20516	0.950098	30	2590	39	4753	0.164895	27	2475	24	3965	0.0423553	10	912	51	3817	0.743335	5	99	30	2758	0.00750433	8	196	25	2077	0.0065127	0	294	1	1923	1	1	109	14	1054	1	2	84	8	661
'MGAT4C'	0.00453469	0.546559	0.340492	0.848095	26	6944	141	22383	0.373027	0.625999	7	2613	29	4763	0.0535799	13	2489	28	3961	0.423061	3	919	37	3831	0.0680126	0	104	10	2778	1	0	204	9	2093	1	1	293	9	1915	1	2	108	8	1060	0.2381	0	86	3	666
'AADACL2'	0.00459213	1.69667	1.17023	2.44121	54	6916	108	22416	0.774749	0.479489	21	2599	22	4770	0.0775658	11	2491	24	3965	0.486757	13	909	19	3849	0.00522163	0	104	17	2771	1	2	202	10	2092	0.287678	1	293	2	1922	0.34741	2	108	3	1065	0.0716516	1	85	5	664
'IFNA14'	0.00460875	1.78292	1.18561	2.6515	44	6926	94	22430	0.631277	0.417333	16	2604	17	4775	0.143079	12	2490	8	3981	0.0639933	8	914	26	3842	0.51365	1	103	5	2783	0.19743	5	199	18	2084	0.0464711	0	294	2	1922	1	1	109	2	1066	0.254987	0	86	3	666
'ZNF671'	0.00468545	0.588345	0.39302	0.859427	35	6935	205	22319	0.502152	0.91014	7	2613	32	4760	0.0276276	14	2488	37	3952	0.11304	8	914	51	3817	0.320248	5	99	19	2769	0.00134513	0	204	33	2069	0.11137	1	293	4	1920	0.509185	0	110	17	1051	0.393467	0	86	6	663
'GSDMD'	0.00473064	0.589591	0.393946	0.861001	35	6935	209	22315	0.502152	0.927899	13	2607	31	4761	0.527301	15	2487	32	3957	0.371522	3	919	49	3819	0.0118917	0	104	25	2763	1	0	204	22	2080	0.252528	0	294	5	1919	1	1	109	17	1051	1	1	85	12	657
'LAGE3'	0.00487229	0	0	0.612943	0	6970	18	22506	0	0.0799148	0	2620	7	4785	0.0566295	0	2502	2	3987	0.526167	0	922	6	3862	0.60323	0	104	0	2788		0	204	1	2101	1	0	294	0	1924		0	110	1	1067	1	0	86	1	668
'SLC30A9'	0.00487599	1.77039	1.17139	2.65297	45	6925	83	22441	0.645624	0.368496	17	2603	18	4774	0.111714	15	2487	14	3975	0.180001	8	914	19	3849	0.215976	2	102	9	2779	0.0570128	2	202	14	2088	0.646493	0	294	0	1924		0	110	4	1064	1	1	85	1	668
'C1QTNF1'	0.00488866	1.61997	1.14201	2.28359	61	6909	112	22412	0.875179	0.497247	27	2593	22	4770	0.00628131	25	2477	22	3967	0.049491	5	917	26	3842	0.82069	2	102	11	2777	0.0771943	2	202	10	2092	0.287678	0	294	5	1919	1	0	110	6	1062	1	0	86	4	665
'OSMR'	0.00501927	0.697863	0.534462	0.902883	80	6890	366	22158	1.14778	1.62493	32	2588	72	4720	0.353668	30	2472	69	3920	0.0962739	9	913	78	3790	0.038286	0	104	53	2735	0.262026	4	200	35	2067	0.772974	1	293	9	1915	1	1	109	20	1048	0.713071	0	86	10	659
'IPP'	0.00508425	0.568835	0.365986	0.859506	30	6940	151	22373	0.430416	0.670396	9	2611	44	4748	0.00383639	12	2490	29	3960	0.261115	7	915	28	3840	0.831961	1	103	13	2775	0.401848	1	203	16	2086	1	0	294	1	1923	1	0	110	9	1059	1	0	86	3	666
'ZFP36L1'	0.00534407	0.259037	0.0667807	0.725163	4	6966	55	22469	0.0573888	0.244184	1	2619	13	4779	0.0257067	0	2502	8	3981	0.0269623	1	921	8	3860	1	0	104	6	2782	1	1	203	9	2093	0.604716	0	294	0	1924		1	109	4	1064	0.388003	0	86	2	667
'ANKRD27'	0.0054039	0.717847	0.561682	0.910606	95	6875	402	22122	1.36298	1.78476	34	2586	84	4708	0.145809	32	2470	89	3900	0.00604861	17	905	81	3787	0.6991	2	102	43	2745	0.676027	1	203	39	2063	0.254291	4	290	5	1919	0.0220891	1	109	20	1048	0.713071	3	83	27	642
'KRT73'	0.00542854	0.648462	0.465971	0.888697	52	6918	265	22259	0.746055	1.17652	24	2596	54	4738	0.475105	16	2486	41	3948	0.131911	5	917	60	3808	0.0163845	1	103	28	2760	1	2	202	39	2063	0.576713	1	293	5	1919	0.57439	1	109	16	1052	1	0	86	7	662
'RWDD4'	0.00543054	2.43195	1.25353	4.68775	21	6949	26	22498	0.301291	0.115432	7	2613	6	4786	0.243283	6	2496	6	3983	0.554251	6	916	7	3861	0.0249821	1	103	1	2787	0.0706413	0	204	1	2101	1	0	294	0	1924		0	110	3	1065	1	1	85	1	668
'MTL5'	0.00547006	0.5349	0.323032	0.851678	23	6947	138	22386	0.329986	0.61268	4	2616	22	4770	0.0384214	8	2494	32	3957	0.0145534	10	912	32	3836	0.433795	0	104	15	2773	1	0	204	21	2081	0.249834	0	294	0	1924		0	110	6	1062	1	0	86	6	663
'TMED6'	0.00561998	1.85159	1.17467	2.8825	37	6933	77	22447	0.530846	0.341858	12	2608	13	4779	0.20993	13	2489	10	3979	0.0872725	4	918	14	3854	0.764055	1	103	11	2777	0.356182	3	201	13	2089	0.162694	2	292	0	1924	0.0175181	0	110	3	1065	1	1	85	7	662
'OLFML2B'	0.00566168	1.47748	1.11276	1.94795	82	6888	231	22293	1.17647	1.02557	24	2596	29	4763	0.148954	21	2481	26	3963	0.452255	23	899	57	3811	0.0437065	1	103	30	2758	1	5	199	36	2066	0.403856	1	293	2	1922	0.34741	3	107	12	1056	0.158037	1	85	21	648
'BCORL1'	0.00569747	0.671457	0.497984	0.894608	64	6906	307	22217	0.918221	1.36299	24	2596	55	4737	0.408005	25	2477	65	3924	0.0379421	8	914	52	3816	0.321711	2	102	44	2744	0.680809	1	203	39	2063	0.254291	2	292	7	1917	0.339502	1	109	14	1054	1	0	86	17	652
'MAP1LC3B'	0.00573545	2.67261	1.29549	5.57973	20	6950	19	22505	0.286944	0.0843545	7	2613	7	4785	0.270735	9	2493	6	3983	0.110884	2	920	0	3868	0.0370178	0	104	2	2786	1	1	203	1	2101	0.169139	0	294	0	1924		0	110	0	1068		0	86	2	667
'TMED7'	0.00574596	3.35969	1.31994	8.44503	12	6958	15	22509	0.172166	0.0665956	6	2614	2	4790	0.0265747	2	2500	2	3987	0.642095	2	920	1	3867	0.0968276	0	104	3	2785	1	0	204	1	2101	1	0	294	0	1924		1	109	2	1066	0.254987	1	85	3	666
'MBNL3'	0.00577501	2.37921	1.26822	4.36682	21	6949	39	22485	0.301291	0.173149	4	2616	7	4785	1	5	2497	4	3985	0.319719	7	915	6	3862	0.00554701	0	104	6	2782	1	2	202	7	2095	0.185827	1	293	1	1923	0.247586	1	109	4	1064	0.388003	1	85	2	667
'SEL1L'	0.00584646	0.554525	0.345298	0.86091	26	6944	147	22377	0.373027	0.652637	10	2610	27	4765	0.388648	11	2491	29	3960	0.191939	1	921	34	3834	0.00868479	0	104	13	2775	1	2	202	12	2090	0.355259	1	293	4	1920	0.509185	0	110	12	1056	0.617098	1	85	6	663
'PCNA'	0.00597427	3.13039	1.31896	7.43672	14	6956	16	22508	0.200861	0.0710353	5	2615	1	4791	0.0233124	5	2497	3	3986	0.274103	3	919	6	3862	0.387755	1	103	3	2785	0.136337	0	204	1	2101	1	0	294	0	1924		0	110	1	1067	1	0	86	0	669
'CAB39'	0.00597657	0.168933	0.0193301	0.681152	2	6968	33	22491	0.0286944	0.14651	1	2619	10	4782	0.110429	1	2501	6	3983	0.261044	0	922	8	3860	0.367179	0	104	6	2782	1	0	204	2	2100	1	0	294	0	1924		0	110	1	1067	1	0	86	0	669
'DYSF'	0.00616424	0.808679	0.69189	0.942538	237	6733	959	21565	3.40029	4.25768	89	2531	190	4602	0.225858	81	2421	166	3823	0.0619684	40	882	203	3665	0.278295	2	102	123	2665	0.323255	10	194	105	1997	1	6	288	28	1896	0.442109	4	106	49	1019	0.811381	3	83	35	634
'RMND5B'	0.00627254	1.58136	1.13038	2.19545	63	6907	138	22386	0.903874	0.61268	25	2595	26	4766	0.0547902	18	2484	20	3969	0.31582	13	909	33	3835	0.13167	0	104	18	2770	1	1	203	17	2085	1	3	291	2	1922	0.0187728	1	109	8	1060	0.587466	2	84	6	663
'CCDC42B'	0.0063338	1.84779	1.16815	2.90329	39	6931	59	22465	0.559541	0.261943	17	2603	10	4782	0.00403478	16	2486	17	3972	0.282257	5	917	11	3857	0.211904	0	104	7	2781	1	1	203	6	2096	0.477569	0	294	0	1924		0	110	3	1065	1	0	86	4	665
'HRCT1'	0.00635518	1.43229	1.09874	1.85453	90	6880	251	22273	1.29125	1.11437	24	2596	31	4761	0.204455	11	2491	16	3973	0.844343	44	878	114	3754	0.00740878	3	101	14	2774	0.0212794	2	202	13	2089	0.388239	4	290	35	1889	0.811129	1	109	7	1061	0.544656	0	86	7	662
'LITAF'	0.0064767	0.408977	0.184866	0.814976	10	6960	72	22452	0.143472	0.319659	0	2620	15	4777	0.0019553	4	2498	19	3970	0.0509529	5	917	13	3855	0.367794	0	104	7	2781	1	0	204	9	2093	1	0	294	1	1923	1	0	110	1	1067	1	1	85	4	665
'SLC38A11'	0.00660536	0.552475	0.340436	0.865575	25	6945	143	22381	0.35868	0.634878	10	2610	31	4761	0.189128	9	2493	26	3963	0.162487	5	917	31	3837	0.526919	0	104	24	2764	1	0	204	16	2086	0.388727	1	293	2	1922	0.34741	0	110	6	1062	1	0	86	2	667
'ZNF570'	0.00663146	0.536772	0.323492	0.856942	23	6947	131	22393	0.329986	0.581602	11	2609	24	4768	0.724554	10	2492	28	3961	0.13438	1	921	24	3844	0.0700438	0	104	19	2769	1	0	204	11	2091	0.613668	1	293	11	1913	1	0	110	5	1063	1	0	86	4	665
'TSR3'	0.00669033	1.61593	1.13016	2.29269	57	6913	115	22409	0.817791	0.510567	22	2598	25	4767	0.124769	20	2482	16	3973	0.0398172	11	911	29	3839	0.22366	0	104	13	2775	1	3	201	12	2090	0.140885	0	294	2	1922	1	0	110	9	1059	1	0	86	2	667
'KCTD20'	0.00669394	0.53627	0.32334	0.855688	23	6947	128	22396	0.329986	0.568283	11	2609	27	4765	0.49732	9	2493	25	3964	0.16124	2	920	32	3836	0.0484758	0	104	16	2772	1	0	204	6	2096	1	0	294	4	1920	1	1	109	3	1065	0.324733	0	86	4	665
'ANAPC5'	0.00669475	0.565451	0.35559	0.870367	27	6943	159	22365	0.387374	0.705914	11	2609	29	4763	0.324978	10	2492	27	3962	0.176361	1	921	37	3831	0.00589309	1	103	23	2765	0.586274	2	202	15	2087	0.657694	1	293	6	1918	1	1	109	4	1064	0.388003	0	86	7	662
'SEMA3E'	0.00672118	1.50667	1.10957	2.03313	75	6895	163	22361	1.07604	0.723673	32	2588	30	4762	0.0106043	18	2484	32	3957	0.771852	18	904	42	3826	0.0460911	1	103	19	2769	0.520465	0	204	20	2082	0.249305	1	293	1	1923	0.247586	4	106	7	1061	0.0141819	0	86	3	666
'MIEF1'	0.00682426	1.54806	1.12031	2.12477	68	6902	141	22383	0.97561	0.625999	25	2595	28	4764	0.0830617	23	2479	23	3966	0.128121	17	905	38	3830	0.0373307	0	104	15	2773	1	0	204	15	2087	0.636366	1	293	2	1922	0.34741	1	109	4	1064	0.388003	1	85	4	665
'WRN'	0.00684033	0.755572	0.610342	0.930008	125	6845	537	21987	1.7934	2.38412	46	2574	108	4684	0.17275	44	2458	90	3899	0.17937	22	900	134	3734	0.0994916	2	102	78	2710	1	3	201	51	2051	0.624309	2	292	13	1911	1	1	109	21	1047	0.71384	1	85	13	656
'TNFRSF13B'	0.00687628	0.641684	0.451447	0.89611	46	6924	245	22279	0.659971	1.08773	14	2606	33	4759	0.540602	20	2482	44	3945	0.247521	7	915	67	3801	0.0360041	1	103	33	2755	1	1	203	23	2079	0.717123	2	292	10	1914	0.666763	1	109	16	1052	1	0	86	5	664
'DHX38'	0.00692052	0.685296	0.512273	0.906336	67	6903	325	22199	0.961263	1.44291	20	2600	61	4731	0.0468082	23	2479	59	3930	0.052351	17	905	71	3797	1	1	103	39	2749	1	0	204	33	2069	0.11137	1	293	4	1920	0.509185	1	109	21	1047	0.71384	2	84	10	659
'ZNF772'	0.00697359	1.65665	1.13459	2.39418	50	6920	119	22405	0.71736	0.528325	16	2604	17	4775	0.143079	16	2486	15	3974	0.142136	11	911	28	3840	0.155385	1	103	22	2766	0.570712	0	204	8	2094	1	0	294	4	1920	1	3	107	7	1061	0.0584734	3	83	4	665
'BAZ1A'	0.00700647	0.67222	0.494214	0.902574	60	6910	279	22245	0.860832	1.23868	17	2603	58	4734	0.0209158	17	2485	53	3936	0.0133912	23	899	73	3795	0.239588	2	102	20	2768	0.186252	0	204	22	2080	0.252528	0	294	4	1920	1	0	110	13	1055	0.623967	1	85	11	658
'PDE4DIP'	0.00702452	1.558	1.11835	2.1535	64	6906	150	22374	0.918221	0.665956	19	2601	22	4770	0.143445	22	2480	26	3963	0.30114	13	909	30	3838	0.0788006	0	104	22	2766	1	3	201	21	2081	0.465083	1	293	2	1922	0.34741	0	110	8	1060	1	3	83	10	659
'SMAD3'	0.00704869	0.332517	0.114999	0.789642	6	6964	66	22458	0.0860832	0.293021	1	2619	11	4781	0.067236	4	2498	10	3979	0.586249	1	921	11	3857	0.482045	0	104	14	2774	1	0	204	6	2096	1	0	294	1	1923	1	0	110	3	1065	1	0	86	5	664
'HERPUD1'	0.00707638	0.47266	0.250818	0.834628	15	6955	103	22421	0.215208	0.45729	4	2616	19	4773	0.0816941	7	2495	19	3970	0.312559	1	921	24	3844	0.0700438	0	104	11	2777	1	0	204	9	2093	1	0	294	3	1921	1	1	109	4	1064	0.388003	0	86	3	666
'GPR68'	0.0071364	1.8454	1.1552	2.91734	36	6934	65	22459	0.516499	0.288581	19	2601	12	4780	0.003989	9	2493	11	3978	0.646625	7	915	12	3856	0.0732935	0	104	9	2779	1	0	204	2	2100	1	0	294	1	1923	1	0	110	5	1063	1	0	86	3	666
'RAB31'	0.00718563	2.32778	1.23949	4.31272	22	6948	33	22491	0.315638	0.14651	4	2616	5	4787	0.728907	8	2494	7	3982	0.290149	6	916	9	3859	0.0515749	1	103	3	2785	0.136337	2	202	5	2097	0.121637	0	294	0	1924		0	110	2	1066	1	1	85	1	668
'SEPT5'	0.00726368	2.00577	1.16998	3.39316	28	6942	48	22476	0.401722	0.213106	12	2608	12	4780	0.139142	6	2496	6	3983	0.554251	4	918	12	3856	0.528674	1	103	5	2783	0.19743	2	202	6	2096	0.153066	1	293	1	1923	0.247586	2	108	3	1065	0.0716516	0	86	1	668
'SLC6A2'	0.00740373	1.51037	1.10427	2.0536	73	6897	150	22374	1.04735	0.665956	24	2596	33	4759	0.330102	27	2475	31	3958	0.22368	12	910	37	3831	0.361873	1	103	24	2764	0.601277	5	199	9	2093	0.00531802	0	294	4	1920	1	2	108	6	1062	0.166991	1	85	4	665
'OR6Q1'	0.00747001	1.68944	1.13747	2.49088	49	6921	88	22436	0.703013	0.390694	19	2601	25	4767	0.272868	17	2485	16	3973	0.150986	7	915	16	3852	0.184038	0	104	11	2777	1	1	203	8	2094	0.566189	0	294	0	1924		2	108	3	1065	0.0716516	0	86	1	668
'EIF3G'	0.00776752	2.15029	1.19874	3.79065	24	6946	44	22480	0.344333	0.195347	8	2612	6	4786	0.0984912	6	2496	6	3983	0.554251	6	916	11	3857	0.116855	1	103	8	2780	0.281133	0	204	3	2099	1	1	293	1	1923	0.247586	1	109	2	1066	0.254987	1	85	5	664
'RINT1'	0.0077841	1.48588	1.101	1.99205	77	6893	199	22325	1.10473	0.883502	29	2591	23	4769	0.00318635	30	2472	33	3956	0.152657	11	911	33	3835	0.33675	1	103	46	2742	1	1	203	19	2083	1	1	293	6	1918	1	1	109	15	1053	1	2	84	7	662
'PSG8'	0.00788313	0.634078	0.439691	0.897399	43	6927	219	22305	0.61693	0.972296	10	2610	47	4745	0.00491876	18	2484	43	3946	0.185726	6	916	33	3835	0.684438	0	104	25	2763	1	4	200	32	2070	0.553997	1	293	9	1915	1	2	108	14	1054	0.655412	1	85	5	664
'ZNF891'	0.00788377	1.73355	1.14021	2.60525	42	6928	91	22433	0.602582	0.404013	14	2606	18	4774	0.355273	12	2490	10	3979	0.129772	9	913	21	3847	0.159636	0	104	14	2774	1	3	201	10	2092	0.100699	0	294	2	1922	1	2	108	5	1063	0.133074	1	85	4	665
'ERBB2IP'	0.00798608	1.36694	1.07826	1.72484	117	6853	314	22210	1.67862	1.39407	36	2584	50	4742	0.212911	41	2461	48	3941	0.154249	17	905	68	3800	0.88949	4	100	34	2754	0.0456211	10	194	35	2067	0.00474989	2	292	9	1915	0.647771	3	107	21	1047	0.484554	2	84	19	650
'ECD'	0.00803283	0.656262	0.468144	0.906278	51	6919	222	22302	0.731707	0.985615	24	2596	44	4748	1	19	2483	59	3930	0.00973452	2	920	35	3833	0.0338552	0	104	18	2770	1	3	201	35	2067	1	1	293	6	1918	1	0	110	9	1059	1	1	85	6	663
'EIF3L'	0.00808537	1.98847	1.15986	3.37805	29	6941	42	22482	0.416069	0.186468	10	2610	8	4784	0.0852932	10	2492	12	3977	0.516771	4	918	11	3857	0.508458	0	104	3	2785	1	2	202	6	2096	0.153066	0	294	1	1923	1	0	110	0	1068		2	84	0	669
'C5orf63'	0.00810799	0.111434	0.00268322	0.700241	1	6969	26	22498	0.0143472	0.115432	0	2620	4	4788	0.304406	0	2502	7	3982	0.0483639	1	921	9	3859	0.69823	0	104	2	2786	1	0	204	1	2101	1	0	294	0	1924		0	110	3	1065	1	0	86	0	669
'SAA1'	0.00817667	0.111021	0.00267458	0.697085	1	6969	28	22496	0.0143472	0.124312	1	2619	9	4783	0.109823	0	2502	3	3986	0.289251	0	922	5	3863	0.590549	0	104	3	2785	1	0	204	5	2097	1	0	294	0	1924		0	110	0	1068		0	86	1	668
'ATL3'	0.00818229	1.64338	1.12086	2.37932	47	6923	120	22404	0.674319	0.532765	12	2608	9	4783	0.0415218	14	2488	13	3976	0.168369	16	906	34	3834	0.0292133	2	102	9	2779	0.0570128	1	203	27	2075	0.507327	0	294	4	1920	1	0	110	10	1058	0.611816	1	85	6	663
'OR51D1'	0.00824664	0.558735	0.343862	0.876742	25	6945	134	22390	0.35868	0.594921	8	2612	29	4763	0.0863489	11	2491	28	3961	0.247542	4	918	29	3839	0.379353	0	104	15	2773	1	1	203	17	2085	1	0	294	1	1923	1	0	110	2	1066	1	1	85	6	663
'RGS12'	0.00828616	1.25933	1.05877	1.49442	218	6752	549	21975	3.12769	2.4374	77	2543	100	4692	0.0256143	92	2410	109	3880	0.0390161	30	892	126	3742	1	3	101	67	2721	0.738982	5	199	62	2040	0.829243	1	293	12	1912	1	2	108	21	1047	1	4	82	17	652
'PDE5A'	0.00840659	0.603323	0.400298	0.886708	34	6936	196	22328	0.487805	0.870183	11	2609	34	4758	0.158572	11	2491	30	3959	0.147468	7	915	51	3817	0.182934	0	104	28	2760	0.623609	2	202	16	2086	0.669702	0	294	6	1918	1	2	108	14	1054	0.655412	0	86	6	663
'FAM43B'	0.00845678	0.239039	0.0467883	0.763815	3	6967	41	22483	0.0430416	0.182028	1	2619	6	4786	0.433308	1	2501	4	3985	0.655033	1	921	25	3843	0.0451584	0	104	0	2788		0	204	5	2097	1	0	294	0	1924		0	110	0	1068		0	86	0	669
'BLM'	0.00847941	0.73105	0.571312	0.928361	94	6876	405	22119	1.34864	1.79808	25	2595	82	4710	0.00807256	43	2459	76	3913	0.635071	13	909	88	3780	0.124642	2	102	36	2752	0.399662	4	200	58	2044	0.652249	1	293	11	1913	1	3	107	23	1045	0.728193	1	85	8	661
'SHROOM4'	0.00851283	0.629944	0.431791	0.900163	40	6930	216	22308	0.573888	0.958977	11	2609	37	4755	0.0944027	17	2485	33	3956	0.561708	7	915	58	3810	0.0829445	0	104	22	2766	1	2	202	23	2079	1	0	294	3	1921	1	1	109	13	1055	1	1	85	15	654
'ZBED4'	0.0086326	1.37424	1.08003	1.74111	116	6854	277	22247	1.66428	1.2298	34	2586	53	4739	0.498792	55	2447	42	3947	0.000310268	19	903	65	3803	0.404712	1	103	30	2758	1	2	202	30	2072	1	0	294	7	1917	0.604021	2	108	24	1044	1	2	84	9	660
'N4BP3'	0.00871561	1.4388	1.08726	1.89293	87	6883	211	22313	1.24821	0.936779	37	2583	42	4750	0.0336748	22	2480	33	3956	0.889521	14	908	45	3823	0.405018	4	100	28	2760	0.0261635	3	201	22	2080	0.480556	0	294	1	1923	1	2	108	13	1055	0.64354	3	83	15	654
'COL2A1'	0.00883192	0.691632	0.51442	0.919056	65	6905	308	22216	0.932568	1.36743	32	2588	60	4732	1	20	2482	50	3939	0.107741	7	915	68	3800	0.026326	0	104	30	2758	0.625214	3	201	43	2059	0.793678	0	294	7	1917	0.604021	2	108	21	1047	1	1	85	9	660
'TMEM150B'	0.00897137	1.62123	1.12167	2.32195	53	6917	114	22410	0.760402	0.506127	21	2599	20	4772	0.0477344	18	2484	13	3976	0.0399289	7	915	34	3834	0.843955	1	103	13	2775	0.401848	1	203	9	2093	0.604716	0	294	1	1923	1	0	110	6	1062	1	2	84	11	658
'LIN7B'	0.00900665	0.447007	0.217275	0.846899	12	6958	75	22449	0.172166	0.332978	5	2615	12	4780	0.800626	6	2496	22	3967	0.0787395	1	921	16	3852	0.223542	0	104	11	2777	1	0	204	5	2097	1	0	294	3	1921	1	0	110	2	1066	1	0	86	0	669
'C15orf57'	0.00900867	0.339941	0.116994	0.813945	6	6964	49	22475	0.0860832	0.217546	3	2617	12	4780	0.284149	1	2501	12	3977	0.0219196	2	920	10	3858	1	0	104	3	2785	1	0	204	5	2097	1	0	294	0	1924		0	110	1	1067	1	0	86	4	665
'ZNF304'	0.00904757	0.56963	0.353671	0.887516	26	6944	139	22385	0.373027	0.61712	6	2614	24	4768	0.0865554	16	2486	32	3957	0.5521	1	921	26	3842	0.0462823	1	103	12	2776	0.379431	0	204	19	2083	0.403884	2	292	3	1921	0.133404	0	110	9	1059	1	0	86	2	667
'GJD3'	0.00906935	2.85132	1.20727	6.55229	12	6958	16	22508	0.172166	0.0710353	1	2619	3	4789	1	1	2501	0	3989	0.385457	10	912	11	3857	0.00297026	0	104	0	2788		0	204	0	2102		0	294	0	1924		0	110	2	1066	1	0	86	0	669
'CBLN4'	0.00915034	0	0	0.710917	0	6970	19	22505	0	0.0843545	0	2620	5	4787	0.168797	0	2502	2	3987	0.526167	0	922	6	3862	0.60323	0	104	2	2786	1	0	204	0	2102		0	294	0	1924		0	110	2	1066	1	0	86	2	667
'NFKBIZ'	0.00915055	0.603996	0.397448	0.894629	33	6937	175	22349	0.473458	0.776949	8	2612	28	4764	0.116158	9	2493	41	3948	0.00207132	5	917	46	3822	0.106321	2	102	11	2777	0.0771943	3	201	14	2088	0.185432	3	291	4	1920	0.0536015	0	110	13	1055	0.623967	2	84	4	665
'MS4A13'	0.00918354	1.87959	1.14108	3.06091	32	6938	53	22471	0.45911	0.235305	12	2608	15	4777	0.320428	8	2494	8	3981	0.441351	11	911	11	3857	0.00111041	0	104	4	2784	1	1	203	6	2096	0.477569	0	294	1	1923	1	0	110	3	1065	1	0	86	3	666
'GPR180'	0.00919547	1.63446	1.1111	2.38456	50	6920	92	22432	0.71736	0.408453	15	2605	15	4777	0.124003	18	2484	23	3966	0.520925	11	911	30	3838	0.231365	1	103	6	2782	0.226352	1	203	3	2099	0.309786	2	292	3	1921	0.133404	0	110	1	1067	1	0	86	2	667
'ZNF546'	0.00921962	1.36764	1.07603	1.73164	119	6851	261	22263	1.70732	1.15876	49	2571	75	4717	0.343895	40	2462	45	3944	0.116267	17	905	47	3821	0.149659	0	104	27	2761	0.623517	5	199	26	2076	0.188485	1	293	5	1919	0.57439	2	108	20	1048	1	1	85	3	666
'SMCP'	0.009284	0.115452	0.00278822	0.719526	1	6969	31	22493	0.0143472	0.137631	1	2619	5	4787	0.67242	0	2502	4	3985	0.30533	0	922	9	3859	0.221591	0	104	3	2785	1	0	204	3	2099	1	0	294	0	1924		0	110	2	1066	1	0	86	3	666
'RHOC'	0.00929534	2.21811	1.18385	4.13191	23	6947	29	22495	0.329986	0.128752	7	2613	8	4784	0.419635	13	2489	3	3986	0.00101805	2	920	10	3858	1	0	104	3	2785	1	1	203	1	2101	0.169139	0	294	0	1924		0	110	2	1066	1	0	86	1	668
'SPG20'	0.0094724	1.51208	1.0976	2.06765	68	6902	163	22361	0.97561	0.723673	26	2594	22	4770	0.00926773	25	2477	26	3963	0.148031	10	912	32	3836	0.433795	1	103	25	2763	0.61574	2	202	18	2084	0.695249	1	293	2	1922	0.34741	3	107	15	1053	0.232377	0	86	15	654
'POP7'	0.00948618	0.305759	0.0930374	0.788493	5	6965	45	22479	0.071736	0.199787	3	2617	9	4783	0.557417	1	2501	13	3976	0.0133943	1	921	8	3860	1	0	104	2	2786	1	0	204	4	2098	1	0	294	0	1924		0	110	6	1062	1	0	86	0	669
'SRXN1'	0.0095499	0.332732	0.114732	0.79421	6	6964	56	22468	0.0860832	0.248624	3	2617	11	4781	0.403304	2	2500	12	3977	0.095657	1	921	11	3857	0.482045	0	104	8	2780	1	0	204	5	2097	1	0	294	1	1923	1	0	110	5	1063	1	0	86	0	669
'CWC27'	0.00960464	0.617108	0.415415	0.896559	37	6933	184	22340	0.530846	0.816906	14	2606	49	4743	0.0334018	10	2492	32	3957	0.0559064	8	914	38	3830	0.852657	1	103	24	2764	0.601277	0	204	17	2085	0.391329	1	293	6	1918	1	2	108	7	1061	0.202175	1	85	5	664
'TAAR5'	0.00966692	1.66507	1.1247	2.43854	47	6923	114	22410	0.674319	0.506127	17	2603	18	4774	0.111714	13	2489	15	3974	0.438055	11	911	19	3849	0.0324078	0	104	24	2764	1	5	199	15	2087	0.0265842	0	294	2	1922	1	0	110	2	1066	1	0	86	6	663
'AKAP1'	0.00967801	1.42614	1.08187	1.86901	89	6881	222	22302	1.2769	0.985615	31	2589	47	4745	0.407391	30	2472	31	3958	0.111879	11	911	35	3833	0.450907	2	102	27	2761	0.280272	5	199	28	2074	0.207508	6	288	6	1918	0.00236689	1	109	14	1054	1	2	84	12	657
'C11orf1'	0.00972294	2.13402	1.15257	3.88238	22	6948	37	22487	0.315638	0.164269	7	2613	7	4785	0.270735	6	2496	5	3984	0.354466	8	914	8	3860	0.00541316	0	104	3	2785	1	1	203	5	2097	0.426721	0	294	0	1924		0	110	4	1064	1	0	86	2	667
'RPL35'	0.00975107	0.318598	0.0968517	0.822586	5	6965	46	22478	0.071736	0.204227	2	2618	11	4781	0.156926	1	2501	11	3978	0.0361905	1	921	4	3864	1	1	103	2	2786	0.104085	0	204	2	2100	1	0	294	7	1917	0.604021	0	110	3	1065	1	0	86	2	667
'NF2'	0.00984742	0.474124	0.24464	0.85756	14	6956	82	22442	0.200861	0.364056	7	2613	18	4774	0.533016	5	2497	19	3970	0.0923105	1	921	22	3846	0.105659	0	104	4	2784	1	0	204	5	2097	1	0	294	0	1924		0	110	4	1064	1	0	86	2	667
'FUT7'	0.00987654	0.5727	0.356774	0.888631	26	6944	151	22373	0.373027	0.670396	12	2608	39	4753	0.0793583	4	2498	19	3970	0.0509529	8	914	35	3833	1	0	104	21	2767	1	1	203	15	2087	1	0	294	0	1924		0	110	11	1057	0.612846	1	85	3	666
'SUCLA2'	0.00994043	1.62601	1.11193	2.35745	51	6919	100	22424	0.731707	0.443971	18	2602	22	4770	0.245064	20	2482	14	3975	0.0204329	9	913	26	3842	0.38674	0	104	12	2776	1	1	203	5	2097	0.426721	2	292	3	1921	0.133404	0	110	8	1060	1	1	85	2	667
'KIAA0247'	0.010018	1.65933	1.11904	2.43766	48	6922	101	22423	0.688666	0.448411	12	2608	15	4777	0.320428	22	2480	20	3969	0.079354	5	917	21	3847	1	1	103	16	2772	0.464399	3	201	13	2089	0.162694	1	293	3	1921	0.434029	2	108	7	1061	0.202175	0	86	1	668
'ZNF317'	0.0100915	1.522	1.09607	2.09705	65	6905	156	22368	0.932568	0.692595	20	2600	38	4754	1	26	2476	13	3976	0.000420679	7	915	30	3838	1	3	101	26	2762	0.0839941	3	201	19	2083	0.436741	2	292	5	1919	0.23498	1	109	10	1058	1	1	85	10	659
'STK39'	0.0101482	0.405956	0.174644	0.838165	9	6961	66	22458	0.129125	0.293021	1	2619	13	4779	0.0257067	4	2498	16	3973	0.108113	3	919	13	3855	1	1	103	2	2786	0.104085	0	204	9	2093	1	0	294	4	1920	1	0	110	6	1062	1	0	86	1	668
'UPK1A'	0.0102383	1.66939	1.1084	2.4869	44	6926	99	22425	0.631277	0.439531	16	2604	11	4781	0.0139934	13	2489	21	3968	1	8	914	16	3852	0.113004	1	103	14	2774	0.423463	3	201	17	2085	0.413237	0	294	1	1923	1	0	110	7	1061	1	1	85	2	667
'INTS10'	0.0102679	1.50093	1.09066	2.05248	70	6900	140	22384	1.0043	0.621559	19	2601	36	4756	1	32	2470	23	3966	0.00330379	14	908	32	3836	0.0603136	1	103	7	2781	0.254241	2	202	17	2085	0.682285	1	293	3	1921	0.434029	0	110	9	1059	1	0	86	5	664
'ARNT'	0.0102703	1.5385	1.09387	2.14811	62	6908	133	22391	0.889527	0.590481	18	2602	25	4767	0.423959	30	2472	23	3966	0.0100312	6	916	27	3841	1	0	104	18	2770	1	3	201	12	2090	0.140885	0	294	2	1922	1	3	107	14	1054	0.206818	0	86	4	665
'PGLS'	0.0103156	0.502029	0.271369	0.875518	16	6954	94	22430	0.229555	0.417333	8	2612	24	4768	0.267951	4	2498	17	3972	0.0741922	3	919	24	3844	0.460111	0	104	11	2777	1	1	203	8	2094	0.566189	0	294	1	1923	1	0	110	4	1064	1	0	86	1	668
'SLC25A34'	0.0103279	0.578154	0.362867	0.892169	27	6943	147	22377	0.387374	0.652637	13	2607	32	4760	0.435242	7	2495	27	3962	0.0335896	2	920	36	3832	0.0228752	1	103	21	2767	0.554572	2	202	12	2090	0.355259	0	294	3	1921	1	1	109	8	1060	0.587466	0	86	1	668
'BEX2'	0.0104926	0.277501	0.0709511	0.786975	4	6966	49	22475	0.0573888	0.217546	0	2620	10	4782	0.017862	3	2499	9	3980	0.390939	0	922	5	3863	0.590549	0	104	9	2779	1	1	203	8	2094	0.566189	0	294	1	1923	1	0	110	1	1067	1	0	86	5	664
'TPRX1'	0.0105423	1.5347	1.09738	2.12698	61	6909	160	22364	0.875179	0.710353	21	2599	20	4772	0.0477344	11	2491	27	3962	0.245924	16	906	35	3833	0.0324892	5	99	25	2763	0.00379863	3	201	10	2092	0.100699	0	294	7	1917	0.604021	1	109	12	1056	1	0	86	7	662
'MYO7A'	0.0106516	1.20981	1.0433	1.40044	293	6677	793	21731	4.20373	3.52069	103	2517	136	4656	0.013128	111	2391	144	3845	0.100845	50	872	208	3660	0.93541	3	101	96	2692	1	8	196	80	2022	0.849126	5	289	22	1902	0.391333	5	105	35	1033	0.413054	5	81	31	638
'COG8'	0.0106889	0.647261	0.45118	0.911662	44	6926	217	22307	0.631277	0.963417	12	2608	41	4751	0.0602431	16	2486	40	3949	0.131316	12	910	58	3810	0.760765	1	103	16	2772	0.464399	1	203	24	2078	0.719742	0	294	4	1920	1	0	110	16	1052	0.388143	0	86	6	663
'MED28'	0.0107408	1.64163	1.10596	2.41922	49	6921	83	22441	0.703013	0.368496	17	2603	23	4769	0.406995	22	2480	16	3973	0.0183755	7	915	19	3849	0.319292	0	104	7	2781	1	3	201	9	2093	0.0826443	0	294	1	1923	1	0	110	3	1065	1	0	86	4	665
'ZBTB2'	0.0108344	1.75407	1.12852	2.69658	39	6931	80	22444	0.559541	0.355177	22	2598	19	4773	0.0205646	9	2493	5	3984	0.0565416	5	917	20	3848	1	1	103	16	2772	0.464399	0	204	5	2097	1	0	294	3	1921	1	1	109	7	1061	0.544656	0	86	0	669
'PRADC1'	0.0108537	1.93763	1.15222	3.18515	27	6943	67	22457	0.387374	0.29746	6	2614	4	4788	0.18133	8	2494	4	3985	0.0705084	8	914	21	3847	0.241981	2	102	9	2779	0.0570128	0	204	10	2092	1	0	294	2	1922	1	1	109	9	1059	1	0	86	3	666
'LRRC58'	0.0108711	0.345491	0.119681	0.818273	6	6964	60	22464	0.0860832	0.266383	2	2618	6	4786	0.720469	2	2500	11	3978	0.0955991	2	920	21	3847	0.288983	0	104	5	2783	1	0	204	7	2095	1	0	294	1	1923	1	0	110	4	1064	1	0	86	3	666
'FAM188A'	0.0108735	1.72638	1.11276	2.64211	38	6932	86	22438	0.545194	0.381815	12	2608	14	4778	0.303881	8	2494	13	3976	1	12	910	16	3852	0.00594232	0	104	10	2778	1	2	202	16	2086	0.669702	0	294	0	1924		2	108	6	1062	0.166991	0	86	4	665
'TMEM217'	0.0109207	0.453671	0.221927	0.851627	12	6958	96	22428	0.172166	0.426212	1	2619	14	4778	0.0265422	4	2498	18	3971	0.0507729	3	919	23	3845	0.454897	0	104	16	2772	1	1	203	11	2091	1	1	293	1	1923	0.247586	1	109	2	1066	0.254987	0	86	4	665
'ANKRD35'	0.0109535	1.33437	1.06167	1.6702	126	6844	330	22194	1.80775	1.4651	46	2574	67	4725	0.235077	36	2466	50	3939	0.577312	27	895	75	3793	0.0743958	5	99	49	2739	0.0427641	7	197	30	2072	0.0398477	0	294	5	1919	1	0	110	21	1047	0.250021	5	81	11	658
'CREB3'	0.0109767	0.557831	0.335656	0.892121	23	6947	125	22399	0.329986	0.554964	7	2613	27	4765	0.0744091	9	2493	27	3962	0.121311	6	916	22	3846	0.809422	0	104	13	2775	1	0	204	5	2097	1	0	294	3	1921	1	0	110	16	1052	0.388143	1	85	5	664
'MYO5A'	0.0110025	0.691348	0.510599	0.924526	62	6908	298	22226	0.889527	1.32303	23	2597	62	4730	0.111573	27	2475	38	3951	0.611076	11	911	75	3793	0.16599	0	104	41	2747	0.401703	0	204	37	2065	0.07142	0	294	10	1914	0.376732	0	110	9	1059	1	0	86	11	658
'OR51B5'	0.0110593	0.564109	0.34738	0.884332	25	6945	157	22367	0.35868	0.697034	7	2613	25	4767	0.137947	10	2492	32	3957	0.0559064	7	915	18	3850	0.30507	0	104	30	2758	0.625214	0	204	26	2076	0.162042	0	294	3	1921	1	0	110	7	1061	1	0	86	5	664
'KCTD21'	0.0110741	1.82345	1.12632	2.90938	33	6937	72	22452	0.473458	0.319659	15	2605	9	4783	0.00874373	9	2493	10	3979	0.481961	3	919	14	3854	1	2	102	14	2774	0.110847	0	204	15	2087	0.636366	0	294	5	1919	1	1	109	1	1067	0.17811	2	84	1	668
'ELFN1'	0.0111831	0.694703	0.513923	0.927849	63	6907	279	22245	0.903874	1.23868	23	2597	66	4726	0.0735935	25	2477	42	3947	0.89996	8	914	78	3790	0.018072	1	103	24	2764	0.601277	2	202	20	2082	1	1	293	9	1915	1	0	110	18	1050	0.401341	0	86	4	665
'TRAPPC13'	0.0112365	0.471191	0.236299	0.871479	13	6957	82	22442	0.186514	0.364056	5	2615	12	4780	0.800626	7	2495	21	3968	0.173882	1	921	16	3852	0.223542	0	104	9	2779	1	0	204	6	2096	1	0	294	5	1919	1	0	110	2	1066	1	0	86	5	664
'RARB'	0.0112853	1.89957	1.14278	3.11932	31	6939	54	22470	0.444763	0.239744	12	2608	10	4782	0.0732953	9	2493	10	3979	0.481961	8	914	12	3856	0.0394724	0	104	7	2781	1	2	202	7	2095	0.185827	0	294	0	1924		0	110	4	1064	1	0	86	1	668
'TNF'	0.0113086	2.19645	1.16224	4.07306	21	6949	38	22486	0.301291	0.168709	6	2614	3	4789	0.0757337	6	2496	9	3980	1	6	916	5	3863	0.00953847	1	103	8	2780	0.281133	0	204	2	2100	1	1	293	0	1924	0.132552	1	109	4	1064	0.388003	0	86	4	665
'TMEM14B'	0.0113098	1.88699	1.12899	3.1209	31	6939	52	22472	0.444763	0.230865	14	2606	10	4782	0.0298954	12	2490	9	3980	0.113601	2	920	12	3856	1	1	103	7	2781	0.254241	1	203	4	2098	0.370952	0	294	2	1922	1	1	109	2	1066	0.254987	0	86	2	667
'ITGA9'	0.0113224	1.39261	1.0692	1.80431	97	6873	238	22286	1.39168	1.05665	26	2594	52	4740	0.811937	43	2459	33	3956	0.00184978	16	906	46	3822	0.194533	3	101	31	2757	0.121214	1	203	32	2070	0.357114	0	294	7	1917	0.604021	3	107	17	1051	0.423382	3	83	10	659
'ZNF282'	0.0113789	1.54148	1.08928	2.16351	59	6911	136	22388	0.846485	0.6038	19	2601	24	4768	0.262505	19	2483	24	3965	0.437317	16	906	26	3842	0.00469982	0	104	26	2762	1	1	203	10	2092	1	0	294	1	1923	1	1	109	12	1056	1	1	85	7	662
'SUSD5'	0.0115217	1.42943	1.0739	1.89072	83	6887	207	22317	1.19082	0.91902	40	2580	39	4753	0.00613125	20	2482	28	3961	0.657773	12	910	45	3823	0.735296	3	101	28	2760	0.0982148	2	202	20	2082	1	0	294	8	1916	0.607424	0	110	19	1049	0.246114	0	86	5	664
'ZNF804B'	0.0115277	0.721265	0.551345	0.93431	78	6892	403	22121	1.11908	1.7892	24	2596	58	4734	0.295777	25	2477	63	3926	0.0602019	11	911	90	3778	0.0298751	5	99	56	2732	0.0661748	7	197	55	2047	0.492929	3	291	12	1912	0.436939	0	110	26	1042	0.16301	2	84	16	653
'SIX3'	0.0115339	2.02312	1.14047	3.55394	26	6944	37	22487	0.373027	0.164269	8	2612	7	4785	0.177057	11	2491	9	3980	0.166613	6	916	9	3859	0.0515749	0	104	3	2785	1	1	203	3	2099	0.309786	0	294	3	1921	1	0	110	0	1068		0	86	1	668
'OTUD7B'	0.0116745	0.697905	0.518078	0.929473	65	6905	265	22259	0.932568	1.17652	20	2600	70	4722	0.00773681	29	2473	50	3939	0.816346	13	909	55	3813	1	0	104	13	2775	1	1	203	16	2086	1	0	294	18	1906	0.15517	0	110	17	1051	0.393467	1	85	10	659
'ZNF776'	0.011715	1.53424	1.08588	2.14939	59	6911	136	22388	0.846485	0.6038	23	2597	25	4767	0.0707355	16	2486	21	3968	0.612301	15	907	28	3840	0.0174737	0	104	16	2772	1	3	201	18	2084	0.424272	0	294	1	1923	1	0	110	5	1063	1	1	85	7	662
'HPN'	0.0118247	1.69912	1.11822	2.55629	43	6927	87	22437	0.61693	0.386255	17	2603	24	4768	0.416295	8	2494	14	3975	1	9	913	15	3853	0.0343224	0	104	16	2772	1	3	201	8	2094	0.0661541	1	293	2	1922	0.34741	1	109	2	1066	0.254987	3	83	2	667
'TET2'	0.0119404	1.29086	1.05464	1.57444	157	6813	465	22059	2.25251	2.06446	61	2559	77	4715	0.0309303	48	2454	60	3929	0.231407	25	897	85	3783	0.33002	4	100	78	2710	0.537945	7	197	61	2041	0.662605	1	293	25	1899	0.241143	3	107	31	1037	1	3	83	20	649
'STS'	0.0119691	0.514986	0.283839	0.884331	17	6953	106	22418	0.243902	0.470609	4	2616	21	4771	0.0569908	11	2491	18	3971	1	0	922	23	3845	0.0138688	0	104	13	2775	1	1	203	13	2089	1	0	294	1	1923	1	0	110	6	1062	1	0	86	4	665
'CRAT'	0.0120204	1.40968	1.06962	1.8467	88	6882	233	22291	1.26255	1.03445	23	2597	51	4741	0.46631	31	2471	26	3963	0.0192951	21	901	46	3822	0.0180026	4	100	40	2748	0.0713591	3	201	29	2073	0.758101	2	292	8	1916	0.630799	2	108	7	1061	0.202175	2	84	7	662
'NBPF3'	0.0120261	1.57629	1.08796	2.26193	52	6918	119	22405	0.746055	0.528325	19	2601	21	4771	0.134402	16	2486	18	3971	0.377135	9	913	23	3845	0.256755	1	103	17	2771	0.483774	3	201	16	2086	0.233059	1	293	3	1921	0.434029	0	110	7	1061	1	2	84	6	663
'P2RX7'	0.012054	0.678118	0.488144	0.928219	53	6917	261	22263	0.760402	1.15876	18	2602	59	4733	0.0304449	21	2481	35	3954	1	8	914	59	3809	0.158971	0	104	39	2749	0.400751	5	199	28	2074	0.207508	0	294	4	1920	1	0	110	15	1053	0.38574	1	85	7	662
'UNC13A'	0.0120613	0.700612	0.520509	0.932214	65	6905	287	22237	0.932568	1.2742	24	2596	63	4729	0.142776	18	2484	58	3931	0.0086459	16	906	57	3811	0.550264	1	103	23	2765	0.586274	3	201	33	2069	1	1	293	7	1917	1	0	110	19	1049	0.246114	1	85	7	662
'C7orf31'	0.0120754	0.669956	0.478071	0.924839	51	6919	213	22311	0.731707	0.945658	13	2607	58	4734	0.00248766	22	2480	45	3944	0.378179	12	910	44	3824	0.732592	0	104	6	2782	1	0	204	27	2075	0.164586	1	293	1	1923	0.247586	1	109	8	1060	0.587466	2	84	10	659
'GREM2'	0.012087	2.31558	1.14045	4.68704	19	6951	22	22502	0.272597	0.0976736	6	2614	4	4788	0.18133	10	2492	6	3983	0.0691009	3	919	4	3864	0.135203	0	104	1	2787	1	0	204	1	2101	1	0	294	1	1923	1	0	110	2	1066	1	0	86	0	669
'HEATR6'	0.0121101	1.31873	1.05759	1.63831	136	6834	327	22197	1.95122	1.45178	54	2566	64	4728	0.0196464	46	2456	58	3931	0.263774	24	898	83	3785	0.386595	0	104	32	2756	0.62849	2	202	32	2070	0.763683	3	291	9	1915	0.205499	1	109	11	1057	1	4	82	21	648
'FAM177A1'	0.0121986	1.74055	1.10438	2.706	36	6934	76	22448	0.516499	0.337418	12	2608	14	4778	0.303881	13	2489	7	3982	0.0200355	7	915	17	3851	0.202417	0	104	7	2781	1	3	201	10	2092	0.100699	0	294	4	1920	1	1	109	7	1061	0.544656	0	86	1	668
'USP37'	0.0122396	0.617603	0.408794	0.91032	34	6936	178	22346	0.487805	0.790268	12	2608	36	4756	0.172019	12	2490	30	3959	0.205542	6	916	43	3825	0.274149	1	103	18	2770	0.502454	2	202	13	2089	0.388239	0	294	7	1917	0.604021	1	109	11	1057	1	0	86	7	662
'ALG13'	0.0123138	1.56997	1.08545	2.24814	52	6918	126	22398	0.746055	0.559403	17	2603	24	4768	0.416295	17	2485	15	3974	0.101903	12	910	20	3848	0.0132008	1	103	20	2768	0.53783	3	201	21	2081	0.465083	1	293	5	1919	0.57439	0	110	11	1057	0.612846	0	86	3	666
'KLHL34'	0.012349	1.71449	1.10953	2.62095	40	6930	77	22447	0.573888	0.341858	14	2606	17	4775	0.262457	11	2491	15	3974	0.691018	9	913	11	3857	0.00759637	0	104	7	2781	1	2	202	12	2090	0.355259	0	294	6	1918	1	0	110	3	1065	1	3	83	4	665
'DAXX'	0.0123582	1.5421	1.08248	2.17452	55	6915	148	22376	0.789096	0.657077	20	2600	16	4776	0.013958	16	2486	18	3971	0.377135	12	910	37	3831	0.361873	1	103	29	2759	1	2	202	20	2082	1	1	293	2	1922	0.34741	1	109	7	1061	0.544656	1	85	5	664
'ANKH'	0.012475	1.79412	1.11187	2.85954	34	6936	68	22456	0.487805	0.3019	11	2609	16	4776	0.55103	11	2491	10	3979	0.260693	7	915	10	3858	0.0308364	3	101	10	2778	0.00993387	2	202	11	2091	0.321674	0	294	2	1922	1	0	110	3	1065	1	0	86	1	668
'OR52K1'	0.0125091	0.536138	0.306375	0.893381	19	6951	128	22396	0.272597	0.568283	7	2613	25	4767	0.137947	6	2496	19	3970	0.153362	3	919	20	3848	0.600337	0	104	21	2767	1	0	204	12	2090	0.615826	0	294	4	1920	1	0	110	13	1055	0.623967	0	86	3	666
'CACNA1A'	0.012791	0.768692	0.619783	0.947866	123	6847	518	22006	1.76471	2.29977	43	2577	105	4687	0.117858	48	2454	81	3908	0.784625	21	901	125	3743	0.136647	3	101	52	2736	0.447879	5	199	45	2057	0.799053	3	291	17	1907	0.741119	0	110	31	1037	0.107358	0	86	26	643
'IP6K3'	0.0128273	1.4475	1.0706	1.946	78	6892	170	22354	1.11908	0.75475	33	2587	37	4755	0.0441253	29	2473	35	3954	0.301833	8	914	25	3843	0.504511	3	101	24	2764	0.0707499	2	202	24	2078	1	1	293	3	1921	0.434029	0	110	8	1060	1	1	85	6	663
'POLN'	0.0128538	0.705487	0.525538	0.936285	66	6904	329	22195	0.946915	1.46066	26	2594	57	4735	0.48947	24	2478	56	3933	0.132751	11	911	56	3812	0.641439	2	102	59	2729	1	2	202	46	2056	0.434879	0	294	5	1919	1	1	109	17	1051	1	0	86	9	660
'WDR46'	0.0129969	1.44367	1.06999	1.93533	77	6893	177	22347	1.10473	0.785828	28	2592	30	4762	0.0524407	28	2474	31	3958	0.179037	15	907	45	3823	0.25036	2	102	19	2769	0.173169	3	201	20	2082	0.450415	0	294	0	1924		1	109	8	1060	0.587466	0	86	8	661
'RGS10'	0.0130149	0.116005	0.00278009	0.736909	1	6969	29	22495	0.0143472	0.128752	0	2620	4	4788	0.304406	0	2502	8	3981	0.0269623	0	922	3	3865	1	0	104	6	2782	1	0	204	3	2099	1	0	294	0	1924		0	110	2	1066	1	1	85	2	667
'TEX11'	0.0130804	0.544156	0.31481	0.899035	20	6950	113	22411	0.286944	0.501687	7	2613	25	4767	0.137947	7	2495	23	3966	0.0932462	4	918	24	3844	0.635238	0	104	14	2774	1	0	204	13	2089	0.620641	0	294	1	1923	1	0	110	6	1062	1	1	85	1	668
'DNAJC16'	0.0130842	1.44679	1.07397	1.936	77	6893	183	22341	1.10473	0.812467	31	2589	33	4759	0.0349083	24	2478	27	3962	0.247667	12	910	41	3827	0.487427	0	104	18	2770	1	3	201	23	2079	0.496659	2	292	6	1918	0.287455	1	109	8	1060	0.587466	2	84	14	655
'IGLON5'	0.013092	0.439889	0.19873	0.877025	10	6960	70	22454	0.143472	0.31078	5	2615	14	4778	0.479681	2	2500	13	3976	0.060343	2	920	19	3849	0.404141	0	104	3	2785	1	0	204	7	2095	1	0	294	0	1924		1	109	5	1063	0.445394	0	86	7	662
'PTPLAD1'	0.0131502	0.438693	0.198244	0.874247	10	6960	73	22451	0.143472	0.324099	3	2617	18	4774	0.0642911	3	2499	11	3978	0.27274	2	920	14	3854	0.75166	0	104	3	2785	1	0	204	6	2096	1	1	293	0	1924	0.132552	0	110	11	1057	0.612846	1	85	7	662
'CRNN'	0.0132678	0.628169	0.418255	0.921163	35	6935	180	22344	0.502152	0.799148	14	2606	33	4759	0.540602	10	2492	34	3955	0.030099	8	914	37	3831	1	0	104	12	2776	1	2	202	26	2076	1	1	293	8	1916	1	0	110	10	1058	0.611816	0	86	10	659
'TMEM240'	0.0133424	2.33142	1.14513	4.6214	17	6953	31	22493	0.243902	0.137631	1	2619	5	4787	0.67242	7	2495	4	3985	0.119587	3	919	7	3861	0.417174	1	103	3	2785	0.136337	3	201	2	2100	0.00596752	1	293	1	1923	0.247586	0	110	2	1066	1	0	86	2	667
'TMEM63B'	0.0133511	0.59359	0.374687	0.912692	28	6942	129	22395	0.401722	0.572722	10	2610	37	4755	0.0464345	12	2490	26	3963	0.408466	4	918	31	3837	0.287923	1	103	7	2781	0.254241	0	204	7	2095	1	0	294	3	1921	1	1	109	7	1061	0.544656	0	86	1	668
'PSMD7'	0.0133937	1.83408	1.11048	2.99491	32	6938	57	22467	0.45911	0.253063	12	2608	10	4782	0.0732953	11	2491	14	3975	0.681227	4	918	7	3861	0.239601	1	103	8	2780	0.281133	3	201	11	2091	0.120165	1	293	3	1921	0.434029	0	110	2	1066	1	0	86	1	668
'CYGB'	0.013398	2.04508	1.14118	3.60083	24	6946	43	22481	0.344333	0.190907	5	2615	7	4785	0.763922	12	2490	4	3985	0.00378434	4	918	10	3858	0.325954	1	103	3	2785	0.136337	0	204	4	2098	1	0	294	2	1922	1	1	109	5	1063	0.445394	0	86	3	666
'TCF7'	0.013418	0.602146	0.387157	0.910438	30	6940	150	22374	0.430416	0.665956	12	2608	25	4767	0.863371	11	2491	34	3955	0.0640453	4	918	39	3829	0.118945	0	104	9	2779	1	0	204	21	2081	0.249834	0	294	3	1921	1	1	109	2	1066	0.254987	1	85	7	662
'BTBD18'	0.0135072	0.646335	0.444794	0.920594	41	6929	215	22309	0.588235	0.954537	9	2611	37	4755	0.0292057	15	2487	36	3953	0.195851	11	911	62	3806	0.454224	0	104	29	2759	0.624186	0	204	10	2092	1	0	294	2	1922	1	4	106	11	1057	0.043785	0	86	15	654
'FAM115A'	0.013529	1.93313	1.11101	3.30435	26	6944	54	22470	0.373027	0.239744	6	2614	11	4781	1	9	2493	7	3982	0.197208	4	918	9	3859	0.291563	0	104	11	2777	1	4	200	7	2095	0.0119349	1	293	0	1924	0.132552	1	109	2	1066	0.254987	0	86	3	666
'MFSD7'	0.013557	0.699757	0.517931	0.934056	63	6907	281	22243	0.903874	1.24756	24	2596	64	4728	0.117304	22	2480	39	3950	0.791806	12	910	88	3780	0.0718624	0	104	26	2762	1	3	201	17	2085	0.413237	1	293	5	1919	0.57439	0	110	16	1052	0.388143	1	85	9	660
'CPEB2'	0.0136899	0.608426	0.396376	0.907798	31	6939	188	22336	0.444763	0.834665	11	2609	21	4771	1	9	2493	24	3965	0.211839	7	915	76	3792	0.010706	0	104	25	2763	1	2	202	13	2089	0.388239	0	294	2	1922	1	1	109	10	1058	1	0	86	7	662
'CACNB1'	0.013734	0.575991	0.354429	0.903957	25	6945	130	22394	0.35868	0.577162	12	2608	23	4769	1	9	2493	27	3962	0.121311	3	919	35	3833	0.0957997	0	104	10	2778	1	0	204	8	2094	1	0	294	4	1920	1	0	110	8	1060	1	0	86	6	663
'CYTH3'	0.013782	1.98023	1.10606	3.46487	23	6947	49	22475	0.329986	0.217546	4	2616	9	4783	1	4	2498	7	3982	1	8	914	10	3858	0.0128022	2	102	6	2782	0.0311296	1	203	7	2095	0.523926	1	293	2	1922	0.34741	2	108	2	1066	0.0457494	1	85	2	667
'FNDC1'	0.0139096	0.790272	0.650544	0.955664	152	6818	615	21909	2.18077	2.73042	56	2564	139	4653	0.057425	49	2453	108	3881	0.0566106	30	892	115	3753	0.668668	5	99	56	2732	0.0661748	4	200	77	2025	0.315268	0	294	7	1917	0.604021	4	106	48	1020	1	3	83	21	648
'KRT28'	0.0139348	1.4752	1.07453	2.01271	71	6899	148	22376	1.01865	0.657077	40	2580	38	4754	0.00405981	17	2485	26	3963	0.876562	8	914	23	3845	0.360272	1	103	17	2771	0.483774	5	199	19	2083	0.0546372	0	294	4	1920	1	0	110	6	1062	1	0	86	7	662
'ADAMTS18'	0.0139553	0.764577	0.612586	0.948516	117	6853	482	22042	1.67862	2.13994	41	2579	114	4678	0.0215637	46	2456	80	3909	0.711736	15	907	96	3772	0.143167	2	102	49	2739	0.70572	5	199	59	2043	1	2	292	14	1910	1	2	108	27	1041	1	2	84	14	655
'PAMR1'	0.0140053	1.36681	1.05801	1.75629	101	6869	274	22250	1.44907	1.21648	39	2581	49	4743	0.0918387	36	2466	32	3957	0.0169859	8	914	59	3809	0.158971	4	100	40	2748	0.0713591	1	203	34	2068	0.361974	4	290	5	1919	0.0220891	1	109	20	1048	0.713071	5	81	10	659
'STARD8'	0.0140462	0.679254	0.487693	0.931777	52	6918	272	22252	0.746055	1.2076	20	2600	52	4740	0.215162	16	2486	39	3950	0.165322	6	916	59	3809	0.0389242	1	103	45	2743	1	3	201	32	2070	1	1	293	6	1918	1	3	107	12	1056	0.158037	0	86	9	660
'ODF1'	0.0141146	0.531511	0.298601	0.898348	18	6952	109	22415	0.25825	0.483928	9	2611	19	4773	0.84405	5	2497	20	3969	0.0642143	2	920	28	3840	0.101537	0	104	12	2776	1	2	202	12	2090	0.355259	0	294	6	1918	1	0	110	1	1067	1	0	86	4	665
'GNL1'	0.0141181	1.60852	1.08872	2.35079	47	6923	105	22419	0.674319	0.466169	14	2606	14	4778	0.114887	19	2483	13	3976	0.0178878	12	910	32	3836	0.179376	0	104	14	2774	1	2	202	15	2087	0.657694	0	294	4	1920	1	0	110	3	1065	1	0	86	3	666
'OXSM'	0.0141236	0.583864	0.361857	0.911829	26	6944	136	22388	0.373027	0.6038	8	2612	31	4761	0.0635719	13	2489	28	3961	0.423061	2	920	26	3842	0.145936	2	102	23	2765	0.226211	0	204	15	2087	0.636366	0	294	2	1922	1	0	110	1	1067	1	0	86	2	667
'TBC1D8B'	0.0143617	0.643773	0.438459	0.925488	39	6931	205	22319	0.559541	0.91014	19	2601	31	4761	0.766817	10	2492	38	3951	0.0110508	5	917	44	3824	0.142808	1	103	13	2775	0.401848	2	202	34	2068	0.765725	0	294	9	1915	0.616905	0	110	7	1061	1	1	85	10	659
'SAAL1'	0.0143761	0.577393	0.355819	0.904411	25	6945	144	22380	0.35868	0.639318	10	2610	27	4765	0.388648	10	2492	22	3967	0.468783	3	919	34	3834	0.0947486	0	104	16	2772	1	0	204	12	2090	0.615826	0	294	6	1918	1	0	110	5	1063	1	0	86	8	661
'MYSM1'	0.0144356	0.623592	0.410259	0.923843	33	6937	173	22351	0.473458	0.76807	10	2610	28	4764	0.307716	10	2492	34	3955	0.030099	8	914	43	3825	0.596129	0	104	8	2780	1	1	203	27	2075	0.507327	1	293	7	1917	1	2	108	9	1059	0.274326	0	86	9	660
'SYTL3'	0.0145494	1.3815	1.05665	1.79433	90	6880	266	22258	1.29125	1.18096	31	2589	38	4754	0.100692	24	2478	25	3964	0.141912	20	902	66	3802	0.335043	3	101	40	2748	0.199747	2	202	25	2077	1	4	290	11	1913	0.126419	1	109	12	1056	1	1	85	25	644
'ATP6V1C2'	0.0145962	0.583534	0.359812	0.913383	25	6945	140	22384	0.35868	0.621559	5	2615	30	4762	0.00751343	8	2494	22	3967	0.194394	8	914	38	3830	0.852657	0	104	11	2777	1	1	203	17	2085	1	0	294	4	1920	1	0	110	8	1060	1	0	86	4	665
'TMEM86A'	0.014642	1.94561	1.12882	3.29995	27	6943	52	22472	0.387374	0.230865	10	2610	8	4784	0.0852932	9	2493	7	3982	0.197208	6	916	9	3859	0.0515749	0	104	9	2779	1	1	203	4	2098	0.370952	0	294	2	1922	1	0	110	6	1062	1	0	86	3	666
'MYCBPAP'	0.0146857	0.746447	0.582109	0.949771	93	6877	388	22136	1.33429	1.72261	30	2590	86	4706	0.0313496	35	2467	73	3916	0.19625	17	905	81	3787	0.6991	1	103	40	2748	1	6	198	28	2074	0.115658	0	294	13	1911	0.238317	0	110	30	1038	0.10427	2	84	10	659
'DFNA5'	0.0146919	0.666533	0.469241	0.931097	47	6923	225	22299	0.674319	0.998934	18	2602	50	4742	0.12845	14	2488	43	3946	0.0290722	5	917	44	3824	0.142808	1	103	33	2755	1	2	202	16	2086	0.669702	1	293	3	1921	0.434029	4	106	11	1057	0.043785	2	84	13	656
'CDC123'	0.0147097	1.90192	1.11766	3.16162	26	6944	69	22455	0.373027	0.30634	7	2613	9	4783	0.601454	3	2499	5	3984	1	9	913	17	3851	0.074884	0	104	21	2767	1	3	201	7	2095	0.051367	0	294	1	1923	1	1	109	2	1066	0.254987	2	84	4	665
'CR2'	0.0147566	0.72496	0.553136	0.941246	78	6892	357	22167	1.11908	1.58498	21	2599	69	4723	0.0192701	28	2474	67	3922	0.0713223	16	906	67	3801	1	2	102	31	2757	0.334101	3	201	48	2054	0.619574	0	294	12	1912	0.386192	4	106	25	1043	0.339303	2	84	11	658
'NUP210'	0.0148393	1.23276	1.03805	1.46027	215	6755	639	21885	3.08465	2.83697	59	2561	112	4680	0.871528	77	2425	94	3895	0.0801727	47	875	143	3725	0.059801	4	100	99	2689	0.786276	8	196	60	2042	0.38316	1	293	14	1910	0.708521	5	105	42	1026	0.796114	7	79	22	647
'ACAD9'	0.0148815	1.38841	1.06126	1.80672	94	6876	218	22306	1.34864	0.967857	34	2586	55	4737	0.578196	32	2470	30	3959	0.0363165	16	906	49	3819	0.268341	2	102	22	2766	0.212798	3	201	21	2081	0.465083	0	294	8	1916	0.607424	3	107	10	1058	0.113618	4	82	14	655
'TNIP3'	0.0148956	1.61983	1.07785	2.40778	44	6926	92	22432	0.631277	0.408453	14	2606	15	4777	0.172705	19	2483	12	3977	0.0146959	6	916	27	3841	1	1	103	7	2781	0.254241	3	201	15	2087	0.208938	0	294	0	1924		1	109	6	1062	0.497448	0	86	4	665
'LRFN3'	0.0149019	1.61963	1.07789	2.40683	44	6926	98	22426	0.631277	0.435091	13	2607	16	4776	0.33088	15	2487	16	3973	0.271236	10	912	24	3844	0.130335	2	102	17	2771	0.147526	1	203	13	2089	1	2	292	4	1920	0.183158	0	110	3	1065	1	1	85	1	668
'FUT8'	0.014919	1.59882	1.08321	2.33673	48	6922	99	22425	0.688666	0.439531	16	2604	16	4776	0.0954289	16	2486	19	3970	0.388678	6	916	31	3837	0.834194	3	101	6	2782	0.00324071	3	201	9	2093	0.0826443	0	294	1	1923	1	1	109	11	1057	1	1	85	4	665
'POSTN'	0.014926	1.42848	1.06525	1.90363	80	6890	193	22331	1.14778	0.856864	28	2592	40	4752	0.31081	27	2475	32	3957	0.282682	15	907	33	3835	0.0421331	2	102	31	2757	0.334101	3	201	19	2083	0.436741	2	292	8	1916	0.630799	1	109	15	1053	1	2	84	4	665
'PIGT'	0.0149632	0.691057	0.504426	0.934335	58	6912	270	22254	0.832138	1.19872	19	2601	52	4740	0.136044	18	2484	55	3934	0.0151629	8	914	64	3804	0.0959927	3	101	33	2755	0.137546	7	197	19	2083	0.00585219	1	293	3	1921	0.434029	1	109	12	1056	1	1	85	14	655
'IGSF11'	0.0149699	1.59127	1.07467	2.33445	48	6922	104	22420	0.688666	0.46173	14	2606	24	4768	0.865735	22	2480	14	3975	0.00894311	6	916	20	3848	0.618061	0	104	24	2764	1	1	203	8	2094	0.566189	0	294	0	1924		1	109	4	1064	0.388003	2	84	2	667
'C1GALT1'	0.0151041	1.73647	1.09108	2.72682	35	6935	72	22452	0.502152	0.319659	9	2611	13	4779	0.656309	14	2488	10	3979	0.0577237	9	913	15	3853	0.0343224	1	103	7	2781	0.254241	1	203	12	2090	1	0	294	0	1924		0	110	8	1060	1	0	86	3	666
'USH1C'	0.0151227	0.76711	0.613353	0.953527	115	6855	466	22058	1.64993	2.0689	41	2579	93	4699	0.274079	43	2459	92	3897	0.108659	21	901	106	3762	0.494249	0	104	52	2736	0.261263	4	200	47	2055	1	1	293	12	1912	1	2	108	23	1045	1	2	84	16	653
'BEST2'	0.0151416	1.54121	1.07786	2.18284	55	6915	134	22390	0.789096	0.594921	18	2602	20	4772	0.127751	19	2483	20	3969	0.19152	11	911	25	3843	0.090567	1	103	19	2769	0.520465	3	201	18	2084	0.424272	0	294	0	1924		2	108	11	1057	0.346282	1	85	9	660
'DXO'	0.0152028	0.530831	0.298894	0.894315	18	6952	132	22392	0.25825	0.586042	3	2617	18	4774	0.0642911	3	2499	26	3963	0.00164132	6	916	17	3851	0.424701	0	104	19	2769	1	2	202	25	2077	1	1	293	2	1922	0.34741	1	109	10	1058	1	1	85	4	665
'DUSP22'	0.0153482	2.25802	1.10482	4.50695	17	6953	30	22494	0.243902	0.133191	9	2611	1	4791	0.00058288	4	2498	5	3984	0.740716	0	922	10	3858	0.225425	0	104	5	2783	1	0	204	1	2101	1	0	294	0	1924		1	109	2	1066	0.254987	2	84	1	668
'TJP3'	0.0154056	0.789037	0.646325	0.958617	144	6826	601	21923	2.066	2.66826	59	2561	126	4666	0.350232	40	2462	101	3888	0.0140173	26	896	129	3739	0.469618	2	102	76	2712	1	6	198	60	2042	0.827873	3	291	12	1912	0.436939	3	107	40	1028	0.791077	2	84	14	655
'ARHGAP31'	0.0154616	1.31615	1.0468	1.64804	126	6844	326	22198	1.80775	1.44735	48	2572	69	4723	0.205521	47	2455	45	3944	0.0171335	15	907	69	3799	0.888904	2	102	39	2749	0.657992	10	194	45	2057	0.0256705	2	292	2	1922	0.0875518	0	110	19	1049	0.246114	0	86	15	654
'NOP58'	0.0154879	0.608614	0.390002	0.924127	30	6940	136	22388	0.430416	0.6038	12	2608	31	4761	0.340852	13	2489	34	3955	0.134539	3	919	29	3839	0.18236	0	104	14	2774	1	1	203	11	2091	1	0	294	3	1921	1	1	109	3	1065	0.324733	0	86	4	665
'TLX1'	0.015695	2.17085	1.13277	4.07117	20	6950	39	22485	0.286944	0.173149	4	2616	8	4784	1	7	2495	5	3984	0.233433	1	921	6	3862	1	1	103	9	2779	0.307066	2	202	3	2099	0.0651226	0	294	0	1924		1	109	6	1062	0.497448	4	82	2	667
'ADK'	0.0157661	0.477673	0.239883	0.881964	13	6957	83	22441	0.186514	0.368496	5	2615	20	4772	0.141768	2	2500	17	3972	0.0156443	6	916	17	3851	0.424701	0	104	11	2777	1	0	204	8	2094	1	0	294	2	1922	1	0	110	3	1065	1	0	86	3	666
'HMX2'	0.0157723	0.546325	0.311774	0.912064	19	6951	106	22418	0.272597	0.470609	3	2617	26	4766	0.00321435	11	2491	14	3975	0.681227	4	918	33	3835	0.292393	0	104	8	2780	1	0	204	8	2094	1	0	294	2	1922	1	1	109	7	1061	0.544656	0	86	4	665
'WBP2NL'	0.0157864	1.66111	1.09204	2.49822	42	6928	90	22434	0.602582	0.399574	11	2609	15	4777	0.53809	18	2484	13	3976	0.0399289	9	913	19	3849	0.0922943	0	104	15	2773	1	1	203	7	2095	0.523926	1	293	2	1922	0.34741	1	109	6	1062	0.497448	1	85	8	661
'ACOX2'	0.015918	0.70014	0.512636	0.943904	59	6911	272	22252	0.846485	1.2076	23	2597	50	4742	0.539866	24	2478	45	3944	0.619171	5	917	69	3799	0.00425148	0	104	28	2760	0.623609	1	203	28	2074	0.509163	2	292	11	1913	0.686942	1	109	16	1052	1	1	85	11	658
'TAF15'	0.0159763	0.619785	0.402663	0.92774	31	6939	177	22347	0.444763	0.785828	8	2612	31	4761	0.0635719	11	2491	25	3964	0.391922	7	915	40	3828	0.577245	0	104	13	2775	1	2	202	31	2071	0.763633	2	292	6	1918	0.287455	1	109	15	1053	1	0	86	9	660
'CABP2'	0.0159875	0.485753	0.244061	0.896095	13	6957	83	22441	0.186514	0.368496	7	2613	19	4773	0.418107	4	2498	12	3977	0.313729	2	920	24	3844	0.208348	0	104	9	2779	1	0	204	10	2092	1	0	294	1	1923	1	0	110	4	1064	1	0	86	3	666
'FTCD'	0.0160376	0.71864	0.541981	0.943183	72	6898	314	22210	1.033	1.39407	24	2596	85	4707	0.00324553	23	2479	47	3942	0.387653	12	910	64	3804	0.557054	1	103	21	2767	0.554572	5	199	40	2062	0.591525	0	294	5	1919	1	3	107	14	1054	0.206818	2	84	17	652
'KANSL3'	0.0160994	1.41505	1.05859	1.87951	81	6889	204	22320	1.16212	0.905701	28	2592	43	4749	0.457475	26	2476	30	3959	0.269701	16	906	37	3831	0.0525696	1	103	36	2752	1	3	201	23	2079	0.496659	1	293	2	1922	0.34741	3	107	11	1057	0.135187	3	83	9	660
'PROSER1'	0.01615	0.704243	0.521797	0.939443	64	6906	282	22242	0.918221	1.252	20	2600	63	4729	0.0369895	22	2480	56	3933	0.0616066	13	909	52	3816	0.87422	0	104	27	2761	0.623517	5	199	30	2072	0.230383	2	292	12	1912	0.707659	0	110	10	1058	0.611816	1	85	16	653
'PARVA'	0.0161556	1.53627	1.0747	2.17942	57	6913	109	22415	0.817791	0.483928	27	2593	23	4769	0.00723493	18	2484	23	3966	0.520925	8	914	20	3848	0.227298	1	103	3	2785	0.136337	1	203	14	2088	1	0	294	9	1915	0.616905	1	109	6	1062	0.497448	1	85	6	663
'TRIM54'	0.0161735	0.620311	0.40497	0.925366	32	6938	168	22356	0.45911	0.745871	8	2612	35	4757	0.0240759	14	2488	26	3963	0.745359	7	915	44	3824	0.375212	0	104	19	2769	1	3	201	19	2083	0.436741	0	294	2	1922	1	0	110	9	1059	1	0	86	7	662
'PDE4C'	0.0161846	1.41739	1.05983	1.88457	82	6888	177	22347	1.17647	0.785828	33	2587	40	4752	0.0849897	26	2476	35	3954	0.511486	11	911	38	3830	0.58433	1	103	11	2777	0.356182	5	199	15	2087	0.0265842	2	292	8	1916	0.630799	0	110	12	1056	0.617098	0	86	6	663
'PHF3'	0.0161958	0.782839	0.637013	0.957174	136	6834	542	21982	1.95122	2.40632	46	2574	106	4686	0.198995	53	2449	114	3875	0.0761291	21	901	110	3758	0.371042	2	102	58	2730	1	7	197	67	2035	0.834365	2	292	10	1914	0.666763	0	110	31	1037	0.107358	3	83	14	655
'MPV17'	0.0162061	0.410071	0.166188	0.882834	8	6962	65	22459	0.114778	0.288581	1	2619	8	4784	0.172747	5	2497	14	3975	0.348558	1	921	15	3853	0.336317	0	104	8	2780	1	0	204	8	2094	1	1	293	3	1921	0.434029	0	110	5	1063	1	0	86	2	667
'MDM2'	0.0162203	0.481419	0.24193	0.887639	13	6957	85	22439	0.186514	0.377375	5	2615	13	4779	0.625429	7	2495	16	3973	0.52244	1	921	22	3846	0.105659	0	104	4	2784	1	0	204	13	2089	0.620641	0	294	2	1922	1	0	110	6	1062	1	0	86	3	666
'JAK2'	0.016235	1.40015	1.05805	1.84079	85	6885	228	22296	1.21951	1.01225	27	2593	39	4753	0.366005	24	2478	35	3954	0.788486	15	907	44	3824	0.243604	2	102	33	2755	0.360626	3	201	26	2076	0.738321	3	291	13	1911	0.459876	6	104	18	1050	0.0192194	1	85	8	661
'SERTM1'	0.0162393	4.35973	1.11668	17.9689	7	6963	6	22518	0.10043	0.0266383	5	2615	1	4791	0.0233124	1	2501	0	3989	0.385457	1	921	1	3867	0.347951	0	104	1	2787	1	0	204	1	2101	1	0	294	0	1924		0	110	1	1067	1	0	86	0	669
'C10orf55'	0.0162771	2.02413	1.10067	3.64721	22	6948	43	22481	0.315638	0.190907	6	2614	4	4788	0.18133	11	2491	4	3985	0.00736093	3	919	13	3855	1	2	102	7	2781	0.0390978	0	204	6	2096	1	0	294	0	1924		0	110	0	1068		0	86	5	664
'POLR1A'	0.0162812	0.757983	0.597331	0.954942	101	6869	433	22091	1.44907	1.92239	29	2591	95	4697	0.00440827	37	2465	74	3915	0.279897	20	902	90	3778	0.902586	1	103	50	2738	1	6	198	47	2055	0.464101	1	293	13	1911	1	3	107	30	1038	1	2	84	10	659
'BAIAP2L1'	0.0163388	1.48503	1.06839	2.04727	64	6906	161	22363	0.918221	0.714793	21	2599	23	4769	0.112395	28	2474	22	3967	0.0129141	8	914	30	3838	0.835881	0	104	23	2765	1	4	200	26	2076	0.332334	0	294	4	1920	1	2	108	10	1058	0.310487	0	86	10	659
'METTL10'	0.016365	0.435634	0.19595	0.874121	10	6960	66	22458	0.143472	0.293021	5	2615	18	4774	0.196232	4	2498	13	3976	0.317933	1	921	9	3859	0.69823	0	104	5	2783	1	0	204	8	2094	1	0	294	0	1924		0	110	5	1063	1	0	86	4	665
'GOT2'	0.0163804	0.513724	0.271705	0.911073	15	6955	96	22428	0.215208	0.426212	7	2613	19	4773	0.418107	5	2497	15	3974	0.25536	1	921	24	3844	0.0700438	0	104	11	2777	1	0	204	12	2090	0.615826	1	293	1	1923	0.247586	0	110	5	1063	1	0	86	2	667
'TMPRSS4'	0.0163845	0.665948	0.465499	0.935972	45	6925	230	22294	0.645624	1.02113	17	2603	39	4753	0.484917	13	2489	45	3944	0.0139607	10	912	44	3824	1	1	103	34	2754	1	3	201	29	2073	0.758101	0	294	6	1918	1	0	110	12	1056	0.617098	0	86	7	662
'C4orf17'	0.0163894	0.483634	0.243151	0.891191	13	6957	90	22434	0.186514	0.399574	5	2615	15	4777	0.482809	7	2495	14	3975	0.822896	1	921	20	3848	0.101708	0	104	10	2778	1	0	204	8	2094	1	0	294	3	1921	1	0	110	5	1063	1	0	86	4	665
'NDUFA1'	0.0164273	17.6078	1.2075	1007.59	3	6967	1	22523	0.0430416	0.00443971	0	2620	0	4792		1	2501	0	3989	0.385457	0	922	1	3867	1	0	104	0	2788		1	203	0	2102	0.0884649	0	294	0	1924		1	109	0	1068	0.0933786	0	86	0	669
'PNPLA4'	0.0164813	0.375924	0.141309	0.853791	7	6963	48	22476	0.10043	0.213106	4	2616	12	4780	0.445675	1	2501	14	3975	0.0136547	1	921	11	3857	0.482045	0	104	3	2785	1	1	203	2	2100	0.242705	0	294	0	1924		0	110	1	1067	1	0	86	2	667
'MRPS30'	0.0164996	1.51917	1.06464	2.14861	56	6914	125	22399	0.803443	0.554964	18	2602	26	4766	0.433451	16	2486	22	3967	0.738568	14	908	24	3844	0.011243	0	104	14	2774	1	2	202	9	2093	0.253506	4	290	4	1920	0.013678	0	110	11	1057	0.612846	2	84	5	664
'CTDSP1'	0.0165461	0.415379	0.168471	0.893222	8	6962	60	22464	0.114778	0.266383	3	2617	10	4782	0.56256	4	2498	10	3979	0.586249	0	922	22	3846	0.0134802	0	104	3	2785	1	1	203	7	2095	0.523926	0	294	1	1923	1	0	110	5	1063	1	0	86	1	668
'POFUT2'	0.016638	1.57973	1.07834	2.29046	49	6921	109	22415	0.703013	0.483928	14	2606	18	4774	0.355273	20	2482	14	3975	0.0204329	7	915	33	3835	1	1	103	10	2778	0.332071	2	202	12	2090	0.355259	2	292	1	1923	0.0479377	1	109	8	1060	0.587466	0	86	6	663
'DDX58'	0.0167821	1.35205	1.05251	1.72901	108	6862	247	22277	1.5495	1.09661	45	2575	60	4732	0.122574	35	2467	42	3947	0.238762	20	902	57	3811	0.144149	0	104	31	2757	0.626659	3	201	25	2077	0.732662	0	294	2	1922	1	1	109	8	1060	0.587466	2	84	10	659
'RPS2'	0.0167898	0.207114	0.0236106	0.837068	2	6968	35	22489	0.0286944	0.15539	1	2619	7	4785	0.273928	1	2501	3	3986	1	0	922	8	3860	0.367179	0	104	3	2785	1	0	204	7	2095	1	0	294	3	1921	1	0	110	2	1066	1	0	86	1	668
'LPCAT2'	0.0168341	0.558839	0.329464	0.906884	21	6949	140	22384	0.301291	0.621559	3	2617	21	4771	0.0180795	8	2494	21	3968	0.255775	7	915	30	3838	1	1	103	14	2774	0.423463	0	204	16	2086	0.388727	2	292	2	1922	0.0875518	0	110	11	1057	0.612846	0	86	12	657
'SSX3'	0.0169483	0.132319	0.00319929	0.820462	1	6969	36	22488	0.0143472	0.15983	1	2619	4	4788	0.662228	0	2502	2	3987	0.526167	0	922	8	3860	0.367179	0	104	7	2781	1	0	204	3	2099	1	0	294	3	1921	1	0	110	3	1065	1	0	86	3	666
'FAM3A'	0.0170066	2.2546	1.13388	4.37455	18	6952	34	22490	0.25825	0.15095	6	2614	7	4785	0.401394	4	2498	3	3986	0.440379	3	919	6	3862	0.387755	2	102	6	2782	0.0311296	3	201	5	2097	0.0273519	0	294	3	1921	1	0	110	2	1066	1	0	86	1	668
'EML3'	0.0170269	1.43436	1.05408	1.93862	73	6897	173	22351	1.04735	0.76807	29	2591	37	4755	0.155194	22	2480	28	3961	0.466646	12	910	35	3833	0.266465	0	104	27	2761	0.623517	4	200	17	2085	0.108131	1	293	2	1922	0.34741	1	109	4	1064	0.388003	1	85	5	664
'CEP170'	0.0170865	0.61098	0.392964	0.923427	30	6940	159	22365	0.430416	0.705914	8	2612	33	4759	0.0335025	16	2486	23	3966	0.744146	5	917	41	3827	0.187794	0	104	23	2765	1	0	204	10	2092	1	1	293	4	1920	0.509185	0	110	10	1058	0.611816	0	86	9	660
'KRTAP29-1'	0.0171784	1.6584	1.07087	2.53729	39	6931	83	22441	0.559541	0.368496	17	2603	13	4779	0.0202747	12	2490	14	3975	0.426505	8	914	13	3855	0.0458187	1	103	8	2780	0.281133	1	203	12	2090	1	0	294	1	1923	1	0	110	8	1060	1	0	86	5	664
'TNFRSF4'	0.0172336	1.71062	1.08723	2.65396	36	6934	77	22447	0.516499	0.341858	12	2608	15	4777	0.320428	11	2491	8	3981	0.0991421	8	914	18	3850	0.137506	0	104	7	2781	1	2	202	11	2091	0.321674	0	294	0	1924		0	110	7	1061	1	3	83	5	664
'FOXM1'	0.0172933	1.44215	1.06352	1.94101	73	6897	193	22331	1.04735	0.856864	26	2594	22	4770	0.00926773	27	2475	28	3961	0.125469	17	905	41	3827	0.0635462	1	103	32	2756	1	1	203	29	2073	0.512358	0	294	3	1921	1	0	110	12	1056	0.617098	0	86	10	659
'ADRA2A'	0.0173203	0.499951	0.257196	0.907753	14	6956	81	22443	0.200861	0.359616	3	2617	20	4772	0.0274826	7	2495	17	3972	0.405586	4	918	18	3850	1	0	104	8	2780	1	0	204	9	2093	1	0	294	0	1924		0	110	2	1066	1	0	86	2	667
'POU3F3'	0.017509	2.17656	1.11917	4.22252	21	6949	24	22500	0.301291	0.106553	12	2608	9	4783	0.0415218	6	2496	5	3984	0.354466	2	920	4	3864	0.326165	0	104	1	2787	1	0	204	0	2102		0	294	0	1924		1	109	4	1064	0.388003	0	86	1	668
'CEBPA'	0.0176571	1.92956	1.09536	3.34784	25	6945	38	22486	0.35868	0.168709	12	2608	5	4787	0.00388061	6	2496	5	3984	0.354466	7	915	22	3846	0.480968	0	104	0	2788		0	204	1	2101	1	0	294	1	1923	1	0	110	2	1066	1	0	86	1	668
'MFI2'	0.0177753	0.768658	0.611705	0.959631	110	6860	473	22051	1.57819	2.09998	35	2585	104	4688	0.0119111	39	2463	78	3911	0.251776	19	903	97	3771	0.476029	2	102	71	2717	1	5	199	44	2058	0.616641	2	292	10	1914	0.666763	6	104	24	1044	0.0534584	0	86	20	649
'FBXL2'	0.0177782	1.92331	1.09801	3.3045	25	6945	49	22475	0.35868	0.217546	9	2611	10	4782	0.336598	7	2495	4	3985	0.119587	4	918	11	3857	0.508458	1	103	3	2785	0.136337	1	203	10	2092	1	0	294	2	1922	1	1	109	3	1065	0.324733	1	85	2	667
'VNN1'	0.0178077	0.611867	0.394084	0.923167	30	6940	176	22348	0.430416	0.781389	10	2610	43	4749	0.0134089	8	2494	20	3969	0.333426	6	916	31	3837	0.834194	1	103	29	2759	1	1	203	25	2077	0.723274	2	292	1	1923	0.0479377	0	110	11	1057	0.612846	0	86	10	659
'SPRY1'	0.0178387	0.579886	0.348379	0.929333	23	6947	123	22401	0.329986	0.546084	13	2607	29	4763	0.629063	7	2495	21	3968	0.173882	0	922	26	3842	0.00540318	2	102	15	2773	0.122789	1	203	11	2091	1	0	294	4	1920	1	0	110	4	1064	1	0	86	3	666
'SERPINA6'	0.0179017	1.54902	1.06018	2.23856	49	6921	118	22406	0.703013	0.523886	13	2607	18	4774	0.455142	21	2481	14	3975	0.0135528	11	911	25	3843	0.090567	0	104	12	2776	1	1	203	18	2084	1	1	293	2	1922	0.34741	1	109	14	1054	1	1	85	5	664
'ETV6'	0.0179473	0.539266	0.302482	0.913261	18	6952	108	22416	0.25825	0.479489	9	2611	19	4773	0.84405	6	2496	20	3969	0.11127	1	921	26	3842	0.0462823	1	103	12	2776	0.379431	0	204	10	2092	1	0	294	1	1923	1	1	109	10	1058	1	0	86	3	666
'SSTR2'	0.0179534	1.77678	1.07358	2.89312	30	6940	63	22461	0.430416	0.279702	13	2607	8	4784	0.0195451	8	2494	9	3980	0.466144	7	915	14	3854	0.158634	0	104	8	2780	1	2	202	14	2088	0.646493	0	294	0	1924		0	110	6	1062	1	0	86	2	667
'BSDC1'	0.0180102	1.50676	1.05867	2.12849	58	6912	112	22412	0.832138	0.497247	25	2595	21	4771	0.00839187	22	2480	23	3966	0.167559	7	915	33	3835	1	1	103	6	2782	0.226352	1	203	8	2094	0.566189	0	294	6	1918	1	1	109	9	1059	1	0	86	2	667
'MAP7D3'	0.0180276	0.651483	0.445282	0.93411	40	6930	203	22321	0.573888	0.901261	13	2607	42	4750	0.0882514	14	2488	35	3954	0.184623	9	913	42	3826	0.860059	0	104	26	2762	1	0	204	26	2076	0.162042	0	294	2	1922	1	1	109	11	1057	1	1	85	6	663
'KCNK10'	0.0180733	1.53535	1.07056	2.17844	53	6917	144	22380	0.760402	0.639318	16	2604	18	4774	0.154684	15	2487	19	3970	0.59663	14	908	30	3838	0.0516402	0	104	29	2759	0.624186	2	202	19	2083	0.708427	0	294	3	1921	1	1	109	6	1062	0.497448	2	84	7	662
'TCEB3B'	0.0180796	0.734412	0.561448	0.951527	79	6891	368	22156	1.13343	1.63381	25	2595	74	4718	0.0344486	31	2471	53	3936	0.821844	11	911	73	3795	0.164181	0	104	32	2756	0.62849	6	198	58	2044	0.823141	2	292	6	1918	0.287455	4	106	27	1041	0.524069	0	86	15	654
'SPZ1'	0.0180852	0.586883	0.361447	0.919954	25	6945	136	22388	0.35868	0.6038	9	2611	23	4769	0.461624	10	2492	24	3965	0.295325	4	918	40	3828	0.121214	0	104	8	2780	1	1	203	15	2087	1	0	294	0	1924		1	109	13	1055	1	0	86	7	662
'TXNDC15'	0.0181003	1.77208	1.07163	2.88118	30	6940	68	22456	0.430416	0.3019	9	2611	6	4786	0.0579479	11	2491	11	3978	0.279554	8	914	13	3855	0.0458187	0	104	14	2774	1	2	202	14	2088	0.646493	0	294	1	1923	1	0	110	3	1065	1	0	86	2	667
'SEC14L1'	0.0181106	1.42983	1.05363	1.92821	75	6895	166	22358	1.07604	0.736992	32	2588	36	4756	0.0550247	27	2475	28	3961	0.125469	12	910	36	3832	0.355527	0	104	23	2765	1	1	203	17	2085	1	1	293	2	1922	0.34741	1	109	7	1061	0.544656	0	86	4	665
'ACKR2'	0.0181277	0.573552	0.344937	0.917936	23	6947	127	22397	0.329986	0.563843	9	2611	33	4759	0.0737587	9	2493	19	3970	0.562789	2	920	22	3846	0.294808	0	104	15	2773	1	1	203	19	2083	1	0	294	2	1922	1	1	109	7	1061	0.544656	0	86	6	663
'PIR'	0.0181698	0.398684	0.150168	0.901763	7	6963	61	22463	0.10043	0.270822	2	2618	14	4778	0.0667804	1	2501	10	3979	0.0601672	1	921	11	3857	0.482045	1	103	8	2780	0.281133	2	202	8	2094	0.219442	0	294	1	1923	1	0	110	2	1066	1	0	86	1	668
'MLLT3'	0.0182414	1.38438	1.04921	1.81652	89	6881	200	22324	1.2769	0.887942	29	2591	44	4748	0.460932	35	2467	36	3953	0.0662681	14	908	48	3820	0.516265	0	104	19	2769	1	3	201	19	2083	0.436741	1	293	8	1916	1	5	105	11	1057	0.0122502	2	84	5	664
'C9orf43'	0.0182648	0.572466	0.34155	0.920437	22	6948	155	22369	0.315638	0.688155	8	2612	22	4770	0.347032	9	2493	19	3970	0.562789	1	921	28	3840	0.0305137	0	104	32	2756	0.62849	2	202	20	2082	1	0	294	5	1919	1	2	108	10	1058	0.310487	0	86	7	662
'KCNK3'	0.0183012	2.53847	1.10143	5.81076	14	6956	16	22508	0.200861	0.0710353	5	2615	6	4786	0.534025	4	2498	2	3987	0.21339	3	919	4	3864	0.135203	0	104	0	2788		1	203	0	2102	0.0884649	0	294	0	1924		1	109	2	1066	0.254987	0	86	0	669
'CPB1'	0.0183982	1.49069	1.06557	2.06838	62	6908	148	22376	0.889527	0.657077	27	2593	22	4770	0.00628131	18	2484	25	3964	0.641211	12	910	30	3838	0.1654	0	104	22	2766	1	2	202	18	2084	0.695249	2	292	1	1923	0.0479377	1	109	7	1061	0.544656	0	86	7	662
'SEC31B'	0.0184477	0.761825	0.600106	0.960276	101	6869	419	22105	1.44907	1.86024	36	2584	78	4714	0.430556	38	2464	81	3908	0.153781	17	905	102	3766	0.194817	2	102	42	2746	0.67134	3	201	47	2055	0.619304	1	293	2	1922	0.34741	2	108	19	1049	1	1	85	18	651
'C11orf88'	0.0185255	0.368063	0.126094	0.887147	6	6964	49	22475	0.0860832	0.217546	2	2618	11	4781	0.156926	3	2499	10	3979	0.393103	1	921	9	3859	0.69823	0	104	5	2783	1	0	204	6	2096	1	0	294	0	1924		0	110	1	1067	1	0	86	2	667
'MLEC'	0.018649	0.339013	0.102348	0.885894	5	6965	37	22487	0.071736	0.164269	3	2617	14	4778	0.202068	2	2500	7	3982	0.496758	0	922	6	3862	0.60323	0	104	3	2785	1	0	204	2	2100	1	0	294	2	1922	1	0	110	2	1066	1	0	86	1	668
'MADD'	0.0186781	1.24178	1.03425	1.48692	194	6776	505	22019	2.78336	2.24205	63	2557	86	4706	0.0831238	67	2435	109	3880	0.937501	45	877	121	3747	0.0119522	5	99	61	2727	0.0865373	6	198	42	2060	0.31134	0	294	9	1915	0.616905	3	107	26	1042	0.747343	2	84	19	650
'SYCE1'	0.0186824	1.60643	1.06707	2.38849	43	6927	107	22417	0.61693	0.475049	10	2610	8	4784	0.0852932	18	2484	20	3969	0.31582	6	916	23	3845	0.814063	3	101	20	2768	0.0474583	5	199	13	2089	0.016987	1	293	7	1917	1	0	110	4	1064	1	0	86	6	663
'CRYAB'	0.0187324	2.16975	1.09155	4.21348	18	6952	32	22492	0.25825	0.142071	6	2614	4	4788	0.18133	4	2498	6	3983	1	4	918	8	3860	0.262236	0	104	3	2785	1	2	202	3	2099	0.0651226	0	294	1	1923	1	2	108	2	1066	0.0457494	0	86	0	669
'C19orf38'	0.0187415	0.518302	0.28015	0.903641	16	6954	102	22422	0.229555	0.45285	4	2616	17	4775	0.168794	6	2496	21	3968	0.11131	4	918	20	3848	1	0	104	13	2775	1	1	203	8	2094	0.566189	0	294	6	1918	1	0	110	6	1062	1	0	86	5	664
'FAM170B'	0.0187493	0.578144	0.348167	0.923659	23	6947	125	22399	0.329986	0.554964	11	2609	18	4774	0.846107	7	2495	26	3963	0.0476045	4	918	36	3832	0.160725	0	104	8	2780	1	0	204	14	2088	0.627628	0	294	1	1923	1	0	110	10	1058	0.611816	0	86	7	662
'SOX3'	0.0187603	0.36703	0.125892	0.883114	6	6964	45	22479	0.0860832	0.199787	0	2620	10	4782	0.017862	2	2500	12	3977	0.095657	4	918	13	3855	0.552478	0	104	2	2786	1	0	204	0	2102		0	294	0	1924		0	110	5	1063	1	0	86	1	668
'ROBO1'	0.018853	1.26401	1.03644	1.53684	167	6803	426	22098	2.39598	1.89132	69	2551	89	4703	0.0288167	58	2444	82	3907	0.48355	26	896	67	3801	0.0449972	2	102	52	2736	0.721097	3	201	46	2056	0.797154	1	293	13	1911	1	2	108	24	1044	1	2	84	15	654
'SLC9A6'	0.0188986	2.04606	1.07947	3.79253	20	6950	39	22485	0.286944	0.173149	7	2613	7	4785	0.270735	5	2497	3	3986	0.274103	4	918	14	3854	0.764055	2	102	9	2779	0.0570128	0	204	2	2100	1	0	294	0	1924		2	108	2	1066	0.0457494	0	86	1	668
'LCORL'	0.0190273	1.49642	1.05736	2.09919	58	6912	134	22390	0.832138	0.594921	24	2596	25	4767	0.0513221	18	2484	18	3971	0.171233	8	914	33	3835	1	0	104	13	2775	1	3	201	23	2079	0.496659	0	294	3	1921	1	1	109	4	1064	0.388003	2	84	7	662
'PYCRL'	0.0191312	0.577788	0.348281	0.92203	23	6947	120	22404	0.329986	0.532765	8	2612	17	4775	0.835716	11	2491	22	3967	0.594612	4	918	47	3821	0.0470357	0	104	1	2787	1	0	204	9	2093	1	0	294	3	1921	1	0	110	8	1060	1	0	86	5	664
'SERF2'	0.0191822	0.374435	0.128371	0.901364	6	6964	52	22472	0.0860832	0.230865	3	2617	14	4778	0.202068	2	2500	7	3982	0.496758	1	921	8	3860	1	0	104	6	2782	1	0	204	7	2095	1	0	294	0	1924		0	110	5	1063	1	0	86	0	669
'GATC'	0.0192085	0.403354	0.152367	0.908316	7	6963	58	22466	0.10043	0.257503	3	2617	6	4786	1	2	2500	11	3978	0.0955991	2	920	21	3847	0.288983	0	104	4	2784	1	0	204	5	2097	1	0	294	0	1924		0	110	6	1062	1	0	86	3	666
'ADAMTSL4'	0.0192285	1.24719	1.03181	1.50296	179	6791	495	22029	2.56815	2.19766	57	2563	82	4710	0.178875	59	2443	95	3894	1	33	889	103	3765	0.150546	4	100	55	2733	0.160541	8	196	53	2049	0.248144	0	294	11	1913	0.37831	7	103	27	1041	0.0328526	4	82	28	641
'RPS21'	0.0192913	2.04305	1.0695	3.82975	20	6950	32	22492	0.286944	0.142071	6	2614	8	4784	0.582245	4	2498	6	3983	1	4	918	10	3858	0.325954	1	103	0	2788	0.0359613	2	202	5	2097	0.121637	2	292	0	1924	0.0175181	1	109	0	1068	0.0933786	0	86	0	669
'FOCAD'	0.0193163	1.22855	1.03137	1.4599	211	6759	568	21956	3.02726	2.52175	79	2541	108	4684	0.0524937	74	2428	107	3882	0.535751	26	896	115	3753	0.913654	5	99	65	2723	0.104943	10	194	56	2046	0.0766351	1	293	19	1905	0.50328	7	103	33	1035	0.0899041	3	83	25	644
'TNKS2'	0.0193923	0.670525	0.468338	0.943308	45	6925	206	22318	0.645624	0.91458	17	2603	42	4750	0.339453	13	2489	42	3947	0.0253339	7	915	55	3813	0.142694	2	102	18	2770	0.160251	2	202	19	2083	0.708427	2	292	6	1918	0.287455	0	110	8	1060	1	1	85	7	662
'DUPD1'	0.0194177	1.57242	1.05902	2.31529	48	6922	89	22435	0.688666	0.395134	18	2602	21	4771	0.179224	20	2482	19	3970	0.136293	6	916	16	3852	0.412205	1	103	8	2780	0.281133	2	202	10	2092	0.287678	1	293	4	1920	0.509185	0	110	3	1065	1	0	86	2	667
'DDIT3'	0.0194344	0.455903	0.206548	0.90503	10	6960	83	22441	0.143472	0.368496	3	2617	13	4779	0.1984	4	2498	9	3980	0.776997	3	919	21	3847	0.603024	0	104	12	2776	1	0	204	9	2093	1	0	294	3	1921	1	0	110	5	1063	1	0	86	7	662
'SLC16A1'	0.0196554	0.488787	0.238501	0.920514	12	6958	95	22429	0.172166	0.421772	3	2617	17	4775	0.0624293	4	2498	12	3977	0.313729	1	921	17	3851	0.227118	1	103	16	2772	0.464399	1	203	4	2098	0.370952	0	294	3	1921	1	1	109	8	1060	0.587466	1	85	7	662
'TBX19'	0.0196857	1.55874	1.05282	2.28339	47	6923	108	22416	0.674319	0.479489	15	2605	17	4775	0.195135	21	2481	17	3972	0.0437004	7	915	15	3853	0.169309	0	104	12	2776	1	1	203	21	2081	0.715062	0	294	2	1922	1	1	109	6	1062	0.497448	1	85	6	663
'GYS1'	0.019703	0.684259	0.486054	0.948734	50	6920	211	22313	0.71736	0.936779	17	2603	51	4741	0.0754396	20	2482	46	3943	0.203412	5	917	49	3819	0.0801022	3	101	21	2767	0.0528627	1	203	20	2082	1	2	292	5	1919	0.23498	1	109	3	1065	0.324733	0	86	6	663
'TRAPPC6A'	0.0197169	1.63516	1.07268	2.45679	40	6930	111	22413	0.573888	0.492808	11	2609	13	4779	0.290718	14	2488	12	3977	0.15593	10	912	16	3852	0.0215043	1	103	28	2760	1	4	200	18	2084	0.123475	0	294	2	1922	1	0	110	12	1056	0.617098	0	86	3	666
'HEYL'	0.0199453	1.55556	1.05182	2.27608	47	6923	108	22416	0.674319	0.479489	19	2601	21	4771	0.134402	16	2486	14	3975	0.130946	5	917	20	3848	1	2	102	9	2779	0.0570128	2	202	24	2078	1	0	294	1	1923	1	1	109	4	1064	0.388003	1	85	3	666
'TCHH'	0.0199817	0.822832	0.694958	0.97101	203	6767	793	21731	2.91248	3.52069	55	2565	165	4627	0.000961934	86	2416	134	3855	0.887995	39	883	181	3687	0.600155	2	102	86	2702	0.769759	8	196	64	2038	0.523556	1	293	15	1909	0.711035	7	103	49	1019	0.352648	3	83	46	623
'KRTAP10-9'	0.0200133	0.655416	0.443803	0.947305	38	6932	194	22330	0.545194	0.861303	15	2605	51	4741	0.0376494	7	2495	23	3966	0.0932462	11	911	46	3822	1	0	104	26	2762	1	1	203	19	2083	1	1	293	5	1919	0.57439	1	109	9	1059	1	1	85	6	663
'PIK3R4'	0.0200233	1.38436	1.04697	1.81771	84	6886	252	22272	1.20516	1.11881	18	2602	32	4760	1	31	2471	33	3956	0.120921	20	902	51	3817	0.0673333	2	102	44	2744	0.680809	3	201	25	2077	0.732662	1	293	2	1922	0.34741	1	109	22	1046	0.715867	4	82	17	652
'OR5W2'	0.0200441	0.553789	0.315635	0.925971	19	6951	110	22414	0.272597	0.488368	6	2614	26	4766	0.0622872	6	2496	18	3971	0.20993	5	917	25	3843	1	1	103	13	2775	0.401848	1	203	8	2094	0.566189	0	294	1	1923	1	0	110	7	1061	1	0	86	5	664
'CCL23'	0.0200631	2.01336	1.06388	3.72132	20	6950	38	22486	0.286944	0.168709	4	2616	6	4786	0.749628	9	2493	3	3986	0.0144305	3	919	13	3855	1	0	104	4	2784	1	3	201	6	2096	0.0384024	0	294	0	1924		0	110	3	1065	1	1	85	0	669
'HILPDA'	0.0201689	0.13641	0.00324273	0.882977	1	6969	24	22500	0.0143472	0.106553	1	2619	6	4786	0.433308	0	2502	4	3985	0.30533	0	922	2	3866	1	0	104	2	2786	1	0	204	4	2098	1	0	294	0	1924		0	110	2	1066	1	0	86	0	669
'GLOD4'	0.0201794	1.70543	1.07057	2.67484	34	6936	78	22446	0.487805	0.346297	14	2606	9	4783	0.014834	7	2495	13	3976	0.82161	6	916	16	3852	0.412205	0	104	10	2778	1	2	202	10	2092	0.287678	1	293	2	1922	0.34741	2	108	6	1062	0.166991	1	85	6	663
'LPCAT4'	0.0202224	1.6021	1.06499	2.3875	45	6925	90	22434	0.645624	0.399574	14	2606	17	4775	0.262457	23	2479	16	3973	0.0123334	5	917	16	3852	0.580254	0	104	14	2774	1	0	204	8	2094	1	1	293	3	1921	0.434029	1	109	4	1064	0.388003	1	85	4	665
'GPR45'	0.0202507	1.56196	1.05735	2.28517	48	6922	103	22421	0.688666	0.45729	15	2605	22	4770	0.495907	20	2482	16	3973	0.0398172	6	916	22	3846	0.809422	1	103	14	2774	0.423463	1	203	11	2091	1	2	292	1	1923	0.0479377	2	108	10	1058	0.310487	1	85	1	668
'RNF20'	0.020255	1.41058	1.04598	1.88921	76	6894	181	22343	1.09039	0.803587	21	2599	38	4754	1	32	2470	22	3967	0.00281413	20	902	43	3825	0.0154502	0	104	22	2766	1	1	203	15	2087	1	0	294	12	1912	0.386192	0	110	10	1058	0.611816	1	85	10	659
'UBXN6'	0.0202835	1.40184	1.04902	1.8622	82	6888	187	22337	1.17647	0.830226	30	2590	44	4748	0.392307	29	2473	31	3958	0.142074	14	908	41	3827	0.231266	2	102	21	2767	0.19947	3	201	22	2080	0.480556	1	293	0	1924	0.132552	1	109	8	1060	0.587466	1	85	7	662
'OR10AG1'	0.0203491	0.611283	0.38482	0.943	28	6942	122	22402	0.401722	0.541644	14	2606	34	4758	0.449399	10	2492	29	3960	0.101751	3	919	22	3846	0.453691	1	103	10	2778	0.332071	0	204	6	2096	1	0	294	4	1920	1	0	110	5	1063	1	0	86	6	663
'GOPC'	0.0205241	1.66703	1.06652	2.57569	38	6932	77	22447	0.545194	0.341858	14	2606	15	4777	0.172705	14	2488	13	3976	0.168369	6	916	15	3853	0.270406	0	104	11	2777	1	2	202	15	2087	0.657694	1	293	0	1924	0.132552	0	110	3	1065	1	1	85	1	668
'BRD4'	0.020592	0.589159	0.358768	0.932624	24	6946	133	22391	0.344333	0.590481	9	2611	27	4765	0.223718	10	2492	19	3970	0.706478	2	920	38	3830	0.0156712	2	102	14	2774	0.110847	0	204	11	2091	0.613668	1	293	3	1921	0.434029	0	110	6	1062	1	0	86	6	663
'MCF2'	0.0206077	1.61208	1.05866	2.41992	40	6930	102	22422	0.573888	0.45285	16	2604	17	4775	0.143079	13	2489	5	3984	0.00579917	8	914	19	3849	0.215976	0	104	16	2772	1	1	203	20	2082	1	0	294	2	1922	1	1	109	10	1058	1	0	86	10	659
'MOSPD2'	0.0206187	0.501843	0.25678	0.91813	14	6956	66	22458	0.200861	0.293021	5	2615	17	4775	0.267652	7	2495	23	3966	0.0932462	1	921	13	3855	0.493054	0	104	3	2785	1	0	204	2	2100	1	0	294	0	1924		0	110	3	1065	1	1	85	1	668
'STK3'	0.0206572	1.58842	1.06197	2.34731	44	6926	101	22423	0.631277	0.448411	16	2604	18	4774	0.154684	11	2491	14	3975	0.681227	7	915	24	3844	0.647276	0	104	8	2780	1	3	201	15	2087	0.208938	1	293	3	1921	0.434029	3	107	3	1065	0.0128582	2	84	8	661
'HELZ2'	0.0206577	0.850929	0.74042	0.975906	304	6666	1120	21404	4.36155	4.97247	113	2507	240	4552	0.189631	109	2393	197	3792	0.306428	47	875	263	3605	0.0624409	5	99	121	2667	0.804489	7	197	93	2009	0.59302	4	290	26	1898	1	6	104	62	1006	1	9	77	45	624
'ANAPC1'	0.0206992	0.63383	0.417439	0.940021	34	6936	153	22371	0.487805	0.679275	12	2608	36	4756	0.172019	15	2487	37	3952	0.155851	4	918	24	3844	0.635238	1	103	15	2773	0.444304	0	204	11	2091	0.613668	0	294	3	1921	1	0	110	14	1054	0.632931	1	85	5	664
'GGACT'	0.0208039	0.368212	0.126834	0.879655	6	6964	54	22470	0.0860832	0.239744	2	2618	8	4784	0.510046	4	2498	8	3981	0.776712	0	922	17	3851	0.0570556	0	104	3	2785	1	0	204	2	2100	1	0	294	3	1921	1	0	110	4	1064	1	0	86	1	668
'FBXO15'	0.0208508	1.46095	1.05132	2.01293	63	6907	148	22376	0.903874	0.657077	29	2591	20	4772	0.00078997	17	2485	19	3970	0.305182	13	909	53	3815	0.875877	0	104	10	2778	1	2	202	20	2082	1	0	294	2	1922	1	1	109	6	1062	0.497448	1	85	9	660
'TMEM55A'	0.0208713	0.311603	0.0789401	0.897695	4	6966	34	22490	0.0573888	0.15095	1	2619	8	4784	0.172747	1	2501	10	3979	0.0601672	1	921	7	3861	1	1	103	0	2788	0.0359613	0	204	2	2100	1	0	294	2	1922	1	0	110	1	1067	1	0	86	3	666
'NFKB2'	0.0209149	1.54833	1.04817	2.2653	48	6922	101	22423	0.688666	0.448411	14	2606	21	4771	0.596591	19	2483	19	3970	0.180415	11	911	19	3849	0.0324078	1	103	13	2775	0.401848	0	204	10	2092	1	0	294	2	1922	1	1	109	5	1063	0.445394	2	84	6	663
'MDFIC'	0.0209826	0.559157	0.31937	0.932424	19	6951	105	22419	0.272597	0.466169	6	2614	21	4771	0.225068	6	2496	16	3973	0.38078	6	916	40	3828	0.349763	0	104	4	2784	1	1	203	6	2096	0.477569	0	294	3	1921	1	0	110	9	1059	1	0	86	2	667
'ZNF497'	0.0210609	1.39542	1.04563	1.85145	83	6887	188	22336	1.19082	0.834665	36	2584	29	4763	0.00100517	26	2476	44	3945	0.901887	13	909	48	3820	0.627104	3	101	27	2761	0.0909869	3	201	16	2086	0.233059	0	294	2	1922	1	1	109	7	1061	0.544656	1	85	7	662
'COL21A1'	0.0212283	0.747903	0.577671	0.960566	87	6883	343	22181	1.24821	1.52282	38	2582	85	4707	0.341636	29	2473	68	3921	0.0921675	16	906	67	3801	1	1	103	34	2754	1	1	203	29	2073	0.512358	1	293	5	1919	0.57439	0	110	19	1049	0.246114	0	86	10	659
'ARHGAP5'	0.0212551	1.32237	1.03888	1.67563	114	6856	289	22235	1.63558	1.28308	43	2577	53	4739	0.0536454	37	2465	54	3935	0.666223	19	903	57	3811	0.239083	0	104	33	2755	0.630678	4	200	31	2071	0.544907	3	291	5	1919	0.0775556	2	108	19	1049	1	3	83	12	657
'SMC5'	0.0214592	0.728659	0.549002	0.957391	72	6898	303	22221	1.033	1.34523	33	2587	83	4709	0.141599	22	2480	44	3945	0.446143	11	911	62	3806	0.454224	0	104	32	2756	0.62849	2	202	28	2074	1	0	294	5	1919	1	2	108	13	1055	0.64354	2	84	15	654
'C19orf47'	0.0214832	0.692554	0.495077	0.954897	52	6918	225	22299	0.746055	0.998934	23	2597	54	4738	0.339649	21	2481	44	3945	0.37	7	915	40	3828	0.577245	0	104	39	2749	0.400751	1	203	22	2080	0.715525	0	294	5	1919	1	0	110	10	1058	0.611816	0	86	5	664
'CYP1A2'	0.0216175	0.689854	0.492449	0.951864	51	6919	235	22289	0.731707	1.04333	21	2599	44	4748	0.696301	17	2485	47	3942	0.0526726	11	911	48	3820	1	0	104	24	2764	1	2	202	30	2072	1	0	294	3	1921	1	0	110	11	1057	0.612846	0	86	9	660
'NRXN1'	0.0216373	0.729481	0.549736	0.958217	72	6898	314	22210	1.033	1.39407	31	2589	72	4720	0.29952	25	2477	51	3938	0.344002	10	912	57	3811	0.436731	0	104	30	2758	0.625214	1	203	40	2062	0.258174	0	294	4	1920	1	3	107	15	1053	0.232377	1	85	20	649
'C4BPB'	0.0216483	0.339871	0.103186	0.878817	5	6965	48	22476	0.071736	0.213106	3	2617	4	4788	0.703506	2	2500	12	3977	0.095657	0	922	9	3859	0.221591	0	104	3	2785	1	0	204	8	2094	1	0	294	2	1922	1	0	110	1	1067	1	0	86	5	664
'PDE8B'	0.0216816	1.64809	1.06142	2.52514	38	6932	86	22438	0.545194	0.381815	11	2609	11	4781	0.180198	12	2490	16	3973	0.698465	10	912	20	3848	0.0613564	1	103	12	2776	0.379431	3	201	12	2090	0.140885	0	294	0	1924		1	109	6	1062	0.497448	0	86	2	667
'C12orf29'	0.0217215	0.585482	0.350979	0.940838	23	6947	108	22416	0.329986	0.479489	6	2614	22	4770	0.164747	9	2493	31	3958	0.0490428	4	918	27	3841	0.494674	1	103	6	2782	0.226352	3	201	7	2095	0.051367	0	294	0	1924		0	110	4	1064	1	0	86	5	664
'SLC26A11'	0.0217365	0.708758	0.517649	0.957622	58	6912	286	22238	0.832138	1.26976	20	2600	55	4737	0.14451	21	2481	41	3948	0.512926	8	914	60	3808	0.123286	1	103	32	2756	1	4	200	42	2060	1	0	294	2	1922	1	1	109	11	1057	1	2	84	11	658
'ESRP2'	0.0217919	1.39272	1.04635	1.84214	83	6887	210	22314	1.19082	0.932339	25	2595	36	4756	0.350029	29	2473	38	3951	0.449974	20	902	43	3825	0.0154502	0	104	36	2752	0.639112	4	200	16	2086	0.093717	1	293	3	1921	0.434029	3	107	15	1053	0.232377	0	86	6	663
'GEM'	0.0218474	1.59866	1.04925	2.40565	41	6929	93	22431	0.588235	0.412893	13	2607	12	4780	0.0941805	15	2487	16	3973	0.271236	5	917	23	3845	1	1	103	13	2775	0.401848	2	202	11	2091	0.321674	2	292	4	1920	0.183158	1	109	6	1062	0.497448	2	84	4	665
'LRRTM4'	0.021875	0.568947	0.328739	0.941473	20	6950	105	22419	0.286944	0.466169	8	2612	26	4766	0.207144	9	2493	16	3973	0.840317	2	920	27	3841	0.10087	0	104	8	2780	1	1	203	12	2090	1	0	294	5	1919	1	0	110	6	1062	1	0	86	3	666
'ZNF417'	0.0219988	0.58307	0.346945	0.940688	22	6948	131	22393	0.315638	0.581602	4	2616	27	4765	0.00771641	8	2494	20	3969	0.333426	6	916	29	3839	1	2	102	18	2770	0.160251	1	203	14	2088	1	0	294	2	1922	1	0	110	8	1060	1	1	85	6	663
'GLYAT'	0.0220486	1.52075	1.05135	2.18055	53	6917	115	22409	0.760402	0.510567	26	2594	24	4768	0.0170136	14	2488	20	3969	0.728273	10	912	21	3847	0.0702648	0	104	18	2770	1	2	202	16	2086	0.669702	0	294	1	1923	1	1	109	4	1064	0.388003	0	86	4	665
'KRTAP13-2'	0.0220699	1.67735	1.04796	2.65487	35	6935	61	22463	0.502152	0.270822	16	2604	11	4781	0.0139934	14	2488	12	3977	0.15593	2	920	15	3853	0.756494	0	104	3	2785	1	1	203	5	2097	0.426721	0	294	5	1919	1	0	110	1	1067	1	2	84	3	666
'FOXI1'	0.0220956	1.53307	1.04314	2.22899	48	6922	113	22411	0.688666	0.501687	15	2605	20	4772	0.37744	15	2487	18	3971	0.47403	9	913	27	3841	0.395037	1	103	20	2768	0.53783	4	200	13	2089	0.0565863	2	292	1	1923	0.0479377	0	110	5	1063	1	0	86	6	663
'RASGRP1'	0.0221899	1.49069	1.04441	2.11134	57	6913	112	22412	0.817791	0.497247	20	2600	34	4758	0.777047	17	2485	21	3968	0.504155	15	907	24	3844	0.0064083	0	104	10	2778	1	3	201	6	2096	0.0384024	0	294	0	1924		0	110	2	1066	1	0	86	10	659
'MRPL15'	0.0222602	1.63913	1.05896	2.50155	38	6932	93	22431	0.545194	0.412893	11	2609	19	4773	0.850765	14	2488	7	3982	0.0118462	8	914	14	3854	0.0545933	0	104	19	2769	1	2	202	12	2090	0.355259	0	294	4	1920	1	2	108	7	1061	0.202175	0	86	4	665
'VPS9D1'	0.0223262	0.701716	0.509299	0.954372	57	6913	233	22291	0.817791	1.03445	20	2600	64	4728	0.0287183	25	2477	46	3943	0.624672	8	914	42	3826	0.71824	0	104	26	2762	1	2	202	27	2075	1	0	294	4	1920	1	1	109	10	1058	1	0	86	7	662
'STX4'	0.0223299	1.62993	1.04593	2.50988	38	6932	76	22448	0.545194	0.337418	18	2602	20	4772	0.127751	9	2493	10	3979	0.481961	6	916	15	3853	0.270406	1	103	8	2780	0.281133	0	204	10	2092	1	2	292	4	1920	0.183158	0	110	2	1066	1	1	85	1	668
'CD82'	0.0223338	0.567909	0.331589	0.933199	21	6949	104	22420	0.301291	0.46173	3	2617	17	4775	0.0624293	13	2489	32	3957	0.219249	4	918	19	3849	1	1	103	10	2778	0.332071	0	204	10	2092	1	0	294	1	1923	1	0	110	6	1062	1	0	86	3	666
'SLC45A3'	0.0224002	0.694066	0.496032	0.956325	51	6919	246	22278	0.731707	1.09217	19	2601	43	4749	0.50556	17	2485	43	3946	0.110862	11	911	53	3815	0.751858	0	104	28	2760	0.623609	0	204	31	2071	0.105828	1	293	12	1912	1	1	109	12	1056	1	0	86	8	661
'OR4Q3'	0.0224506	0.528247	0.279585	0.935572	15	6955	111	22413	0.215208	0.492808	5	2615	16	4776	0.361953	6	2496	16	3973	0.38078	0	922	18	3850	0.0339566	0	104	17	2771	1	1	203	24	2078	0.719742	1	293	1	1923	0.247586	1	109	4	1064	0.388003	0	86	7	662
'FAM155B'	0.0224913	1.65117	1.06339	2.53498	39	6931	84	22440	0.559541	0.372936	14	2606	20	4772	0.476605	13	2489	12	3977	0.215834	6	916	14	3854	0.251208	1	103	21	2767	0.554572	3	201	7	2095	0.051367	0	294	3	1921	1	0	110	3	1065	1	0	86	1	668
'CARHSP1'	0.0225775	0.604311	0.376415	0.941455	27	6943	114	22410	0.387374	0.506127	6	2614	26	4766	0.0622872	15	2487	38	3951	0.155871	1	921	21	3847	0.101837	0	104	9	2779	1	2	202	9	2093	0.253506	0	294	0	1924		0	110	7	1061	1	2	84	2	667
'ABAT'	0.0226116	0.564944	0.326994	0.932644	20	6950	123	22401	0.286944	0.546084	7	2613	24	4768	0.186532	9	2493	17	3972	0.840521	1	921	29	3839	0.0199365	0	104	27	2761	0.623517	1	203	6	2096	0.477569	0	294	5	1919	1	1	109	4	1064	0.388003	1	85	6	663
'GPR110'	0.0226157	0.725075	0.542846	0.958242	69	6901	306	22218	0.989957	1.35855	30	2590	54	4738	1	25	2477	63	3926	0.0602019	7	915	54	3814	0.141497	0	104	34	2754	0.633195	2	202	50	2052	0.317888	0	294	6	1918	1	2	108	16	1052	0.681684	1	85	14	655
'ZSWIM8'	0.0227532	0.739957	0.564401	0.961365	79	6891	321	22203	1.13343	1.42515	26	2594	63	4729	0.264574	30	2472	74	3915	0.0422708	18	904	63	3805	0.478496	1	103	29	2759	1	1	203	30	2072	0.516803	0	294	9	1915	0.616905	1	109	19	1049	1	1	85	20	649
'NTRK2'	0.0228239	1.53198	1.04446	2.22472	49	6921	104	22420	0.703013	0.46173	18	2602	14	4778	0.0159534	18	2484	21	3968	0.327381	9	913	27	3841	0.395037	0	104	8	2780	1	2	202	12	2090	0.355259	0	294	3	1921	1	0	110	11	1057	0.612846	1	85	5	664
'TMEM170A'	0.0228736	1.92315	1.07706	3.37444	24	6946	42	22482	0.344333	0.186468	4	2616	10	4782	0.781758	11	2491	4	3985	0.00736093	8	914	11	3857	0.0184606	0	104	3	2785	1	1	203	5	2097	0.426721	0	294	2	1922	1	0	110	3	1065	1	0	86	1	668
'FAM69C'	0.0232317	1.56977	1.05513	2.31056	46	6924	103	22421	0.659971	0.45729	16	2604	18	4774	0.154684	21	2481	13	3976	0.00731421	7	915	18	3850	0.30507	0	104	12	2776	1	0	204	17	2085	0.391329	1	293	1	1923	0.247586	0	110	11	1057	0.612846	1	85	4	665
'TXLNB'	0.0232445	0.701701	0.509238	0.953733	56	6914	256	22268	0.803443	1.13657	21	2599	45	4747	0.606223	18	2484	50	3939	0.0446334	10	912	63	3805	0.293938	0	104	24	2764	1	2	202	27	2075	1	2	292	9	1915	0.647771	3	107	16	1052	0.41142	0	86	9	660
'RADIL'	0.0232927	0.778126	0.619516	0.97117	111	6859	439	22085	1.59254	1.94903	50	2570	100	4692	0.666324	35	2467	74	3915	0.196726	16	906	109	3759	0.0659883	0	104	41	2747	0.401703	4	200	50	2052	1	2	292	7	1917	0.339502	1	109	20	1048	0.713071	2	84	16	653
'SSC5D'	0.0233559	0.793783	0.645535	0.970984	134	6836	565	21959	1.92253	2.50844	45	2575	104	4688	0.194913	45	2457	95	3894	0.135332	25	897	147	3721	0.115656	0	104	76	2712	0.113108	7	197	63	2039	0.669457	1	293	10	1914	1	5	105	29	1039	0.238914	2	84	16	653
'C11orf73'	0.0234211	1.83407	1.04895	3.17759	27	6943	38	22486	0.387374	0.168709	13	2607	10	4782	0.0470184	9	2493	11	3978	0.646625	4	918	6	3862	0.107791	0	104	1	2787	1	0	204	3	2099	1	0	294	0	1924		0	110	2	1066	1	0	86	0	669
'PTPRS'	0.0234549	0.777614	0.619239	0.970287	111	6859	460	22064	1.59254	2.04227	32	2588	86	4706	0.0649813	47	2455	84	3905	0.586578	21	901	117	3751	0.272618	4	100	64	2724	0.307534	3	201	45	2057	0.795609	1	293	13	1911	1	1	109	19	1049	1	2	84	13	656
'RFX2'	0.0234706	0.709058	0.515492	0.962529	57	6913	239	22285	0.817791	1.06109	22	2598	58	4734	0.158497	18	2484	43	3946	0.185726	13	909	64	3804	0.664329	1	103	18	2770	0.502454	2	202	20	2082	1	0	294	6	1918	1	1	109	11	1057	1	0	86	4	665
'NDUFS3'	0.0234804	0.533859	0.283226	0.94271	15	6955	105	22419	0.215208	0.466169	3	2617	17	4775	0.0624293	4	2498	14	3975	0.224725	6	916	24	3844	0.819851	0	104	9	2779	1	2	202	18	2084	0.695249	0	294	4	1920	1	0	110	4	1064	1	0	86	8	661
'CCDC64'	0.0234827	0.650046	0.431612	0.956522	35	6935	159	22365	0.502152	0.705914	8	2612	45	4747	0.00136354	21	2481	19	3970	0.0743526	5	917	42	3826	0.190392	0	104	10	2778	1	0	204	12	2090	0.615826	1	293	4	1920	0.509185	0	110	6	1062	1	0	86	5	664
'MOCS3'	0.0235407	1.58404	1.04451	2.37369	42	6928	97	22427	0.602582	0.430652	12	2608	17	4775	0.560121	14	2488	17	3972	0.463517	9	913	17	3851	0.074884	2	102	15	2773	0.122789	1	203	22	2080	0.715525	2	292	1	1923	0.0479377	0	110	1	1067	1	1	85	4	665
'ABCB7'	0.0236486	0.35956	0.109528	0.92416	5	6965	53	22471	0.071736	0.235305	2	2618	8	4784	0.510046	2	2500	6	3983	0.718718	1	921	11	3857	0.482045	0	104	5	2783	1	0	204	7	2095	1	0	294	2	1922	1	0	110	5	1063	1	0	86	4	665
'PCOLCE'	0.0237416	1.46018	1.04045	2.03529	63	6907	126	22398	0.903874	0.559403	26	2594	30	4762	0.0921737	23	2479	31	3958	0.575383	7	915	14	3854	0.158634	0	104	11	2777	1	4	200	12	2090	0.0463767	0	294	3	1921	1	1	109	8	1060	0.587466	1	85	8	661
'PRAMEF2'	0.0239038	1.472	1.03787	2.06858	57	6913	133	22391	0.817791	0.590481	15	2605	27	4765	1	23	2479	17	3972	0.0212266	11	911	35	3833	0.450907	0	104	13	2775	1	2	202	16	2086	0.669702	0	294	1	1923	1	1	109	8	1060	0.587466	4	82	9	660
'IQGAP1'	0.0239121	0.758148	0.588976	0.968309	91	6879	350	22174	1.3056	1.5539	41	2579	76	4716	1	32	2470	72	3917	0.104968	11	911	88	3780	0.0387807	0	104	25	2763	1	0	204	35	2067	0.0683593	1	293	5	1919	0.57439	4	106	20	1048	0.272008	1	85	6	663
'HIST2H2BE'	0.0239741	0	0	0.885459	0	6970	17	22507	0	0.075475	0	2620	3	4789	0.556662	0	2502	3	3986	0.289251	0	922	3	3865	1	0	104	4	2784	1	0	204	0	2102		0	294	2	1922	1	0	110	1	1067	1	0	86	0	669
'CGRRF1'	0.0240493	0.494292	0.240189	0.936611	12	6958	72	22452	0.172166	0.319659	2	2618	21	4771	0.00722826	4	2498	11	3978	0.432417	5	917	20	3848	1	0	104	5	2783	1	0	204	5	2097	1	0	294	1	1923	1	0	110	4	1064	1	0	86	3	666
'TSACC'	0.0241906	2.39311	1.06031	5.39873	15	6955	17	22507	0.215208	0.075475	9	2611	4	4788	0.0168596	5	2497	4	3985	0.319719	1	921	1	3867	0.347951	0	104	1	2787	1	0	204	2	2100	1	0	294	0	1924		0	110	2	1066	1	0	86	1	668
'SIK1'	0.0242683	1.38328	1.03365	1.83939	80	6890	183	22341	1.14778	0.812467	26	2594	36	4756	0.287364	26	2476	32	3957	0.344135	23	899	60	3808	0.0662337	0	104	22	2766	1	1	203	11	2091	1	0	294	1	1923	1	1	109	6	1062	0.497448	2	84	4	665
'INHBA'	0.0243281	0.487377	0.236921	0.9228	12	6958	80	22444	0.172166	0.355177	6	2614	11	4781	1	2	2500	19	3970	0.00575101	1	921	20	3848	0.101708	0	104	8	2780	1	1	203	10	2092	1	0	294	1	1923	1	1	109	3	1065	0.324733	1	85	3	666
'ELL'	0.0243678	0.658317	0.445632	0.95164	38	6932	196	22328	0.545194	0.870183	9	2611	41	4751	0.0108611	12	2490	31	3958	0.160592	7	915	46	3822	0.298256	0	104	23	2765	1	1	203	22	2080	0.715525	2	292	6	1918	0.287455	0	110	10	1058	0.611816	4	82	7	662
'KRT85'	0.0245112	0.638543	0.414645	0.956415	31	6939	181	22343	0.444763	0.803587	8	2612	29	4763	0.0863489	11	2491	23	3966	0.48663	9	913	45	3823	0.730376	1	103	21	2767	0.554572	0	204	26	2076	0.162042	0	294	0	1924		0	110	12	1056	0.617098	1	85	12	657
'HNRNPD'	0.0245661	1.93189	1.04111	3.50245	21	6949	42	22482	0.301291	0.186468	9	2611	7	4785	0.113226	5	2497	5	3984	0.522492	4	918	6	3862	0.107791	0	104	5	2783	1	1	203	4	2098	0.370952	0	294	2	1922	1	2	108	5	1063	0.133074	0	86	5	664
'CORO7'	0.0246656	1.28455	1.02703	1.60002	130	6840	358	22166	1.86514	1.58942	59	2561	60	4732	0.00136398	40	2462	52	3937	0.333207	19	903	86	3782	0.900332	0	104	65	2723	0.17224	5	199	42	2060	0.603017	1	293	7	1917	1	4	106	19	1049	0.262789	1	85	11	658
'MTG1'	0.0247183	0.62503	0.398749	0.951377	29	6941	151	22373	0.416069	0.670396	11	2609	27	4765	0.49732	7	2495	28	3961	0.023644	3	919	48	3820	0.011561	0	104	16	2772	1	2	202	18	2084	0.695249	1	293	0	1924	0.132552	3	107	5	1063	0.0313228	2	84	5	664
'ELF5'	0.0247886	1.75772	1.06073	2.86496	30	6940	68	22456	0.430416	0.3019	8	2612	10	4782	0.46231	12	2490	10	3979	0.129772	5	917	10	3858	0.185342	0	104	14	2774	1	0	204	10	2092	1	1	293	2	1922	0.34741	1	109	4	1064	0.388003	1	85	2	667
'HOMER2'	0.024854	1.62415	1.05233	2.47971	40	6930	78	22446	0.573888	0.346297	12	2608	18	4774	0.572511	17	2485	13	3976	0.0581569	7	915	17	3851	0.202417	1	103	9	2779	0.307066	0	204	9	2093	1	0	294	2	1922	1	1	109	5	1063	0.445394	0	86	2	667
'CDIP1'	0.0248645	1.80306	1.04418	3.07235	27	6943	45	22479	0.387374	0.199787	7	2613	14	4778	1	14	2488	3	3986	0.000281667	5	917	14	3854	0.390787	0	104	6	2782	1	0	204	3	2099	1	0	294	0	1924		1	109	2	1066	0.254987	0	86	2	667
'ACER2'	0.0251927	1.74569	1.0511	2.85798	30	6940	55	22469	0.430416	0.244184	9	2611	15	4777	0.832717	6	2496	10	3979	1	12	910	12	3856	0.000659527	1	103	5	2783	0.19743	0	204	6	2096	1	1	293	3	1921	0.434029	0	110	1	1067	1	0	86	2	667
'SPDYA'	0.0252462	0.477484	0.222879	0.935358	11	6959	59	22465	0.157819	0.261943	6	2614	18	4774	0.392932	4	2498	13	3976	0.317933	0	922	13	3855	0.148196	0	104	2	2786	1	0	204	8	2094	1	1	293	1	1923	0.247586	0	110	0	1068		0	86	3	666
'CD37'	0.0252784	0.520652	0.268864	0.940452	14	6956	89	22435	0.200861	0.395134	7	2613	26	4766	0.101445	3	2499	6	3983	1	4	918	23	3845	0.806129	0	104	7	2781	1	0	204	14	2088	0.627628	0	294	0	1924		0	110	5	1063	1	0	86	2	667
'ASB16'	0.0253587	0.679238	0.470088	0.963578	43	6927	197	22327	0.61693	0.874623	12	2608	39	4753	0.0793583	16	2486	40	3949	0.131316	11	911	45	3823	0.866135	0	104	15	2773	1	1	203	19	2083	1	0	294	4	1920	1	2	108	14	1054	0.655412	0	86	9	660
'CRNKL1'	0.0254098	0.707769	0.511299	0.966369	55	6915	240	22284	0.789096	1.06553	14	2606	55	4737	0.00771437	22	2480	46	3943	0.31826	14	908	54	3814	0.75729	1	103	30	2758	1	1	203	17	2085	1	0	294	3	1921	1	1	109	14	1054	1	1	85	11	658
'ULK1'	0.025418	0.76117	0.592396	0.970148	91	6879	417	22107	1.3056	1.85136	31	2589	50	4742	0.640347	30	2472	85	3904	0.00503076	15	907	107	3761	0.0480967	1	103	62	2726	0.72697	6	198	44	2058	0.444372	0	294	7	1917	0.604021	2	108	24	1044	1	1	85	13	656
'TRAM1L1'	0.0254367	1.63072	1.0552	2.4987	41	6929	70	22454	0.588235	0.31078	19	2601	18	4774	0.0562855	13	2489	19	3970	0.856281	4	918	9	3859	0.291563	0	104	5	2783	1	3	201	7	2095	0.051367	1	293	2	1922	0.34741	0	110	3	1065	1	0	86	2	667
'PHPT1'	0.0254846	0.536949	0.290648	0.934318	16	6954	106	22418	0.229555	0.470609	5	2615	20	4772	0.141768	4	2498	15	3974	0.156625	5	917	24	3844	1	0	104	12	2776	1	1	203	17	2085	1	0	294	4	1920	1	0	110	7	1061	1	0	86	3	666
'GALNT14'	0.0254883	0.706026	0.510866	0.962888	56	6914	234	22290	0.803443	1.03889	28	2592	47	4745	0.716992	15	2487	60	3929	0.000738248	7	915	38	3830	0.703589	1	103	21	2767	0.554572	1	203	35	2067	0.366322	0	294	7	1917	0.604021	1	109	7	1061	0.544656	1	85	4	665
'SEMA4G'	0.0255821	0.735938	0.555269	0.965803	73	6897	302	22222	1.04735	1.34079	35	2585	80	4712	0.281146	17	2485	53	3936	0.0133912	15	907	57	3811	0.762936	1	103	25	2763	0.61574	2	202	35	2067	0.767628	0	294	5	1919	1	2	108	18	1050	0.709687	0	86	5	664
'C12orf73'	0.0256483	2.38295	1.02165	5.30159	12	6958	25	22499	0.172166	0.110993	1	2619	3	4789	1	4	2498	2	3987	0.21339	4	918	5	3863	0.0758507	1	103	5	2783	0.19743	0	204	5	2097	1	0	294	1	1923	1	1	109	3	1065	0.324733	1	85	0	669
'KIF20A'	0.0257092	0.701964	0.505816	0.959549	53	6917	281	22243	0.760402	1.24756	17	2603	47	4745	0.150316	11	2491	42	3947	0.00687043	19	903	61	3807	0.316268	2	102	42	2746	0.67134	1	203	41	2061	0.173506	0	294	6	1918	1	1	109	15	1053	1	0	86	10	659
'SLC16A6'	0.0257145	0.58832	0.348634	0.954317	22	6948	108	22416	0.315638	0.479489	7	2613	35	4757	0.00950282	9	2493	16	3973	0.840317	3	919	22	3846	0.453691	1	103	7	2781	0.254241	1	203	13	2089	1	0	294	1	1923	1	0	110	6	1062	1	1	85	6	663
'VDAC1'	0.0258406	2.3203	1.07731	4.88424	15	6955	23	22501	0.215208	0.102113	8	2612	5	4787	0.0766403	1	2501	2	3987	1	5	917	7	3861	0.0627501	0	104	3	2785	1	0	204	3	2099	1	0	294	0	1924		0	110	1	1067	1	0	86	1	668
'NGDN'	0.0258492	0.674088	0.466929	0.955257	43	6927	214	22310	0.61693	0.950098	18	2602	30	4762	0.763284	10	2492	47	3942	0.000879003	9	913	52	3816	0.418523	1	103	31	2757	1	1	203	23	2079	0.717123	1	293	2	1922	0.34741	1	109	9	1059	1	2	84	4	665
'STAP2'	0.0258848	0.658594	0.440464	0.962519	36	6934	178	22346	0.516499	0.790268	15	2605	35	4757	0.461986	12	2490	28	3961	0.328747	7	915	41	3827	0.579894	0	104	20	2768	1	0	204	15	2087	0.636366	0	294	10	1914	0.376732	2	108	8	1060	0.2381	0	86	11	658
'REEP6'	0.0258947	0.450643	0.1926	0.93887	9	6961	65	22459	0.129125	0.288581	1	2619	12	4780	0.0412867	6	2496	13	3976	0.640766	1	921	11	3857	0.482045	0	104	9	2779	1	0	204	4	2098	1	0	294	0	1924		0	110	4	1064	1	1	85	5	664
'KCNB1'	0.0259013	0.633991	0.40705	0.960265	30	6940	149	22375	0.430416	0.661517	10	2610	39	4753	0.0346495	10	2492	22	3967	0.468783	6	916	30	3838	0.833521	0	104	15	2773	1	0	204	6	2096	1	1	293	9	1915	1	0	110	10	1058	0.611816	1	85	8	661
'FDX1L'	0.0260139	1.89171	1.06785	3.30188	25	6945	42	22482	0.35868	0.186468	10	2610	9	4783	0.147944	8	2494	7	3982	0.290149	5	917	10	3858	0.185342	0	104	4	2784	1	1	203	9	2093	0.604716	0	294	0	1924		0	110	1	1067	1	1	85	2	667
'ZNHIT6'	0.0260462	0.561939	0.32023	0.939757	19	6951	109	22415	0.272597	0.483928	9	2611	21	4771	0.702392	5	2497	19	3970	0.0923105	3	919	29	3839	0.18236	0	104	14	2774	1	1	203	13	2089	1	0	294	2	1922	1	0	110	4	1064	1	1	85	4	665
'PHOX2A'	0.0260903	2.14177	1.04419	4.31633	17	6953	24	22500	0.243902	0.106553	4	2616	3	4789	0.252665	7	2495	5	3984	0.233433	5	917	11	3857	0.211904	0	104	1	2787	1	0	204	0	2102		0	294	0	1924		1	109	3	1065	0.324733	0	86	0	669
'PRKCB'	0.02612	0.622025	0.391862	0.958622	28	6942	128	22396	0.401722	0.568283	8	2612	37	4755	0.0121551	9	2493	28	3961	0.0898385	5	917	26	3842	0.82069	0	104	16	2772	1	2	202	6	2096	0.153066	1	293	5	1919	0.57439	2	108	3	1065	0.0716516	0	86	2	667
'ALKBH1'	0.0261957	0.632503	0.408191	0.95462	31	6939	140	22384	0.444763	0.621559	12	2608	32	4760	0.342469	13	2489	32	3957	0.219249	6	916	23	3845	0.814063	0	104	6	2782	1	0	204	25	2077	0.161038	0	294	3	1921	1	0	110	4	1064	1	0	86	8	661
'DPH7'	0.0261993	0.64787	0.425251	0.962499	33	6937	176	22348	0.473458	0.781389	11	2609	34	4758	0.158572	13	2489	26	3963	0.621121	6	916	40	3828	0.349763	1	103	27	2761	1	0	204	20	2082	0.249305	0	294	0	1924		0	110	4	1064	1	0	86	8	661
'ZNF165'	0.0262003	1.59	1.03986	2.39455	39	6931	109	22415	0.559541	0.483928	10	2610	12	4780	0.372702	10	2492	16	3973	1	7	915	22	3846	0.480968	1	103	22	2766	0.570712	5	199	17	2085	0.0390811	1	293	1	1923	0.247586	2	108	6	1062	0.166991	2	84	5	664
'MAS1'	0.0262295	1.47946	1.03245	2.10134	55	6915	120	22404	0.789096	0.532765	17	2603	21	4771	0.236262	21	2481	25	3964	0.362175	13	909	25	3843	0.0355444	0	104	13	2775	1	1	203	16	2086	1	0	294	3	1921	1	0	110	9	1059	1	2	84	2	667
'SP2'	0.0262521	1.43475	1.02945	1.98351	63	6907	151	22373	0.903874	0.670396	25	2595	31	4761	0.160711	18	2484	24	3965	0.633793	13	909	32	3836	0.125476	2	102	24	2764	0.239686	1	203	14	2088	1	1	293	3	1921	0.434029	1	109	9	1059	1	0	86	4	665
'GOLGA8M'	0.0263176	0.440437	0.18856	0.915812	9	6961	62	22462	0.129125	0.275262	2	2618	11	4781	0.156926	4	2498	15	3974	0.156625	2	920	13	3855	0.750134	0	104	7	2781	1	0	204	6	2096	1	0	294	3	1921	1	0	110	1	1067	1	1	85	4	665
'KNTC1'	0.0263394	1.21884	1.02155	1.4507	207	6763	556	21968	2.96987	2.46848	69	2551	110	4682	0.38416	80	2422	104	3885	0.167197	31	891	109	3759	0.384098	3	101	62	2726	0.506427	9	195	68	2034	0.410208	2	292	10	1914	0.666763	7	103	41	1027	0.203036	1	85	21	648
'CYP4F22'	0.0263588	1.36268	1.03179	1.78943	88	6882	213	22311	1.26255	0.945658	32	2588	45	4747	0.280803	30	2472	40	3949	0.46104	14	908	36	3832	0.146249	1	103	32	2756	1	2	202	27	2075	1	5	289	4	1920	0.00316423	3	107	7	1061	0.0584734	0	86	9	660
'CREB3L2'	0.0263809	0.673539	0.461019	0.965476	41	6929	186	22338	0.588235	0.825786	15	2605	42	4750	0.16613	18	2484	37	3952	0.406667	5	917	33	3835	0.413556	0	104	24	2764	1	2	202	28	2074	1	0	294	0	1924		1	109	7	1061	0.544656	0	86	6	663
'PRELP'	0.0264435	1.58252	1.03209	2.39213	39	6931	94	22430	0.559541	0.417333	15	2605	12	4780	0.041434	12	2490	12	3977	0.2943	7	915	20	3848	0.336984	1	103	7	2781	0.254241	2	202	18	2084	0.695249	0	294	4	1920	1	2	108	6	1062	0.166991	0	86	8	661
'ZFYVE1'	0.0264933	1.43663	1.03061	1.98782	64	6906	138	22386	0.918221	0.61268	21	2599	33	4759	0.57118	24	2478	27	3962	0.247667	14	908	21	3847	0.0040875	0	104	15	2773	1	1	203	17	2085	1	0	294	7	1917	0.604021	1	109	7	1061	0.544656	2	84	4	665
'PHYHIP'	0.0265388	2.69084	1.04134	6.7954	11	6959	16	22508	0.157819	0.0710353	2	2618	4	4788	1	5	2497	1	3988	0.0345898	2	920	3	3865	0.247356	1	103	3	2785	0.136337	0	204	3	2099	1	0	294	1	1923	1	1	109	1	1067	0.17811	0	86	0	669
'ZCCHC16'	0.0265518	1.79589	1.0441	3.05487	28	6942	45	22479	0.401722	0.199787	14	2606	13	4779	0.10437	10	2492	8	3981	0.150826	3	919	5	3863	0.186627	0	104	5	2783	1	0	204	5	2097	1	0	294	1	1923	1	0	110	2	1066	1	0	86	4	665
'NMD3'	0.0266104	0.670633	0.458128	0.962142	40	6930	195	22329	0.573888	0.865743	13	2607	40	4752	0.112854	15	2487	31	3958	0.450118	9	913	46	3822	0.730931	0	104	22	2766	1	2	202	19	2083	0.708427	0	294	8	1916	0.607424	1	109	9	1059	1	0	86	8	661
'HIST1H1C'	0.0266286	0.719356	0.527345	0.969098	60	6910	264	22260	0.860832	1.17208	23	2597	63	4729	0.111678	18	2484	44	3945	0.148809	14	908	55	3813	0.760635	2	102	26	2762	0.266736	1	203	35	2067	0.366322	0	294	5	1919	1	2	108	10	1058	0.310487	0	86	10	659
'PRSS23'	0.0266415	1.58783	1.03036	2.42016	40	6930	79	22445	0.573888	0.350737	13	2607	18	4774	0.455142	13	2489	17	3972	0.578909	6	916	19	3849	0.609072	1	103	7	2781	0.254241	4	200	6	2096	0.00815169	0	294	2	1922	1	1	109	5	1063	0.445394	0	86	1	668
'OR8S1'	0.0267242	0.604742	0.370928	0.95268	25	6945	133	22391	0.35868	0.590481	8	2612	30	4762	0.087306	13	2489	22	3967	1	1	921	22	3846	0.105659	0	104	18	2770	1	0	204	15	2087	0.636366	0	294	0	1924		0	110	9	1059	1	0	86	9	660
'P2RX2'	0.0268203	0.656628	0.44127	0.955866	37	6933	176	22348	0.530846	0.781389	12	2608	43	4749	0.0343038	13	2489	29	3960	0.343569	10	912	37	3831	0.710521	0	104	13	2775	1	1	203	21	2081	0.715062	0	294	1	1923	1	1	109	16	1052	1	0	86	6	663
'HTT'	0.0268565	1.19734	1.01756	1.40571	238	6732	699	21825	3.41463	3.10336	90	2530	128	4664	0.0719661	70	2432	100	3889	0.473519	49	873	170	3698	0.253575	3	101	80	2708	1	8	196	72	2030	0.687583	4	290	22	1902	0.76888	4	106	39	1029	1	6	80	29	640
'BASP1'	0.0270213	1.916	1.04218	3.45612	22	6948	39	22485	0.315638	0.173149	7	2613	8	4784	0.419635	9	2493	4	3985	0.0410009	4	918	10	3858	0.325954	0	104	4	2784	1	0	204	3	2099	1	0	294	1	1923	1	0	110	6	1062	1	2	84	2	667
'RFESD'	0.0270903	0.448031	0.192031	0.929543	9	6961	74	22450	0.129125	0.328538	2	2618	16	4776	0.0447114	3	2499	11	3978	0.27274	1	921	11	3857	0.482045	0	104	18	2770	1	2	202	8	2094	0.219442	0	294	0	1924		0	110	2	1066	1	1	85	4	665
'KRTAP10-8'	0.027094	1.48832	1.03975	2.11504	57	6913	115	22409	0.817791	0.510567	25	2595	32	4760	0.210135	23	2479	20	3969	0.057941	6	916	15	3853	0.270406	0	104	20	2768	1	0	204	13	2089	0.620641	1	293	2	1922	0.34741	1	109	6	1062	0.497448	1	85	1	668
'MBD3'	0.0271789	0.555239	0.305575	0.955052	17	6953	101	22423	0.243902	0.448411	5	2615	17	4775	0.267652	8	2494	17	3972	0.544717	3	919	27	3841	0.249461	0	104	10	2778	1	0	204	7	2095	1	0	294	2	1922	1	0	110	7	1061	1	0	86	5	664
'KCNH3'	0.0271886	0.690059	0.486557	0.962163	47	6923	243	22281	0.674319	1.07885	14	2606	42	4750	0.122542	16	2486	37	3952	0.256951	12	910	49	3819	0.871277	0	104	29	2759	0.624186	1	203	31	2071	0.356767	0	294	7	1917	0.604021	1	109	21	1047	0.71384	1	85	13	656
'GNB1L'	0.0272657	0.660206	0.443948	0.960337	37	6933	186	22338	0.530846	0.825786	13	2607	32	4760	0.435242	15	2487	32	3957	0.371522	7	915	44	3824	0.375212	0	104	22	2766	1	1	203	22	2080	0.715525	1	293	5	1919	0.57439	0	110	9	1059	1	0	86	10	659
'KDM3A'	0.0272743	1.30007	1.02385	1.64373	117	6853	284	22240	1.67862	1.26088	47	2573	71	4721	0.331744	37	2465	50	3939	0.439923	22	900	48	3820	0.0137571	0	104	37	2751	0.642464	2	202	24	2078	1	2	292	11	1913	0.686942	3	107	14	1054	0.206818	1	85	10	659
'ANO5'	0.0272803	0.727193	0.540353	0.967912	66	6904	278	22246	0.946915	1.23424	23	2597	69	4723	0.0372027	26	2476	51	3938	0.411889	14	908	49	3819	0.521805	0	104	34	2754	0.633195	1	203	33	2069	0.358877	0	294	5	1919	1	0	110	14	1054	0.632931	1	85	6	663
'KIAA0196'	0.0273065	1.38743	1.03355	1.84977	78	6892	198	22326	1.11908	0.879062	29	2591	34	4758	0.0851153	21	2481	36	3953	0.891492	15	907	43	3825	0.238645	0	104	29	2759	0.624186	6	198	25	2077	0.0503145	0	294	5	1919	1	2	108	13	1055	0.64354	2	84	3	666
'UGT3A1'	0.0273602	0.647269	0.427292	0.957052	34	6936	176	22348	0.487805	0.781389	12	2608	31	4761	0.340852	12	2490	34	3955	0.0944311	3	919	38	3830	0.0699862	1	103	27	2761	1	1	203	20	2082	1	0	294	3	1921	1	2	108	7	1061	0.202175	1	85	7	662
'SMYD4'	0.0273962	0.734998	0.551429	0.969515	70	6900	298	22226	1.0043	1.32303	30	2590	60	4732	0.740075	24	2478	55	3934	0.162418	13	909	70	3798	0.483034	0	104	32	2756	0.62849	2	202	30	2072	1	0	294	4	1920	1	0	110	17	1051	0.393467	0	86	10	659
'SIGLEC9'	0.0275072	1.43182	1.0313	1.9717	64	6906	152	22372	0.918221	0.674836	26	2594	27	4765	0.0430309	18	2484	26	3963	0.757635	8	914	37	3831	1	1	103	15	2773	0.444304	3	201	19	2083	0.436741	0	294	5	1919	1	4	106	9	1059	0.0265341	3	83	8	661
'BCCIP'	0.0275836	1.49444	1.02882	2.15211	52	6918	104	22420	0.746055	0.46173	24	2596	15	4777	0.00110413	14	2488	29	3960	0.52985	11	911	25	3843	0.090567	0	104	8	2780	1	1	203	14	2088	1	0	294	0	1924		2	108	8	1060	0.2381	0	86	2	667
'TLK2'	0.0275937	0.388755	0.13311	0.937325	6	6964	54	22470	0.0860832	0.239744	2	2618	7	4785	0.506602	3	2499	11	3978	0.27274	1	921	8	3860	1	0	104	8	2780	1	0	204	7	2095	1	0	294	2	1922	1	0	110	4	1064	1	0	86	2	667
'PDPK1'	0.0276105	0.447462	0.192143	0.926286	9	6961	64	22460	0.129125	0.284141	7	2613	13	4779	1	2	2500	8	3981	0.334462	0	922	22	3846	0.0134802	0	104	9	2779	1	0	204	3	2099	1	0	294	3	1921	1	0	110	0	1068		0	86	2	667
'MALT1'	0.0276515	0.618649	0.390714	0.95039	28	6942	140	22384	0.401722	0.621559	10	2610	27	4765	0.388648	11	2491	28	3961	0.247542	4	918	32	3836	0.28858	0	104	13	2775	1	1	203	13	2089	1	0	294	8	1916	0.607424	1	109	10	1058	1	0	86	4	665
'OAZ2'	0.0276856	3.5331	1.06523	11.5808	8	6962	10	22514	0.114778	0.0443971	3	2617	1	4791	0.12977	3	2499	1	3988	0.162783	1	921	2	3866	0.473513	1	103	2	2786	0.104085	0	204	1	2101	1	0	294	0	1924		0	110	0	1068		0	86	0	669
'KCNIP4'	0.0276877	1.90124	1.03574	3.42378	22	6948	40	22484	0.315638	0.177588	11	2609	6	4786	0.0191157	3	2499	8	3981	0.546749	6	916	10	3858	0.102025	0	104	6	2782	1	0	204	5	2097	1	0	294	1	1923	1	1	109	1	1067	0.17811	0	86	2	667
'PBX1'	0.0277145	0.429093	0.172553	0.935038	8	6962	49	22475	0.114778	0.217546	3	2617	18	4774	0.0642911	3	2499	9	3980	0.390939	0	922	10	3858	0.225425	0	104	4	2784	1	0	204	5	2097	1	0	294	2	1922	1	0	110	0	1068		1	85	1	668
'KLK14'	0.0277536	1.63117	1.04634	2.50729	37	6933	85	22439	0.530846	0.377375	13	2607	12	4780	0.0941805	11	2491	13	3976	0.529926	9	913	17	3851	0.074884	1	103	10	2778	0.332071	3	201	10	2092	0.100699	0	294	1	1923	1	0	110	6	1062	1	0	86	4	665
'SLC24A4'	0.0277573	1.39273	1.02547	1.87895	74	6896	171	22353	1.06169	0.75919	27	2593	39	4753	0.366005	36	2466	23	3966	0.000641406	3	919	31	3837	0.18645	0	104	20	2768	1	3	201	20	2082	0.450415	1	293	3	1921	0.434029	2	108	12	1056	0.381464	1	85	13	656
'PRR15'	0.0279486	1.8345	1.04259	3.17379	25	6945	44	22480	0.35868	0.195347	9	2611	6	4786	0.0579479	9	2493	8	3981	0.224344	1	921	18	3850	0.150951	1	103	2	2786	0.104085	1	203	2	2100	0.242705	0	294	1	1923	1	3	107	5	1063	0.0313228	0	86	1	668
'ADPRHL2'	0.0280019	0.606346	0.375166	0.949025	26	6944	112	22412	0.373027	0.497247	8	2612	34	4758	0.0339359	14	2488	21	3968	0.863181	2	920	33	3835	0.0495788	0	104	5	2783	1	0	204	11	2091	0.613668	0	294	0	1924		0	110	2	1066	1	1	85	4	665
'AP3B1'	0.0283446	0.688398	0.479606	0.969953	44	6926	220	22304	0.631277	0.976736	13	2607	32	4760	0.435242	13	2489	38	3951	0.0603734	12	910	65	3803	0.468755	0	104	20	2768	1	2	202	18	2084	0.695249	1	293	6	1918	1	1	109	11	1057	1	0	86	12	657
'AGTR2'	0.028362	0.582114	0.339659	0.957582	21	6949	95	22429	0.301291	0.421772	10	2610	25	4767	0.480297	9	2493	22	3967	0.355596	2	920	24	3844	0.208348	0	104	10	2778	1	0	204	8	2094	1	0	294	0	1924		0	110	3	1065	1	0	86	0	669
'EFCAB6'	0.0284009	1.23882	1.02073	1.49856	170	6800	482	22042	2.43902	2.13994	63	2557	83	4709	0.054066	56	2446	71	3918	0.198402	30	892	112	3756	0.588751	1	103	57	2731	0.722391	4	200	56	2046	0.816343	4	290	13	1911	0.267447	2	108	32	1036	0.763462	3	83	26	643
'AQP12B'	0.0284277	0.544131	0.291975	0.95801	16	6954	86	22438	0.229555	0.381815	6	2614	21	4771	0.225068	9	2493	18	3971	0.693456	0	922	10	3858	0.225425	1	103	9	2779	0.307066	0	204	10	2092	1	0	294	5	1919	1	0	110	6	1062	1	0	86	2	667
'ZNF589'	0.0284304	0.608788	0.374512	0.955563	25	6945	140	22384	0.35868	0.621559	8	2612	23	4769	0.346981	7	2495	26	3963	0.0476045	6	916	34	3834	0.686415	0	104	16	2772	1	1	203	20	2082	1	0	294	2	1922	1	1	109	5	1063	0.445394	2	84	7	662
'TTYH2'	0.0284742	0.6974	0.495335	0.96705	50	6920	210	22314	0.71736	0.932339	16	2604	40	4752	0.327558	23	2479	48	3941	0.327248	7	915	51	3817	0.182934	0	104	17	2771	1	1	203	14	2088	1	0	294	6	1918	1	1	109	16	1052	1	0	86	8	661
'TOP2B'	0.0284859	1.35123	1.02766	1.76593	89	6881	238	22286	1.2769	1.05665	35	2585	34	4758	0.0108	27	2475	44	3945	1	17	905	37	3831	0.0350114	1	103	37	2751	1	4	200	33	2069	0.563719	1	293	9	1915	1	3	107	16	1052	0.41142	1	85	17	652
'STK11IP'	0.0285792	1.28631	1.02183	1.61241	124	6846	312	22212	1.77905	1.38519	42	2578	70	4722	0.620092	43	2459	50	3939	0.133433	23	899	76	3792	0.303824	2	102	30	2758	0.320721	2	202	28	2074	1	0	294	5	1919	1	6	104	24	1044	0.0534584	4	82	10	659
'HHIPL2'	0.0286623	1.35611	1.02179	1.78787	83	6887	222	22302	1.19082	0.985615	23	2597	42	4750	1	29	2473	31	3958	0.142074	23	899	45	3823	0.00461471	2	102	29	2759	0.307281	3	201	31	2071	1	0	294	1	1923	1	2	108	5	1063	0.133074	1	85	14	655
'RBM5'	0.028673	1.67893	1.04745	2.66126	35	6935	65	22459	0.502152	0.288581	9	2611	15	4777	0.832717	18	2484	12	3977	0.0224832	5	917	10	3858	0.185342	1	103	8	2780	0.281133	1	203	7	2095	0.523926	0	294	0	1924		0	110	6	1062	1	1	85	3	666
'GTF3C3'	0.0287683	0.646012	0.420278	0.967949	32	6938	149	22375	0.45911	0.661517	16	2604	35	4757	0.65969	8	2494	29	3960	0.0409156	1	921	35	3833	0.00904242	0	104	15	2773	1	1	203	13	2089	1	2	292	4	1920	0.183158	1	109	6	1062	0.497448	2	84	7	662
'HOMER3'	0.0288267	1.60613	1.03178	2.46413	37	6933	91	22433	0.530846	0.404013	8	2612	13	4779	0.821029	14	2488	13	3976	0.168369	7	915	23	3845	0.640787	1	103	19	2769	0.520465	1	203	10	2092	1	1	293	1	1923	0.247586	2	108	6	1062	0.166991	2	84	0	669
'MTFMT'	0.0288273	0.614092	0.380348	0.959594	26	6944	125	22399	0.373027	0.554964	8	2612	24	4768	0.267951	11	2491	28	3961	0.247542	4	918	36	3832	0.160725	1	103	10	2778	0.332071	0	204	13	2089	0.620641	1	293	1	1923	0.247586	0	110	5	1063	1	0	86	1	668
'TNFRSF14'	0.0289048	0.48282	0.226777	0.936962	11	6959	82	22442	0.157819	0.364056	2	2618	18	4774	0.0176633	6	2496	9	3980	1	1	921	15	3853	0.336317	0	104	13	2775	1	0	204	8	2094	1	1	293	2	1922	0.34741	0	110	4	1064	1	1	85	4	665
'TFPI'	0.0289477	0.489763	0.229971	0.950637	11	6959	84	22440	0.157819	0.372936	6	2614	12	4780	1	4	2498	12	3977	0.313729	1	921	14	3854	0.329853	0	104	14	2774	1	0	204	10	2092	1	0	294	3	1921	1	0	110	7	1061	1	0	86	7	662
'S100A5'	0.0289941	1.91278	1.03885	3.47891	23	6947	35	22489	0.329986	0.15539	5	2615	4	4788	0.294207	12	2490	12	3977	0.2943	4	918	6	3862	0.107791	1	103	3	2785	0.136337	1	203	3	2099	0.309786	0	294	0	1924		0	110	1	1067	1	0	86	4	665
'TLCD1'	0.0291169	0.641929	0.419642	0.958649	33	6937	137	22387	0.473458	0.60824	12	2608	42	4750	0.0454777	15	2487	28	3961	0.75358	5	917	30	3838	0.665897	1	103	10	2778	0.332071	0	204	12	2090	0.615826	0	294	1	1923	1	0	110	5	1063	1	0	86	3	666
'RAD23A'	0.0291806	0.484117	0.227547	0.938617	11	6959	83	22441	0.157819	0.368496	3	2617	18	4774	0.0642911	3	2499	10	3979	0.393103	5	917	17	3851	0.596293	0	104	13	2775	1	0	204	9	2093	1	0	294	0	1924		0	110	5	1063	1	0	86	1	668
'VPS13C'	0.0291835	0.85404	0.737858	0.986181	274	6696	1041	21483	3.93113	4.62174	111	2509	197	4595	0.807727	96	2406	182	3807	0.166242	43	879	229	3639	0.153899	4	100	116	2672	1	8	196	120	1982	0.338805	2	292	23	1901	0.764267	1	109	60	1008	0.0378031	4	82	45	624
'NLGN1'	0.0292448	1.43882	1.02534	2.0027	61	6909	140	22384	0.875179	0.621559	23	2597	34	4758	0.486935	23	2479	18	3971	0.0240333	8	914	27	3841	0.525198	0	104	19	2769	1	1	203	14	2088	1	0	294	4	1920	1	1	109	7	1061	0.544656	4	82	7	662
'ERGIC3'	0.0293186	1.71233	1.03878	2.79089	32	6938	58	22466	0.45911	0.257503	12	2608	11	4781	0.124027	16	2486	13	3976	0.0839375	2	920	3	3865	0.247356	0	104	7	2781	1	1	203	7	2095	0.523926	0	294	2	1922	1	0	110	7	1061	1	0	86	3	666
'PRDM4'	0.0293308	0.693495	0.485874	0.973225	46	6924	209	22315	0.659971	0.927899	16	2604	44	4748	0.176327	13	2489	41	3948	0.034267	12	910	48	3820	0.86932	0	104	21	2767	1	3	201	21	2081	0.465083	0	294	2	1922	1	2	108	13	1055	0.64354	0	86	6	663
'ZNF90'	0.0293392	0.680834	0.469287	0.969205	42	6928	205	22319	0.602582	0.91014	15	2605	41	4751	0.207351	14	2488	34	3955	0.233324	10	912	46	3822	1	1	103	28	2760	1	0	204	20	2082	0.249305	0	294	1	1923	1	1	109	12	1056	1	0	86	9	660
'RC3H2'	0.0294803	0.688568	0.482616	0.965831	46	6924	218	22306	0.659971	0.967857	19	2601	48	4744	0.250011	17	2485	32	3957	0.659513	4	918	54	3814	0.0118478	1	103	33	2755	1	0	204	25	2077	0.161038	0	294	5	1919	1	4	106	9	1059	0.0265341	0	86	6	663
'OR52M1'	0.0295568	1.43348	1.0242	1.98757	60	6910	156	22368	0.860832	0.692595	12	2608	19	4773	0.708892	23	2479	26	3963	0.240235	18	904	39	3829	0.0263385	1	103	20	2768	0.53783	1	203	14	2088	1	1	293	7	1917	1	1	109	16	1052	1	1	85	5	664
'XCL1'	0.0295685	0.322575	0.0813712	0.936324	4	6966	33	22491	0.0573888	0.14651	2	2618	9	4783	0.347745	1	2501	9	3980	0.100332	0	922	4	3864	1	0	104	2	2786	1	0	204	5	2097	1	1	293	2	1922	0.34741	0	110	0	1068		0	86	1	668
'IL13'	0.0296145	0.39796	0.136707	0.9539	6	6964	57	22467	0.0860832	0.253063	3	2617	6	4786	1	1	2501	10	3979	0.0601672	1	921	13	3855	0.493054	1	103	6	2782	0.226352	0	204	11	2091	0.613668	0	294	1	1923	1	0	110	2	1066	1	0	86	2	667
'HMCN1'	0.0296204	0.880173	0.782766	0.988374	437	6533	1593	20931	6.26973	7.07246	155	2465	315	4477	0.273181	159	2343	293	3696	0.13294	71	851	351	3517	0.196298	8	96	206	2582	0.848697	16	188	173	1929	1	5	289	40	1884	0.825749	7	103	93	975	0.476033	11	75	53	616
'UGT2B28'	0.0296505	0.646461	0.421056	0.967001	32	6938	164	22360	0.45911	0.728112	8	2612	28	4764	0.116158	10	2492	36	3953	0.021673	8	914	30	3838	0.835881	0	104	16	2772	1	1	203	21	2081	0.715062	0	294	0	1924		1	109	12	1056	1	2	84	10	659
'CASD1'	0.0299384	1.44103	1.02827	2.00409	62	6908	132	22392	0.889527	0.586042	23	2597	37	4755	0.684458	20	2482	21	3968	0.198529	13	909	29	3839	0.0735898	1	103	13	2775	0.401848	1	203	19	2083	1	0	294	3	1921	1	3	107	5	1063	0.0313228	1	85	1	668
'KIAA0101'	0.0300386	2.53334	1.00991	6.10453	11	6959	21	22503	0.157819	0.0932339	7	2613	3	4789	0.0401653	1	2501	1	3988	1	1	921	4	3864	1	1	103	7	2781	0.254241	1	203	4	2098	0.370952	0	294	0	1924		0	110	2	1066	1	0	86	0	669
'BRSK1'	0.030042	0.558301	0.312784	0.946922	18	6952	98	22426	0.25825	0.435091	4	2616	21	4771	0.0569908	6	2496	19	3970	0.153362	7	915	29	3839	1	1	103	6	2782	0.226352	0	204	7	2095	1	0	294	3	1921	1	0	110	5	1063	1	0	86	3	666
'CA12'	0.0300645	0.663622	0.444199	0.970679	37	6933	154	22370	0.530846	0.683715	15	2605	36	4756	0.462677	15	2487	40	3949	0.0952271	4	918	24	3844	0.635238	0	104	11	2777	1	2	202	19	2083	0.708427	1	293	4	1920	0.509185	0	110	6	1062	1	0	86	6	663
'GCA'	0.0300876	1.97589	1.05232	3.61033	20	6950	44	22480	0.286944	0.195347	7	2613	7	4785	0.270735	6	2496	3	3986	0.0963256	3	919	6	3862	0.387755	1	103	5	2783	0.19743	1	203	3	2099	0.309786	1	293	2	1922	0.34741	1	109	6	1062	0.497448	0	86	4	665
'RWDD1'	0.0301597	2.03445	1.0546	3.90114	21	6949	26	22498	0.301291	0.115432	9	2611	9	4783	0.219726	9	2493	6	3983	0.110884	1	921	4	3864	1	0	104	1	2787	1	0	204	3	2099	1	0	294	1	1923	1	1	109	0	1068	0.0933786	0	86	0	669
'HSF4'	0.0302264	0.588657	0.344483	0.964631	21	6949	104	22420	0.301291	0.46173	8	2612	29	4763	0.0863489	8	2494	16	3973	0.678435	4	918	26	3842	0.494529	0	104	8	2780	1	1	203	7	2095	0.523926	0	294	3	1921	1	0	110	2	1066	1	0	86	4	665
'LSMEM2'	0.0303717	0.513909	0.258604	0.945721	13	6957	92	22432	0.186514	0.408453	4	2616	12	4780	0.445675	4	2498	14	3975	0.224725	3	919	27	3841	0.249461	0	104	10	2778	1	0	204	9	2093	1	0	294	2	1922	1	1	109	5	1063	0.445394	0	86	7	662
'ZNF428'	0.0304008	1.78771	1.0308	3.03315	25	6945	56	22468	0.35868	0.248624	5	2615	10	4782	1	9	2493	5	3984	0.0565416	5	917	14	3854	0.390787	0	104	6	2782	1	3	201	8	2094	0.0661541	0	294	1	1923	1	1	109	3	1065	0.324733	1	85	4	665
'PYY'	0.0304211	0.398583	0.137198	0.952352	6	6964	58	22466	0.0860832	0.257503	2	2618	7	4785	0.506602	2	2500	8	3981	0.334462	2	920	13	3855	0.750134	0	104	6	2782	1	0	204	4	2098	1	0	294	3	1921	1	0	110	10	1058	0.611816	0	86	2	667
'HLA-B'	0.0304374	1.60266	1.03257	2.45582	38	6932	75	22449	0.545194	0.332978	12	2608	15	4777	0.320428	10	2492	15	3974	1	9	913	19	3849	0.0922943	0	104	3	2785	1	0	204	1	2101	1	4	290	5	1919	0.0220891	1	109	8	1060	0.587466	1	85	4	665
'PTPN21'	0.0306061	0.784437	0.625037	0.978332	112	6858	468	22056	1.60689	2.07778	44	2576	94	4698	0.419394	41	2461	83	3906	0.22624	12	910	86	3782	0.0912152	1	103	66	2722	0.516648	5	199	46	2056	0.801282	0	294	9	1915	0.616905	3	107	30	1038	1	4	82	27	642
'SPATA31E1'	0.0306296	1.22157	1.01736	1.46241	190	6780	548	21976	2.72597	2.43296	66	2554	87	4705	0.0490242	70	2432	83	3906	0.064965	30	892	143	3725	0.556938	3	101	79	2709	1	6	198	63	2039	1	2	292	18	1906	1	4	106	20	1048	0.272008	3	83	22	647
'ATP5S'	0.0308913	0.431766	0.164134	0.962355	7	6963	86	22438	0.10043	0.381815	3	2617	8	4784	0.756571	2	2500	5	3984	0.713954	0	922	16	3852	0.0541443	0	104	22	2766	1	2	202	16	2086	0.669702	0	294	1	1923	1	0	110	10	1058	0.611816	0	86	4	665
'SNRPB'	0.030973	2.00826	1.04586	3.82573	21	6949	27	22497	0.301291	0.119872	10	2610	10	4782	0.240093	8	2494	5	3984	0.150479	1	921	4	3864	1	0	104	0	2788		1	203	3	2099	0.309786	0	294	1	1923	1	0	110	2	1066	1	1	85	0	669
'EIF2S1'	0.0309904	2.26452	1.05631	4.79475	16	6954	21	22503	0.229555	0.0932339	3	2617	3	4789	0.432869	9	2493	5	3984	0.0565416	2	920	6	3862	0.655076	0	104	1	2787	1	0	204	1	2101	1	0	294	0	1924		1	109	0	1068	0.0933786	0	86	1	668
'OR4P4'	0.0311021	1.59836	1.03366	2.4373	38	6932	88	22436	0.545194	0.390694	10	2610	14	4778	0.526222	14	2488	11	3978	0.0977184	11	911	23	3845	0.0763917	1	103	11	2777	0.356182	1	203	10	2092	1	0	294	1	1923	1	0	110	4	1064	1	0	86	6	663
'BBC3'	0.0312153	1.71433	1.01953	2.83041	28	6942	61	22463	0.401722	0.270822	14	2606	9	4783	0.014834	7	2495	7	3982	0.416421	5	917	12	3856	0.349304	0	104	9	2779	1	0	204	7	2095	1	0	294	5	1919	1	1	109	4	1064	0.388003	1	85	2	667
'OR1D2'	0.0313621	1.55083	1.01893	2.33558	42	6928	83	22441	0.602582	0.368496	14	2606	15	4777	0.172705	18	2484	17	3972	0.120496	5	917	24	3844	1	0	104	8	2780	1	4	200	7	2095	0.0119349	0	294	0	1924		1	109	9	1059	1	0	86	0	669
'MGAT5'	0.0314114	1.47496	1.02591	2.10165	54	6916	124	22400	0.774749	0.550524	15	2605	25	4767	0.743789	23	2479	20	3969	0.057941	12	910	27	3841	0.0989332	2	102	23	2765	0.226211	0	204	4	2098	1	0	294	4	1920	1	0	110	2	1066	1	2	84	6	663
'CLMN'	0.0315707	1.30534	1.02167	1.65908	108	6862	312	22212	1.5495	1.38519	41	2579	44	4748	0.0160835	35	2467	44	3945	0.296975	20	902	69	3799	0.417292	3	101	50	2738	0.438036	5	199	45	2057	0.799053	1	293	10	1914	1	0	110	20	1048	0.24686	0	86	11	658
'PRRG4'	0.0315728	0.329513	0.0833734	0.951007	4	6966	38	22486	0.0573888	0.168709	2	2618	12	4780	0.159016	2	2500	4	3985	1	0	922	5	3863	0.590549	0	104	4	2784	1	0	204	5	2097	1	0	294	1	1923	1	0	110	1	1067	1	0	86	2	667
'OR1E2'	0.0315829	0.501451	0.236638	0.966733	11	6959	88	22436	0.157819	0.390694	3	2617	13	4779	0.1984	3	2499	8	3981	0.546749	5	917	25	3843	1	0	104	13	2775	1	0	204	12	2090	0.615826	0	294	2	1922	1	0	110	5	1063	1	0	86	2	667
'FAM98C'	0.031657	1.46945	1.02506	2.0845	53	6917	138	22386	0.760402	0.61268	21	2599	30	4762	0.381351	13	2489	12	3977	0.215834	7	915	32	3836	1	1	103	19	2769	0.520465	6	198	22	2080	0.0321148	1	293	0	1924	0.132552	1	109	11	1057	1	2	84	5	664
'COG2'	0.0318961	1.36901	1.01633	1.83098	76	6894	195	22329	1.09039	0.865743	14	2606	38	4754	0.244456	29	2473	35	3954	0.301833	19	903	38	3830	0.0104958	2	102	26	2762	0.266736	9	195	22	2080	0.000998789	0	294	5	1919	1	1	109	7	1061	0.544656	0	86	12	657
'NDUFAF4'	0.0319117	0.371767	0.112691	0.963088	5	6965	47	22477	0.071736	0.208666	2	2618	6	4786	0.720469	1	2501	9	3980	0.100332	2	920	10	3858	1	0	104	3	2785	1	0	204	4	2098	1	0	294	3	1921	1	0	110	2	1066	1	0	86	2	667
'ZNF503'	0.031984	1.56738	1.01356	2.38777	37	6933	81	22443	0.530846	0.359616	12	2608	13	4779	0.20993	10	2492	5	3984	0.0326303	14	908	44	3824	0.318651	0	104	4	2784	1	1	203	1	2101	0.169139	0	294	1	1923	1	0	110	3	1065	1	0	86	3	666
'ARF1'	0.0320117	3.31462	1.00127	11.0779	8	6962	8	22516	0.114778	0.0355177	5	2615	2	4790	0.105012	1	2501	1	3988	1	0	922	2	3866	1	0	104	0	2788		0	204	1	2101	1	0	294	0	1924		2	108	2	1066	0.0457494	0	86	0	669
'LPHN1'	0.0320299	1.32556	1.02141	1.71149	99	6871	242	22282	1.42037	1.07441	37	2583	53	4739	0.267647	37	2465	41	3948	0.127544	15	907	47	3821	0.330261	1	103	34	2754	1	2	202	25	2077	1	2	292	9	1915	0.647771	1	109	10	1058	1	1	85	7	662
'OSGIN2'	0.0320604	1.5181	1.02076	2.23486	46	6924	91	22433	0.659971	0.404013	13	2607	18	4774	0.455142	14	2488	22	3967	1	14	908	28	3840	0.0287654	1	103	4	2784	0.167438	2	202	10	2092	0.287678	1	293	0	1924	0.132552	0	110	4	1064	1	1	85	1	668
'TAF5L'	0.0321491	0.653322	0.428854	0.970479	33	6937	169	22355	0.473458	0.750311	11	2609	39	4753	0.0532511	15	2487	19	3970	0.59663	4	918	38	3830	0.118727	0	104	18	2770	1	0	204	17	2085	0.391329	0	294	6	1918	1	1	109	9	1059	1	1	85	10	659
'MUC12'	0.0321628	0.838507	0.709945	0.987195	209	6761	860	21664	2.99857	3.81815	69	2551	170	4622	0.0331011	76	2426	133	3856	0.563423	43	879	157	3711	0.409868	1	103	127	2661	0.0880571	8	196	103	1999	0.730748	2	292	19	1905	1	0	110	49	1019	0.0113121	4	82	38	631
'PCDH17'	0.0321733	0.717092	0.520772	0.974594	57	6913	246	22278	0.817791	1.09217	17	2603	53	4739	0.0590346	29	2473	45	3944	0.904939	5	917	49	3819	0.0801022	1	103	26	2762	1	3	201	21	2081	0.465083	0	294	9	1915	0.616905	1	109	19	1049	1	1	85	8	661
'HYAL2'	0.0321984	0.626734	0.394527	0.966764	28	6942	127	22397	0.401722	0.563843	12	2608	29	4763	0.512925	9	2493	32	3957	0.0351643	4	918	23	3845	0.806129	0	104	12	2776	1	1	203	11	2091	1	1	293	3	1921	0.434029	0	110	6	1062	1	1	85	3	666
'PIF1'	0.0322178	1.38334	1.01855	1.86277	70	6900	200	22324	1.0043	0.887942	26	2594	19	4773	0.00255649	23	2479	23	3966	0.128121	17	905	56	3812	0.370471	0	104	22	2766	1	1	203	29	2073	0.512358	0	294	4	1920	1	1	109	16	1052	1	2	84	10	659
'EPN3'	0.0322811	0.756114	0.578454	0.979577	81	6889	338	22186	1.16212	1.50062	19	2601	69	4723	0.00677376	42	2460	64	3925	0.840817	9	913	71	3797	0.0845189	0	104	43	2745	0.404369	2	202	45	2057	0.431386	1	293	5	1919	0.57439	4	106	15	1053	0.0931721	3	83	10	659
'HS1BP3'	0.0323052	0.677295	0.462718	0.971581	40	6930	190	22334	0.573888	0.843545	17	2603	37	4755	0.668498	14	2488	28	3961	0.528487	6	916	57	3811	0.0525879	0	104	19	2769	1	1	203	14	2088	1	1	293	8	1916	1	0	110	12	1056	0.617098	0	86	6	663
'EVPL'	0.0323762	1.18094	1.01175	1.37571	265	6705	753	21771	3.80201	3.3431	100	2520	142	4650	0.0553654	89	2413	122	3867	0.281074	51	871	171	3697	0.162659	0	104	80	2708	0.116916	11	193	88	2014	0.369744	4	290	20	1904	0.548287	3	107	43	1025	0.794195	6	80	32	637
'GYPC'	0.0323859	1.62951	1.02457	2.56335	36	6934	66	22458	0.516499	0.293021	14	2606	10	4782	0.0298954	16	2486	18	3971	0.377135	4	918	6	3862	0.107791	1	103	4	2784	0.167438	0	204	10	2092	1	0	294	5	1919	1	0	110	2	1066	1	0	86	5	664
'RGS19'	0.032476	0.400097	0.138329	0.949602	6	6964	61	22463	0.0860832	0.270822	0	2620	3	4789	0.556662	2	2500	10	3979	0.145733	2	920	19	3849	0.404141	0	104	2	2786	1	1	203	16	2086	1	1	293	0	1924	0.132552	0	110	5	1063	1	0	86	6	663
'CEP63'	0.0325138	0.712071	0.510089	0.979355	52	6918	230	22294	0.746055	1.02113	17	2603	51	4741	0.0754396	21	2481	33	3956	1	7	915	69	3799	0.0266301	0	104	22	2766	1	3	201	18	2084	0.424272	2	292	6	1918	0.287455	0	110	8	1060	1	2	84	10	659
'CCDC39'	0.0325406	0.771703	0.600916	0.983789	94	6876	331	22193	1.34864	1.46954	33	2587	100	4692	0.010224	46	2456	61	3928	0.367669	8	914	76	3792	0.0243578	2	102	20	2768	0.186252	2	202	26	2076	1	0	294	3	1921	1	1	109	18	1050	1	0	86	9	660
'CAMK2G'	0.0325936	1.61681	1.02323	2.51654	35	6935	81	22443	0.502152	0.359616	14	2606	15	4777	0.172705	11	2491	9	3980	0.166613	3	919	14	3854	1	1	103	10	2778	0.332071	1	203	11	2091	1	2	292	4	1920	0.183158	1	109	3	1065	0.324733	2	84	9	660
'KRT27'	0.0326237	1.40276	1.0203	1.91324	67	6903	164	22360	0.961263	0.728112	27	2593	27	4765	0.0311905	19	2483	26	3963	0.646016	16	906	40	3828	0.0869727	0	104	22	2766	1	1	203	19	2083	1	1	293	9	1915	1	2	108	8	1060	0.2381	0	86	6	663
'TF'	0.0326299	1.37646	1.02212	1.84289	79	6891	170	22354	1.13343	0.75475	29	2591	41	4751	0.31506	34	2468	35	3954	0.080962	10	912	32	3836	0.433795	2	102	18	2770	0.160251	1	203	25	2077	0.723274	0	294	1	1923	1	0	110	5	1063	1	1	85	5	664
'CCDC40'	0.0326389	0.805066	0.65444	0.985359	135	6835	545	21979	1.93687	2.41964	49	2571	109	4683	0.274428	55	2447	95	3894	0.671783	18	904	107	3761	0.205117	1	103	77	2711	0.528131	4	200	58	2044	0.652249	0	294	14	1910	0.238674	1	109	30	1038	0.352523	7	79	26	643
'ALPK2'	0.0327043	1.2177	1.01208	1.46056	185	6785	536	21988	2.65423	2.37968	73	2547	103	4689	0.0936334	54	2448	69	3920	0.224868	40	882	129	3739	0.137045	2	102	57	2731	1	5	199	69	2033	0.677811	1	293	10	1914	1	4	106	35	1033	0.779108	4	82	21	648
'RGS5'	0.0327824	0.550718	0.301871	0.952448	17	6953	93	22431	0.243902	0.412893	8	2612	20	4772	0.554489	6	2496	21	3968	0.11131	1	921	15	3853	0.336317	1	103	9	2779	0.307066	1	203	13	2089	1	0	294	0	1924		0	110	8	1060	1	0	86	1	668
'CEACAM1'	0.0329738	0.611197	0.372029	0.967893	24	6946	130	22394	0.344333	0.577162	9	2611	25	4767	0.368722	8	2494	19	3970	0.42957	5	917	34	3834	0.414601	0	104	8	2780	1	1	203	22	2080	0.715525	1	293	1	1923	0.247586	0	110	5	1063	1	0	86	8	661
'LGALSL'	0.0330183	2.3972	1.03367	5.53575	14	6956	17	22507	0.200861	0.075475	7	2613	5	4787	0.128849	4	2498	4	3985	0.494593	1	921	2	3866	0.473513	1	103	1	2787	0.0706413	1	203	4	2098	0.370952	0	294	0	1924		0	110	1	1067	1	0	86	0	669
'ZNRF1'	0.0330581	1.95833	1.0349	3.65317	21	6949	32	22492	0.301291	0.142071	9	2611	6	4786	0.0579479	6	2496	8	3981	0.786819	5	917	7	3861	0.0627501	1	103	3	2785	0.136337	0	204	2	2100	1	0	294	1	1923	1	0	110	2	1066	1	0	86	0	669
'GTSE1'	0.0330996	1.2729	1.01734	1.58613	130	6840	334	22190	1.86514	1.48286	40	2580	79	4713	0.771944	47	2455	49	3940	0.0441343	26	896	80	3788	0.170435	2	102	35	2753	0.386763	5	199	31	2071	0.24307	1	293	5	1919	0.57439	4	106	17	1051	0.124744	0	86	17	652
'SERPINA11'	0.0331055	0.633399	0.399122	0.975765	28	6942	141	22383	0.401722	0.625999	13	2607	28	4764	0.743786	10	2492	28	3961	0.13438	3	919	25	3843	0.338592	0	104	25	2763	1	1	203	15	2087	1	0	294	4	1920	1	0	110	3	1065	1	0	86	6	663
'APOL2'	0.0331377	1.42477	1.02307	1.96926	64	6906	141	22383	0.918221	0.625999	17	2603	30	4762	0.879715	28	2474	28	3961	0.0970732	13	909	26	3842	0.0384153	1	103	12	2776	0.379431	1	203	15	2087	1	0	294	4	1920	1	0	110	13	1055	0.623967	3	83	4	665
'HHAT'	0.0332467	1.37518	1.01298	1.85155	71	6899	211	22313	1.01865	0.936779	23	2597	24	4768	0.0650637	24	2478	31	3958	0.487078	12	910	38	3830	0.370337	2	102	42	2746	0.67134	3	201	26	2076	0.738321	2	292	4	1920	0.183158	2	108	16	1052	0.681684	1	85	15	654
'OR4C15'	0.0333285	0.719656	0.523412	0.976429	57	6913	257	22267	0.817791	1.14101	19	2601	57	4735	0.0697168	21	2481	40	3949	0.597421	10	912	56	3812	0.528607	0	104	24	2764	1	2	202	31	2071	0.763633	0	294	4	1920	1	2	108	15	1053	0.668219	3	83	13	656
'CCR2'	0.033394	1.44489	1.02537	2.01807	59	6911	141	22383	0.846485	0.625999	14	2606	20	4772	0.476605	22	2480	30	3959	0.57057	16	906	29	3839	0.011711	2	102	13	2775	0.0992392	0	204	16	2086	0.388727	1	293	3	1921	0.434029	1	109	11	1057	1	1	85	8	661
'PDE6D'	0.0334487	0.219706	0.0247331	0.9139	2	6968	25	22499	0.0286944	0.110993	1	2619	10	4782	0.110429	0	2502	4	3985	0.30533	1	921	2	3866	0.473513	0	104	1	2787	1	0	204	1	2101	1	0	294	0	1924		0	110	3	1065	1	0	86	2	667
'STARD6'	0.0334721	1.76659	1.02543	2.98392	26	6944	58	22466	0.373027	0.257503	10	2610	7	4785	0.0713836	11	2491	6	3983	0.0424441	3	919	10	3858	0.724595	0	104	8	2780	1	1	203	10	2092	1	1	293	0	1924	0.132552	0	110	4	1064	1	0	86	6	663
'DDX46'	0.0335041	0.545317	0.286325	0.976714	15	6955	78	22446	0.215208	0.346297	5	2615	24	4768	0.0501144	5	2497	15	3974	0.25536	3	919	15	3853	1	1	103	8	2780	0.281133	0	204	4	2098	1	0	294	6	1918	1	1	109	1	1067	0.17811	0	86	0	669
'ZNF547'	0.0335065	0.646925	0.416048	0.977699	30	6940	178	22346	0.430416	0.790268	12	2608	25	4767	0.863371	7	2495	29	3960	0.0241054	9	913	30	3838	0.54097	1	103	35	2753	1	0	204	26	2076	0.162042	0	294	3	1921	1	0	110	14	1054	0.632931	0	86	6	663
'CCDC149'	0.0335734	1.43494	1.01701	2.00753	59	6911	132	22392	0.846485	0.586042	20	2600	35	4757	0.887925	22	2480	16	3973	0.0183755	14	908	27	3841	0.0259706	0	104	15	2773	1	0	204	14	2088	0.627628	1	293	5	1919	0.57439	0	110	8	1060	1	0	86	4	665
'MMP2'	0.0335889	1.32404	1.0136	1.72009	94	6876	230	22294	1.34864	1.02113	37	2583	44	4748	0.0608888	32	2470	43	3946	0.475431	16	906	48	3820	0.262472	2	102	30	2758	0.320721	3	201	23	2079	0.496659	1	293	11	1913	1	1	109	16	1052	1	1	85	11	658
'GH1'	0.0336656	0.618737	0.379455	0.974972	25	6945	126	22398	0.35868	0.559403	13	2607	34	4758	0.288667	9	2493	15	3974	1	2	920	30	3838	0.0702906	0	104	17	2771	1	1	203	7	2095	0.523926	0	294	1	1923	1	0	110	2	1066	1	0	86	9	660
'TGFBR3L'	0.0337951	2.59757	0.967311	6.62179	9	6961	14	22510	0.129125	0.0621559	1	2619	0	4792	0.353481	2	2500	0	3989	0.14854	6	916	12	3856	0.135952	0	104	0	2788		0	204	0	2102		0	294	0	1924		0	110	0	1068		0	86	0	669
'SNX19'	0.0338161	0.765242	0.591609	0.981603	87	6883	368	22156	1.24821	1.63381	38	2582	80	4712	0.498275	29	2473	56	3933	0.433654	12	910	78	3790	0.17699	0	104	41	2747	0.401703	3	201	40	2062	1	0	294	14	1910	0.238674	3	107	14	1054	0.206818	2	84	21	648
'RGAG4'	0.0338967	0.584026	0.332694	0.976978	19	6951	112	22412	0.272597	0.497247	8	2612	16	4776	1	8	2494	18	3971	0.545556	1	921	27	3841	0.0300146	0	104	9	2779	1	1	203	16	2086	1	0	294	5	1919	1	1	109	12	1056	1	0	86	5	664
'AGBL4'	0.0339015	1.4586	1.0199	2.06703	55	6915	128	22396	0.789096	0.568283	16	2604	21	4771	0.307159	24	2478	22	3967	0.0675624	9	913	31	3837	0.55017	2	102	16	2772	0.135028	2	202	15	2087	0.657694	0	294	3	1921	1	1	109	7	1061	0.544656	0	86	5	664
'LSM2'	0.0339129	0	0	0.950027	0	6970	10	22514	0	0.0443971	0	2620	4	4788	0.304406	0	2502	3	3986	0.289251	0	922	3	3865	1	0	104	0	2788		0	204	0	2102		0	294	0	1924		0	110	0	1068		0	86	0	669
'CSGALNACT2'	0.0339776	1.45292	1.01467	2.06214	55	6915	122	22402	0.789096	0.541644	16	2604	26	4766	0.746964	22	2480	23	3966	0.167559	9	913	23	3845	0.256755	0	104	14	2774	1	1	203	14	2088	1	1	293	4	1920	0.509185	3	107	10	1058	0.113618	1	85	4	665
'OR7C2'	0.0340132	0.513671	0.25003	0.970501	12	6958	84	22440	0.172166	0.372936	4	2616	12	4780	0.445675	6	2496	11	3978	1	1	921	22	3846	0.105659	0	104	7	2781	1	1	203	14	2088	1	0	294	3	1921	1	0	110	2	1066	1	0	86	7	662
'SETD8'	0.0340457	0.422052	0.158332	0.960657	7	6963	53	22471	0.10043	0.235305	3	2617	13	4779	0.1984	3	2499	7	3982	0.750096	0	922	13	3855	0.148196	1	103	5	2783	0.19743	0	204	9	2093	1	0	294	0	1924		0	110	3	1065	1	0	86	2	667
'CCIN'	0.0340944	1.41743	1.02033	1.95317	64	6906	159	22365	0.918221	0.705914	19	2601	21	4771	0.134402	24	2478	34	3955	0.685315	13	909	30	3838	0.0788006	0	104	27	2761	0.623517	2	202	19	2083	0.708427	0	294	2	1922	1	1	109	6	1062	0.497448	2	84	8	661
'TRIM65'	0.0341005	1.34998	1.01752	1.7786	82	6888	223	22301	1.17647	0.990055	32	2588	33	4759	0.0258809	19	2483	32	3957	0.886278	17	905	63	3805	0.667617	2	102	26	2762	0.266736	4	200	27	2075	0.34737	2	292	6	1918	0.287455	1	109	13	1055	1	4	82	11	658
'GOLGA8H'	0.0341427	0.334635	0.0850382	0.957914	4	6966	41	22483	0.0573888	0.182028	1	2619	7	4785	0.273928	2	2500	6	3983	0.718718	0	922	12	3856	0.139377	0	104	4	2784	1	1	203	6	2096	0.477569	0	294	0	1924		0	110	3	1065	1	0	86	1	668
'CYS1'	0.0341551	2.84362	1.04655	7.45689	10	6960	16	22508	0.143472	0.0710353	2	2618	1	4791	0.286485	3	2499	4	3985	1	1	921	2	3866	0.473513	0	104	5	2783	1	0	204	2	2100	1	1	293	0	1924	0.132552	0	110	0	1068		3	83	1	668
'KIAA1210'	0.0341737	0.762961	0.585611	0.985448	83	6887	339	22185	1.19082	1.50506	31	2589	69	4723	0.400218	34	2468	63	3926	0.52884	15	907	76	3792	0.591628	1	103	41	2747	1	0	204	33	2069	0.11137	0	294	4	1920	1	1	109	22	1046	0.715867	0	86	17	652
'BOD1'	0.034183	2.00152	1.00188	3.92597	18	6952	28	22496	0.25825	0.124312	8	2612	6	4786	0.0984912	5	2497	5	3984	0.522492	3	919	8	3860	0.452566	1	103	1	2787	0.0706413	0	204	2	2100	1	0	294	0	1924		1	109	2	1066	0.254987	0	86	1	668
'TRAPPC3'	0.03423	0.342696	0.0870132	0.982888	4	6966	37	22487	0.0573888	0.164269	0	2620	11	4781	0.0104083	2	2500	3	3986	1	1	921	12	3856	0.483788	0	104	3	2785	1	0	204	3	2099	1	1	293	2	1922	0.34741	0	110	2	1066	1	0	86	1	668
'PMF1-BGLAP'	0.0342476	0.569856	0.316798	0.976255	18	6952	92	22432	0.25825	0.408453	5	2615	14	4778	0.479681	10	2492	29	3960	0.101751	2	920	10	3858	1	0	104	11	2777	1	1	203	14	2088	1	0	294	0	1924		0	110	2	1066	1	0	86	3	666
'SMARCA4'	0.0343243	0.656339	0.433674	0.969361	34	6936	174	22350	0.487805	0.772509	14	2606	35	4757	0.37	8	2494	28	3961	0.0573665	6	916	42	3826	0.273557	0	104	21	2767	1	4	200	21	2081	0.271889	1	293	6	1918	1	0	110	4	1064	1	1	85	5	664
'SCGB3A2'	0.0343417	0.233468	0.026234	0.972037	2	6968	28	22496	0.0286944	0.124312	0	2620	8	4784	0.0570363	1	2501	4	3985	0.655033	0	922	3	3865	1	0	104	3	2785	1	0	204	5	2097	1	0	294	2	1922	1	0	110	1	1067	1	0	86	0	669
'ACTRT1'	0.0343706	0.585367	0.337211	0.972327	20	6950	107	22417	0.286944	0.475049	8	2612	25	4767	0.205178	7	2495	21	3968	0.173882	3	919	16	3852	1	0	104	15	2773	1	2	202	10	2092	0.287678	0	294	2	1922	1	0	110	7	1061	1	0	86	4	665
'CDKL2'	0.0343922	1.4498	1.01366	2.05486	55	6915	127	22397	0.789096	0.563843	25	2595	19	4773	0.00400842	20	2482	22	3967	0.26551	5	917	30	3838	0.665897	1	103	13	2775	0.401848	1	203	16	2086	1	0	294	3	1921	1	2	108	11	1057	0.346282	1	85	2	667
'CORO7-PAM16'	0.0344349	1.24418	1.01253	1.52341	152	6818	417	22107	2.18077	1.85136	68	2552	75	4717	0.0025868	47	2455	64	3925	0.43178	25	897	101	3767	0.819726	0	104	66	2722	0.17324	5	199	48	2054	0.806629	1	293	8	1916	1	4	106	21	1047	0.282869	1	85	14	655
'HACL1'	0.0344936	0.674951	0.455829	0.978377	38	6932	201	22323	0.545194	0.892381	10	2610	25	4767	0.480297	18	2484	40	3949	0.278881	6	916	39	3829	0.445832	0	104	43	2745	0.404369	0	204	24	2078	0.263721	1	293	7	1917	1	1	109	12	1056	1	2	84	4	665
'ADAL'	0.0345	1.63731	1.01424	2.59769	32	6938	78	22446	0.45911	0.346297	8	2612	10	4782	0.46231	11	2491	13	3976	0.529926	5	917	13	3855	0.367794	2	102	7	2781	0.0390978	4	200	18	2084	0.123475	0	294	2	1922	1	0	110	6	1062	1	0	86	4	665
'C12orf49'	0.0345794	0.544451	0.286465	0.972311	15	6955	84	22440	0.215208	0.372936	8	2612	20	4772	0.554489	4	2498	15	3974	0.156625	1	921	19	3849	0.152396	1	103	7	2781	0.254241	0	204	10	2092	1	0	294	0	1924		1	109	2	1066	0.254987	0	86	5	664
'IQCH'	0.0346717	1.28373	1.01545	1.61527	118	6852	347	22177	1.69297	1.54058	52	2568	62	4730	0.0231244	30	2472	49	3940	1	18	904	59	3809	0.380964	3	101	61	2727	0.500065	6	198	49	2053	0.627091	2	292	6	1918	0.287455	4	106	26	1042	0.517257	0	86	10	659
'LMAN1'	0.0347279	1.43369	1.01869	2.00097	60	6910	143	22381	0.860832	0.634878	23	2597	30	4762	0.248609	23	2479	21	3968	0.0637225	12	910	21	3847	0.0233524	0	104	22	2766	1	2	202	31	2071	0.763633	0	294	1	1923	1	0	110	6	1062	1	0	86	5	664
'UBTD2'	0.034778	1.80221	0.998785	3.1897	23	6947	47	22477	0.329986	0.208666	8	2612	11	4781	0.631783	10	2492	3	3986	0.00744593	1	921	12	3856	0.483788	1	103	11	2777	0.356182	0	204	4	2098	1	1	293	0	1924	0.132552	0	110	1	1067	1	0	86	3	666
'TMEM52'	0.0347855	1.65897	1.02548	2.6477	33	6937	65	22459	0.473458	0.288581	10	2610	9	4783	0.147944	12	2490	16	3973	0.698465	8	914	12	3856	0.0394724	0	104	8	2780	1	2	202	5	2097	0.121637	1	293	6	1918	1	0	110	4	1064	1	0	86	1	668
'PMM1'	0.0347981	0.607726	0.363754	0.978291	23	6947	115	22409	0.329986	0.510567	5	2615	19	4773	0.19807	12	2490	30	3959	0.205542	3	919	20	3848	0.600337	1	103	12	2776	0.379431	1	203	9	2093	0.604716	0	294	2	1922	1	0	110	10	1058	0.611816	1	85	6	663
'ZNF766'	0.0348191	0.667439	0.442694	0.983282	35	6935	159	22365	0.502152	0.705914	8	2612	34	4758	0.0339359	14	2488	33	3956	0.232483	8	914	38	3830	0.852657	0	104	11	2777	1	1	203	14	2088	1	1	293	3	1921	0.434029	1	109	8	1060	0.587466	2	84	6	663
'OR5M9'	0.0348755	0.6149	0.377707	0.966837	25	6945	134	22390	0.35868	0.594921	10	2610	26	4766	0.386391	6	2496	25	3964	0.0270705	6	916	26	3842	1	0	104	14	2774	1	1	203	12	2090	1	1	293	6	1918	1	1	109	8	1060	0.587466	0	86	6	663
'CD7'	0.0350595	1.59566	1.01211	2.48236	36	6934	80	22444	0.516499	0.355177	12	2608	15	4777	0.320428	16	2486	11	3978	0.0301236	5	917	13	3855	0.367794	0	104	16	2772	1	0	204	12	2090	0.615826	1	293	2	1922	0.34741	1	109	2	1066	0.254987	1	85	3	666
'NUBP2'	0.0351208	0.607628	0.361112	0.981837	22	6948	125	22399	0.315638	0.554964	5	2615	23	4769	0.0724842	11	2491	16	3973	0.844343	5	917	35	3833	0.418449	1	103	16	2772	0.464399	0	204	15	2087	0.636366	0	294	2	1922	1	0	110	6	1062	1	0	86	7	662
'KIAA1467'	0.0352912	0.630462	0.39847	0.96751	28	6942	160	22364	0.401722	0.710353	14	2606	25	4767	1	9	2493	26	3963	0.162487	2	920	28	3840	0.101537	0	104	25	2763	1	1	203	21	2081	0.715062	0	294	3	1921	1	1	109	10	1058	1	1	85	5	664
'DIP2B'	0.0353525	1.3126	1.01622	1.68684	102	6868	259	22265	1.46341	1.14988	37	2583	45	4747	0.080681	32	2470	57	3932	0.661806	19	903	45	3823	0.0381565	3	101	32	2756	0.129287	4	200	32	2070	0.553997	0	294	6	1918	1	6	104	19	1049	0.0234094	1	85	8	661
'OR5AN1'	0.0353589	0.580891	0.331776	0.968432	19	6951	127	22397	0.272597	0.563843	7	2613	14	4778	1	9	2493	16	3973	0.840317	1	921	36	3832	0.00570739	1	103	21	2767	0.554572	1	203	18	2084	1	0	294	1	1923	1	0	110	7	1061	1	0	86	4	665
'ZNF628'	0.03544	0.673657	0.455678	0.974774	38	6932	185	22339	0.545194	0.821346	13	2607	37	4755	0.18361	12	2490	28	3961	0.328747	10	912	50	3818	0.742064	0	104	15	2773	1	0	204	9	2093	1	0	294	1	1923	1	1	109	26	1042	0.504631	1	85	11	658
'PCSK5'	0.0354808	0.802394	0.647512	0.988787	125	6845	508	22016	1.7934	2.25537	41	2579	107	4685	0.0557095	39	2463	82	3907	0.158133	33	889	131	3737	0.762649	2	102	54	2734	1	2	202	54	2048	0.230111	2	292	9	1915	0.647771	3	107	25	1043	0.740387	2	84	11	658
'TMEM176A'	0.0354905	1.74786	1.02757	2.90359	26	6944	71	22453	0.373027	0.315219	6	2614	6	4786	0.365612	7	2495	9	3980	0.797964	6	916	15	3853	0.270406	2	102	16	2772	0.135028	2	202	14	2088	0.646493	0	294	0	1924		1	109	6	1062	0.497448	1	85	2	667
'KLK13'	0.0356599	0.61053	0.365982	0.981047	23	6947	115	22409	0.329986	0.510567	6	2614	28	4764	0.0309321	11	2491	20	3969	0.853838	3	919	26	3842	0.34216	1	103	11	2777	0.356182	1	203	9	2093	0.604716	0	294	1	1923	1	0	110	10	1058	0.611816	1	85	5	664
'UBE2C'	0.0356753	1.73172	1.01213	2.90183	26	6944	55	22469	0.373027	0.244184	6	2614	6	4786	0.365612	9	2493	8	3981	0.224344	7	915	19	3849	0.319292	0	104	2	2786	1	1	203	7	2095	0.523926	1	293	1	1923	0.247586	0	110	7	1061	1	1	85	1	668
'TRIM48'	0.0357672	0.626242	0.387459	0.97983	26	6944	128	22396	0.373027	0.568283	3	2617	26	4766	0.00321435	12	2490	30	3959	0.205542	9	913	21	3847	0.159636	0	104	11	2777	1	1	203	18	2084	1	0	294	1	1923	1	1	109	10	1058	1	0	86	5	664
'DCAF4'	0.0358811	1.38754	1.01338	1.88627	70	6900	165	22359	1.0043	0.732552	28	2592	33	4759	0.105612	25	2477	30	3959	0.330303	8	914	31	3837	0.838494	1	103	20	2768	0.53783	2	202	19	2083	0.708427	1	293	1	1923	0.247586	0	110	10	1058	0.611816	2	84	9	660
'EDA2R'	0.0359486	0.529553	0.264437	0.984911	13	6957	78	22446	0.186514	0.346297	4	2616	14	4778	0.326152	6	2496	16	3973	0.38078	0	922	17	3851	0.0570556	0	104	6	2782	1	1	203	9	2093	0.604716	0	294	0	1924		1	109	8	1060	0.587466	1	85	4	665
'IGDCC4'	0.0359779	0.756627	0.576903	0.982947	78	6892	342	22182	1.11908	1.51838	22	2598	65	4727	0.0546983	28	2474	58	3931	0.266604	17	905	78	3790	0.895322	1	103	27	2761	1	3	201	37	2065	1	1	293	9	1915	1	4	106	24	1044	0.323569	0	86	20	649
'SLC1A6'	0.0360061	0.622981	0.385705	0.97399	26	6944	130	22394	0.373027	0.577162	11	2609	30	4762	0.325655	4	2498	28	3961	0.00168025	8	914	24	3844	0.374116	1	103	19	2769	0.520465	2	202	10	2092	0.287678	0	294	2	1922	1	0	110	8	1060	1	0	86	3	666
'TIFAB'	0.0360955	0.541665	0.28569	0.964105	15	6955	87	22437	0.215208	0.386255	7	2613	15	4777	0.825999	7	2495	14	3975	0.822896	1	921	26	3842	0.0462823	0	104	7	2781	1	0	204	10	2092	1	0	294	2	1922	1	0	110	5	1063	1	0	86	2	667
'PDE6H'	0.0361394	0.145642	0.00347401	0.932346	1	6969	26	22498	0.0143472	0.115432	1	2619	3	4789	1	0	2502	4	3985	0.30533	0	922	5	3863	0.590549	0	104	2	2786	1	0	204	4	2098	1	0	294	1	1923	1	0	110	2	1066	1	0	86	4	665
'DNAJC7'	0.0361607	1.61707	1.0042	2.55978	32	6938	74	22450	0.45911	0.328538	12	2608	12	4780	0.139142	9	2493	7	3982	0.197208	6	916	24	3844	0.819851	0	104	11	2777	1	2	202	8	2094	0.219442	0	294	1	1923	1	0	110	6	1062	1	2	84	4	665
'FYTTD1'	0.0362003	1.55309	1.01189	2.35503	40	6930	88	22436	0.573888	0.390694	16	2604	13	4779	0.0315987	17	2485	14	3975	0.0663803	3	919	21	3847	0.603024	1	103	12	2776	0.379431	1	203	13	2089	1	0	294	0	1924		0	110	11	1057	0.612846	2	84	1	668
'FAM167B'	0.0362696	0.397505	0.135421	0.966281	6	6964	45	22479	0.0860832	0.199787	2	2618	13	4779	0.103071	2	2500	8	3981	0.334462	1	921	10	3858	0.702158	1	103	9	2779	0.307066	0	204	1	2101	1	0	294	1	1923	1	0	110	2	1066	1	0	86	1	668
'CORIN'	0.0363453	0.794103	0.634353	0.988111	115	6855	456	22068	1.64993	2.02451	38	2582	100	4692	0.058794	47	2455	81	3908	0.714172	18	904	96	3772	0.400372	3	101	45	2743	0.247609	2	202	64	2038	0.119827	1	293	1	1923	0.247586	3	107	22	1046	0.502003	0	86	20	649
'EIF3A'	0.0363727	0.760533	0.580895	0.98677	80	6890	328	22196	1.14778	1.45622	29	2591	55	4737	0.909165	29	2473	73	3916	0.0398173	12	910	82	3786	0.113992	1	103	40	2748	1	4	200	18	2084	0.123475	1	293	6	1918	1	1	109	22	1046	0.715867	2	84	13	656
'RNASE4'	0.0364497	0.339131	0.0864512	0.965044	4	6966	47	22477	0.0573888	0.208666	1	2619	3	4789	1	0	2502	10	3979	0.00886686	1	921	8	3860	1	0	104	4	2784	1	1	203	7	2095	0.523926	1	293	4	1920	0.509185	0	110	3	1065	1	0	86	5	664
'CORO2A'	0.0364705	0.7137	0.509192	0.985408	51	6919	234	22290	0.731707	1.03889	22	2598	51	4741	0.390411	13	2489	40	3949	0.0461516	11	911	44	3824	0.863808	1	103	26	2762	1	2	202	38	2064	0.575039	0	294	5	1919	1	1	109	11	1057	1	1	85	6	663
'TRIM52'	0.0366668	0.622028	0.385383	0.971555	26	6944	128	22396	0.373027	0.568283	6	2614	18	4774	0.392932	14	2488	29	3960	0.52985	3	919	37	3831	0.0680126	1	103	9	2779	0.307066	0	204	9	2093	1	0	294	4	1920	1	2	108	10	1058	0.310487	0	86	8	661
'MRPL41'	0.0366697	1.82306	1.02644	3.17686	24	6946	47	22477	0.344333	0.208666	8	2612	9	4783	0.31902	7	2495	7	3982	0.416421	6	916	11	3857	0.116855	0	104	7	2781	1	2	202	9	2093	0.253506	0	294	0	1924		0	110	4	1064	1	1	85	0	669
'KCNU1'	0.0366829	1.26644	1.00989	1.58164	128	6842	324	22200	1.83644	1.43847	48	2572	57	4735	0.0304328	42	2460	66	3923	1	25	897	84	3784	0.325769	2	102	39	2749	0.657992	3	201	22	2080	0.480556	0	294	8	1916	0.607424	2	108	17	1051	0.695572	3	83	5	664
'SMCR8'	0.0367214	0.75358	0.570127	0.986095	74	6896	325	22199	1.06169	1.44291	23	2597	65	4727	0.0730378	28	2474	51	3938	0.64222	16	906	79	3789	0.601507	0	104	41	2747	0.401703	2	202	30	2072	1	0	294	8	1916	0.607424	3	107	6	1062	0.043846	1	85	19	650
'PSMA4'	0.0367396	0.438149	0.175368	0.961466	8	6962	52	22472	0.114778	0.230865	2	2618	15	4777	0.0435092	4	2498	13	3976	0.317933	0	922	5	3863	0.590549	1	103	12	2776	0.379431	0	204	3	2099	1	1	293	0	1924	0.132552	0	110	4	1064	1	0	86	0	669
'CTNNA1'	0.0367446	0.64329	0.40737	0.98476	28	6942	162	22362	0.401722	0.719233	7	2613	29	4763	0.0535799	14	2488	16	3973	0.35491	5	917	34	3834	0.414601	1	103	14	2774	0.423463	0	204	35	2067	0.0683593	1	293	5	1919	0.57439	0	110	11	1057	0.612846	0	86	7	662
'TTLL4'	0.0367559	1.26432	1.00801	1.57932	128	6842	323	22201	1.83644	1.43403	47	2573	71	4721	0.331744	44	2458	58	3931	0.356664	17	905	76	3792	0.894802	3	101	36	2752	0.163343	5	199	36	2066	0.403856	3	291	5	1919	0.0775556	6	104	13	1055	0.00571087	1	85	11	658
'PADI3'	0.0368547	1.29914	1.00729	1.66682	102	6868	260	22264	1.46341	1.15432	38	2582	48	4744	0.0893546	35	2467	45	3944	0.355981	22	900	53	3815	0.0372015	0	104	30	2758	0.625214	4	200	31	2071	0.544907	1	293	10	1914	1	1	109	12	1056	1	0	86	12	657
'PSMC6'	0.0369592	0.391442	0.133554	0.949916	6	6964	43	22481	0.0860832	0.190907	3	2617	11	4781	0.403304	3	2499	8	3981	0.546749	0	922	11	3857	0.13822	0	104	4	2784	1	0	204	2	2100	1	0	294	0	1924		0	110	2	1066	1	0	86	3	666
'IQCE'	0.0369621	1.26308	1.00799	1.57564	126	6844	364	22160	1.80775	1.61605	41	2579	67	4725	0.612324	41	2461	48	3941	0.154249	29	893	81	3787	0.0656239	0	104	54	2734	0.263123	4	200	50	2052	1	0	294	12	1912	0.386192	4	106	22	1046	0.295194	3	83	10	659
'CDT1'	0.0369783	1.33924	1.01391	1.75664	84	6886	252	22272	1.20516	1.11881	24	2596	41	4751	0.7953	22	2480	33	3956	0.889521	23	899	48	3820	0.00899255	3	101	48	2740	0.429061	2	202	29	2073	1	3	291	7	1917	0.136249	4	106	16	1052	0.108433	2	84	14	655
'ADCYAP1R1'	0.0370196	1.43403	1.00755	2.02229	56	6914	131	22393	0.803443	0.581602	18	2602	25	4767	0.423959	17	2485	26	3963	0.876562	11	911	25	3843	0.090567	0	104	16	2772	1	1	203	11	2091	1	1	293	7	1917	1	2	108	9	1059	0.274326	1	85	5	664
'TCEAL8'	0.0370507	2.88859	0.97232	7.98537	8	6962	15	22509	0.114778	0.0665956	3	2617	0	4792	0.0441343	3	2499	0	3989	0.0572278	1	921	3	3865	0.574917	0	104	3	2785	1	0	204	0	2102		0	294	0	1924		0	110	4	1064	1	1	85	1	668
'ATP5I'	0.0370643	0.333804	0.0852493	0.947525	4	6966	51	22473	0.0573888	0.226425	1	2619	8	4784	0.172747	0	2502	6	3983	0.0883777	1	921	11	3857	0.482045	0	104	11	2777	1	0	204	4	2098	1	0	294	0	1924		1	109	7	1061	0.544656	0	86	0	669
'TRABD'	0.0370919	0.654238	0.428128	0.97552	33	6937	155	22369	0.473458	0.688155	13	2607	35	4757	0.288955	9	2493	34	3955	0.0178643	7	915	26	3842	0.824119	0	104	18	2770	1	1	203	14	2088	1	1	293	2	1922	0.34741	0	110	7	1061	1	1	85	8	661
'SNX31'	0.0372916	1.48908	1.01415	2.16259	48	6922	117	22407	0.688666	0.519446	19	2601	16	4776	0.02162	15	2487	22	3967	0.865902	5	917	20	3848	1	1	103	16	2772	0.464399	3	201	18	2084	0.424272	2	292	7	1917	0.339502	0	110	3	1065	1	1	85	2	667
'GNAT2'	0.0373285	0.629512	0.392677	0.978761	27	6943	125	22399	0.387374	0.554964	13	2607	30	4762	0.52628	8	2494	28	3961	0.0573665	1	921	26	3842	0.0462823	0	104	16	2772	1	1	203	10	2092	1	0	294	0	1924		2	108	7	1061	0.202175	0	86	3	666
'QSOX1'	0.0373474	1.33585	1.0102	1.75565	86	6884	222	22302	1.23386	0.985615	28	2592	36	4756	0.188534	33	2469	42	3947	0.341236	20	902	36	3832	0.00331416	0	104	33	2755	0.630678	2	202	30	2072	1	0	294	6	1918	1	2	108	14	1054	0.655412	1	85	11	658
'COPS4'	0.037413	2.25181	0.988654	5.06037	14	6956	19	22505	0.200861	0.0843545	2	2618	7	4785	0.506602	7	2495	3	3986	0.0522435	3	919	2	3866	0.0522173	0	104	2	2786	1	1	203	2	2100	0.242705	1	293	0	1924	0.132552	0	110	1	1067	1	0	86	0	669
'PSMC3IP'	0.0374473	0.470718	0.201747	0.976781	9	6961	62	22462	0.129125	0.275262	6	2614	11	4781	1	0	2502	11	3978	0.00908636	1	921	18	3850	0.150951	0	104	3	2785	1	1	203	9	2093	0.604716	1	293	3	1921	0.434029	0	110	2	1066	1	0	86	3	666
'ZNF141'	0.0374929	0.627792	0.391684	0.975831	27	6943	129	22395	0.387374	0.572722	12	2608	31	4761	0.340852	9	2493	27	3962	0.121311	3	919	25	3843	0.338592	1	103	21	2767	0.554572	0	204	9	2093	1	0	294	1	1923	1	0	110	4	1064	1	0	86	3	666
'DARS2'	0.0376284	1.42868	1.00478	2.01245	56	6914	138	22386	0.803443	0.61268	20	2600	21	4771	0.099887	15	2487	28	3961	0.75358	14	908	30	3838	0.0516402	2	102	20	2768	0.186252	3	201	21	2081	0.465083	1	293	0	1924	0.132552	0	110	8	1060	1	1	85	3	666
'ADAM9'	0.0377753	0.659899	0.430516	0.985206	32	6938	172	22352	0.45911	0.76363	9	2611	25	4767	0.368722	10	2492	30	3959	0.101993	9	913	42	3826	0.860059	0	104	16	2772	1	1	203	25	2077	0.723274	0	294	2	1922	1	1	109	16	1052	1	1	85	4	665
'C7orf57'	0.0378029	0.573118	0.320384	0.974493	18	6952	106	22418	0.25825	0.470609	4	2616	13	4779	0.447106	8	2494	25	3964	0.106924	1	921	21	3847	0.101837	0	104	12	2776	1	1	203	13	2089	1	1	293	5	1919	0.57439	0	110	3	1065	1	1	85	6	663
'GRM2'	0.0378131	1.36832	1.01483	1.83222	76	6894	187	22337	1.09039	0.830226	29	2591	27	4765	0.0114964	26	2476	37	3952	0.69694	14	908	43	3825	0.310665	3	101	22	2766	0.0585508	1	203	21	2081	0.715062	2	292	4	1920	0.183158	0	110	9	1059	1	0	86	13	656
'LIF'	0.0378498	0.4746	0.203439	0.984498	9	6961	67	22457	0.129125	0.29746	4	2616	14	4778	0.326152	2	2500	8	3981	0.334462	2	920	16	3852	0.553072	0	104	8	2780	1	1	203	6	2096	0.477569	0	294	1	1923	1	0	110	7	1061	1	0	86	1	668
'FAM35A'	0.0379361	0.663893	0.434755	0.98899	33	6937	167	22357	0.473458	0.741431	9	2611	43	4749	0.00540379	16	2486	21	3968	0.612301	2	920	26	3842	0.145936	1	103	24	2764	0.601277	3	201	23	2079	0.496659	0	294	6	1918	1	0	110	10	1058	0.611816	1	85	3	666
'HTR1A'	0.037949	0.471774	0.202242	0.978318	9	6961	71	22453	0.129125	0.315219	5	2615	10	4782	1	1	2501	12	3977	0.0219196	2	920	13	3855	0.750134	0	104	10	2778	1	1	203	14	2088	1	0	294	3	1921	1	0	110	3	1065	1	0	86	2	667
'KANSL2'	0.0379622	0.601128	0.35131	0.986704	21	6949	103	22421	0.301291	0.45729	8	2612	29	4763	0.0863489	8	2494	16	3973	0.678435	4	918	23	3845	0.806129	0	104	7	2781	1	1	203	7	2095	0.523926	0	294	1	1923	1	0	110	5	1063	1	0	86	5	664
'PRG3'	0.0379752	0.574101	0.321092	0.975645	18	6952	105	22419	0.25825	0.466169	3	2617	19	4773	0.042007	9	2493	19	3970	0.562789	5	917	22	3846	1	0	104	13	2775	1	0	204	15	2087	0.636366	0	294	2	1922	1	1	109	4	1064	0.388003	0	86	2	667
'ARHGEF39'	0.037979	0.625809	0.388487	0.975136	26	6944	135	22389	0.373027	0.599361	7	2613	21	4771	0.323136	5	2497	30	3959	0.00261864	11	911	39	3829	0.590424	0	104	11	2777	1	1	203	11	2091	1	0	294	0	1924		0	110	10	1058	0.611816	1	85	4	665
'ASNS'	0.038015	0.650465	0.416618	0.988144	30	6940	136	22388	0.430416	0.6038	12	2608	38	4754	0.103103	11	2491	22	3967	0.594612	4	918	25	3843	0.636685	0	104	3	2785	1	0	204	15	2087	0.636366	1	293	2	1922	0.34741	0	110	8	1060	1	2	84	6	663
'CHI3L1'	0.0380415	0.688613	0.469669	0.989743	40	6930	196	22328	0.573888	0.870183	21	2599	39	4753	1	12	2490	30	3959	0.205542	6	916	36	3832	0.555099	0	104	27	2761	0.623517	0	204	30	2072	0.104651	0	294	3	1921	1	0	110	5	1063	1	0	86	11	658
'MOV10L1'	0.0380514	1.26881	1.00662	1.59247	123	6847	312	22212	1.76471	1.38519	58	2562	65	4727	0.00750281	33	2469	60	3929	0.592323	15	907	60	3808	0.882582	2	102	32	2756	0.347406	4	200	39	2063	0.788588	1	293	6	1918	1	3	107	19	1049	0.451808	3	83	10	659
'RORB'	0.0380597	0.397139	0.135603	0.961434	6	6964	50	22474	0.0860832	0.221985	4	2616	9	4783	1	2	2500	9	3980	0.221651	0	922	9	3859	0.221591	0	104	8	2780	1	0	204	5	2097	1	0	294	0	1924		0	110	6	1062	1	0	86	2	667
'KCTD5'	0.0380623	2.12303	0.96612	4.43615	13	6957	34	22490	0.186514	0.15095	4	2616	3	4789	0.252665	3	2499	1	3988	0.162783	4	918	7	3861	0.239601	0	104	12	2776	1	0	204	3	2099	1	2	292	1	1923	0.0479377	0	110	3	1065	1	0	86	1	668
'C2orf61'	0.038108	0.573742	0.320906	0.974906	18	6952	109	22415	0.25825	0.483928	7	2613	16	4776	0.8275	6	2496	22	3967	0.0787395	4	918	17	3851	1	0	104	15	2773	1	0	204	18	2084	0.396485	0	294	3	1921	1	0	110	5	1063	1	1	85	5	664
'CBFA2T2'	0.038141	1.43382	1.00963	2.01849	57	6913	130	22394	0.817791	0.577162	24	2596	33	4759	0.330102	15	2487	20	3969	0.605113	10	912	24	3844	0.130335	2	102	14	2774	0.110847	0	204	11	2091	0.613668	0	294	6	1918	1	4	106	10	1058	0.0345324	0	86	2	667
'RBFA'	0.038157	0.676221	0.453401	0.987147	37	6933	167	22357	0.530846	0.741431	16	2604	32	4760	0.879919	14	2488	35	3954	0.184623	2	920	39	3829	0.0156517	1	103	15	2773	0.444304	3	201	18	2084	0.424272	0	294	3	1921	1	0	110	10	1058	0.611816	1	85	7	662
'RD3'	0.038165	1.54269	1.0073	2.33788	41	6929	82	22442	0.588235	0.364056	22	2598	19	4773	0.0205646	12	2490	14	3975	0.426505	4	918	17	3851	1	1	103	12	2776	0.379431	1	203	6	2096	0.477569	0	294	1	1923	1	0	110	4	1064	1	0	86	3	666
'ARID3C'	0.0381818	1.39388	1.01134	1.90436	65	6905	167	22357	0.932568	0.741431	16	2604	27	4765	0.873082	23	2479	23	3966	0.128121	17	905	45	3823	0.105488	0	104	16	2772	1	1	203	17	2085	1	2	292	12	1912	0.707659	1	109	15	1053	1	2	84	4	665
'TFE3'	0.0382053	0.569958	0.319008	0.96797	18	6952	95	22429	0.25825	0.421772	12	2608	27	4765	0.617119	3	2499	11	3978	0.27274	2	920	26	3842	0.145936	1	103	7	2781	0.254241	0	204	9	2093	1	0	294	6	1918	1	0	110	2	1066	1	0	86	3	666
'TICRR'	0.0382398	0.82251	0.679841	0.990956	160	6810	630	21894	2.29555	2.79702	62	2558	124	4668	0.587348	54	2448	119	3870	0.0476819	29	893	118	3750	0.915332	3	101	80	2708	1	7	197	86	2016	0.851587	0	294	18	1906	0.15517	2	108	31	1037	0.762101	1	85	21	648
'TMX1'	0.0383441	0.554431	0.297925	0.974151	16	6954	89	22435	0.229555	0.395134	8	2612	18	4774	0.686576	4	2498	20	3969	0.0337641	3	919	13	3855	1	0	104	10	2778	1	1	203	11	2091	1	0	294	5	1919	1	0	110	4	1064	1	0	86	2	667
'AK7'	0.0384273	0.704803	0.49671	0.983143	47	6923	234	22290	0.674319	1.03889	19	2601	42	4750	0.590899	14	2488	32	3957	0.289563	10	912	53	3815	0.629119	0	104	26	2762	1	2	202	26	2076	1	2	292	10	1914	0.666763	0	110	19	1049	0.246114	0	86	12	657
'KISS1'	0.0385324	1.96561	1.00177	3.78929	19	6951	31	22493	0.272597	0.137631	7	2613	5	4787	0.128849	9	2493	6	3983	0.110884	1	921	4	3864	1	0	104	4	2784	1	0	204	4	2098	1	1	293	3	1921	0.434029	1	109	1	1067	0.17811	0	86	0	669
'GGTLC1'	0.03855	1.54777	1.01455	2.33358	41	6929	87	22437	0.588235	0.386255	13	2607	10	4782	0.0470184	18	2484	18	3971	0.171233	7	915	24	3844	0.647276	1	103	6	2782	0.226352	2	202	10	2092	0.287678	0	294	1	1923	1	0	110	6	1062	1	0	86	1	668
'SALL2'	0.038602	0.731935	0.538074	0.983283	61	6909	280	22244	0.875179	1.24312	22	2598	56	4736	0.192816	21	2481	45	3944	0.30936	5	917	62	3806	0.0117024	1	103	31	2757	1	4	200	33	2069	0.563719	3	291	11	1913	0.416465	2	108	8	1060	0.2381	1	85	10	659
'RBP1'	0.0387058	1.67414	1.00952	2.74323	31	6939	57	22467	0.444763	0.253063	12	2608	16	4776	0.431083	12	2490	11	3978	0.200462	4	918	6	3862	0.107791	1	103	7	2781	0.254241	0	204	10	2092	1	0	294	0	1924		1	109	1	1067	0.17811	0	86	1	668
'ARSK'	0.0387182	0.684428	0.46852	0.980953	41	6929	179	22345	0.588235	0.794708	18	2602	43	4749	0.419791	15	2487	33	3956	0.371991	5	917	35	3833	0.418449	1	103	14	2774	0.423463	1	203	13	2089	1	0	294	10	1914	0.376732	0	110	16	1052	0.388143	0	86	4	665
'ATF6'	0.038719	0.687579	0.469465	0.986995	40	6930	189	22335	0.573888	0.839105	14	2606	34	4758	0.449399	14	2488	33	3956	0.232483	5	917	49	3819	0.0801022	0	104	10	2778	1	6	198	24	2078	0.0436724	0	294	7	1917	0.604021	1	109	15	1053	1	0	86	6	663
'TMEM258'	0.0387581	0	0	0.907473	0	6970	13	22511	0	0.0577162	0	2620	4	4788	0.304406	0	2502	3	3986	0.289251	0	922	2	3866	1	0	104	0	2788		0	204	1	2101	1	0	294	0	1924		0	110	0	1068		0	86	1	668
'PDCD7'	0.0388396	0.500991	0.235217	0.97269	11	6959	78	22446	0.157819	0.346297	5	2615	11	4781	0.800474	4	2498	11	3978	0.432417	2	920	23	3845	0.204727	0	104	11	2777	1	0	204	8	2094	1	0	294	1	1923	1	0	110	6	1062	1	0	86	4	665
'UBE2V2'	0.0389706	2.41529	1.00945	5.60637	12	6958	19	22505	0.172166	0.0843545	5	2615	3	4789	0.140495	3	2499	1	3988	0.162783	3	919	7	3861	0.417174	0	104	3	2785	1	0	204	2	2100	1	0	294	0	1924		0	110	0	1068		1	85	1	668
'KCND2'	0.0391884	0.581834	0.32967	0.980343	19	6951	95	22429	0.272597	0.421772	7	2613	21	4771	0.323136	9	2493	21	3968	0.452393	0	922	21	3847	0.0221735	1	103	10	2778	0.332071	0	204	13	2089	0.620641	1	293	2	1922	0.34741	0	110	5	1063	1	1	85	1	668
'COPS3'	0.039212	1.763	0.991976	3.07694	24	6946	46	22478	0.344333	0.204227	11	2609	6	4786	0.0191157	7	2495	9	3980	0.797964	4	918	11	3857	0.508458	0	104	7	2781	1	0	204	3	2099	1	1	293	2	1922	0.34741	1	109	2	1066	0.254987	0	86	1	668
'RAD50'	0.0392262	0.773698	0.599032	0.991407	89	6881	348	22176	1.2769	1.54502	31	2589	82	4710	0.0913491	32	2470	68	3921	0.180264	17	905	77	3791	0.894929	2	102	34	2754	0.373748	2	202	34	2068	0.765725	1	293	4	1920	0.509185	2	108	16	1052	0.681684	1	85	9	660
'TRIM43'	0.0392385	4.01574	1.01108	17.5286	7	6963	5	22519	0.10043	0.0221985	1	2619	0	4792	0.353481	3	2499	3	3986	0.681998	3	919	0	3868	0.00711285	0	104	0	2788		0	204	0	2102		0	294	0	1924		0	110	1	1067	1	0	86	0	669
'CXorf66'	0.0392512	0.441777	0.167057	0.993047	7	6963	66	22458	0.10043	0.293021	2	2618	10	4782	0.233975	1	2501	6	3983	0.261044	1	921	19	3849	0.152396	0	104	7	2781	1	1	203	13	2089	1	0	294	0	1924		1	109	1	1067	0.17811	1	85	3	666
'ATP8B3'	0.0392929	0.797476	0.639163	0.989025	117	6853	492	22032	1.67862	2.18434	44	2576	75	4717	0.700102	38	2464	87	3902	0.063439	28	894	134	3734	0.612031	1	103	56	2732	0.72196	2	202	56	2046	0.235102	0	294	12	1912	0.386192	1	109	28	1040	0.51166	1	85	16	653
'SETD1B'	0.0393592	1.24588	1.00892	1.53239	143	6827	411	22113	2.05165	1.82472	46	2574	63	4729	0.131463	47	2455	62	3927	0.322779	32	890	108	3760	0.276676	2	102	44	2744	0.680809	7	197	50	2052	0.342136	1	293	5	1919	0.57439	3	107	24	1044	0.733968	3	83	24	645
'ENPP6'	0.0393712	0.6927	0.474365	0.992247	41	6929	196	22328	0.588235	0.870183	13	2607	44	4748	0.0512721	19	2483	29	3960	0.882618	6	916	37	3831	0.442762	0	104	32	2756	0.62849	1	203	21	2081	0.715062	0	294	1	1923	1	2	108	15	1053	0.668219	0	86	8	661
'RRP1B'	0.039536	0.695534	0.483898	0.981743	44	6926	224	22300	0.631277	0.994495	16	2604	37	4755	0.473763	19	2483	32	3957	0.886278	5	917	49	3819	0.0801022	1	103	31	2757	1	1	203	34	2068	0.361974	1	293	6	1918	1	0	110	13	1055	0.623967	0	86	8	661
'SDK2'	0.0396099	1.18779	1.00472	1.40085	225	6745	670	21854	3.22812	2.9746	80	2540	119	4673	0.153449	78	2424	101	3888	0.161875	40	882	132	3736	0.19969	3	101	84	2704	1	7	197	69	2033	0.837679	5	289	23	1901	0.407006	5	105	54	1014	1	4	82	36	633
'TWIST1'	0.0397616	2.02702	0.978271	4.10336	16	6954	24	22500	0.229555	0.106553	9	2611	3	4789	0.0060136	5	2497	1	3988	0.0345898	2	920	15	3853	0.756494	0	104	0	2788		0	204	1	2101	1	0	294	0	1924		0	110	2	1066	1	0	86	0	669
'MTERFD1'	0.0397675	1.4288	1.00883	2.00647	58	6912	129	22395	0.832138	0.572722	27	2593	26	4766	0.0206928	17	2485	23	3966	0.62715	13	909	27	3841	0.0424847	1	103	15	2773	0.444304	0	204	18	2084	0.396485	0	294	2	1922	1	0	110	7	1061	1	0	86	7	662
'MMP10'	0.0398479	1.43551	0.997876	2.04277	52	6918	134	22390	0.746055	0.594921	17	2603	20	4772	0.226634	14	2488	24	3965	0.869041	8	914	28	3840	0.670719	1	103	13	2775	0.401848	7	197	21	2081	0.00904514	1	293	2	1922	0.34741	1	109	9	1059	1	2	84	4	665
'CSPG5'	0.039854	1.46025	0.997005	2.11511	48	6922	113	22411	0.688666	0.501687	20	2600	28	4764	0.366149	14	2488	10	3979	0.0577237	9	913	24	3844	0.265499	0	104	10	2778	1	3	201	11	2091	0.120165	0	294	9	1915	0.616905	0	110	8	1060	1	0	86	3	666
'PRRX1'	0.0398607	0.545047	0.279438	0.994036	14	6956	75	22449	0.200861	0.332978	6	2614	17	4775	0.392435	4	2498	16	3973	0.108113	1	921	19	3849	0.152396	1	103	4	2784	0.167438	0	204	4	2098	1	1	293	0	1924	0.132552	0	110	2	1066	1	0	86	7	662
'FAM53A'	0.0398728	1.37935	1.00131	1.88457	66	6904	163	22361	0.946915	0.723673	27	2593	30	4762	0.0697346	16	2486	26	3963	1	16	906	44	3824	0.140367	0	104	19	2769	1	3	201	9	2093	0.0826443	0	294	7	1917	0.604021	1	109	7	1061	0.544656	0	86	3	666
'CHI3L2'	0.0398759	0.602598	0.353171	0.985414	21	6949	117	22407	0.301291	0.519446	8	2612	26	4766	0.207144	8	2494	14	3975	1	5	917	28	3840	0.662377	0	104	14	2774	1	0	204	14	2088	0.627628	0	294	0	1924		0	110	3	1065	1	0	86	10	659
'NOTUM'	0.0398926	0.689082	0.473563	0.984509	42	6928	171	22353	0.602582	0.75919	17	2603	41	4751	0.408264	14	2488	39	3950	0.088038	6	916	42	3826	0.273557	0	104	12	2776	1	1	203	11	2091	1	1	293	4	1920	0.509185	2	108	5	1063	0.133074	1	85	5	664
'PPP1R3C'	0.03992	0.590655	0.33483	0.994567	19	6951	94	22430	0.272597	0.417333	4	2616	23	4769	0.0259537	8	2494	20	3969	0.333426	5	917	22	3846	1	1	103	8	2780	0.281133	0	204	10	2092	1	0	294	3	1921	1	1	109	2	1066	0.254987	0	86	1	668
'CELSR1'	0.0399349	0.871558	0.761897	0.995143	328	6642	1171	21353	4.70588	5.1989	123	2497	263	4529	0.155034	101	2401	220	3769	0.00804152	64	858	250	3618	0.604301	5	99	121	2667	0.804489	12	192	126	1976	1	7	287	31	1893	0.333572	4	106	52	1016	0.812924	2	84	48	621
'MYH4'	0.0399788	0.821586	0.676976	0.992644	153	6817	637	21887	2.19512	2.82809	52	2568	97	4695	0.931274	49	2453	114	3875	0.0274775	34	888	155	3713	0.70714	3	101	56	2732	0.469725	8	196	85	2017	1	0	294	9	1915	0.616905	3	107	50	1018	0.470993	1	85	28	641
'CAB39L'	0.0399827	0.625004	0.379503	0.992767	24	6946	123	22401	0.344333	0.546084	9	2611	23	4769	0.461624	8	2494	22	3967	0.194394	3	919	33	3835	0.134145	0	104	8	2780	1	1	203	21	2081	0.715062	0	294	1	1923	1	1	109	6	1062	0.497448	0	86	2	667
'SGOL2'	0.0400591	0.731254	0.532841	0.99048	58	6912	257	22267	0.832138	1.14101	17	2603	49	4743	0.120303	23	2479	49	3940	0.274365	12	910	47	3821	0.867827	0	104	25	2763	1	1	203	26	2076	0.506962	0	294	9	1915	0.616905	4	106	21	1047	0.282869	1	85	15	654
'OR1M1'	0.0400748	0.695238	0.47775	0.993348	42	6928	172	22352	0.602582	0.76363	17	2603	48	4744	0.15103	17	2485	29	3960	0.880144	5	917	43	3825	0.1413	1	103	10	2778	0.332071	0	204	16	2086	0.388727	0	294	4	1920	1	0	110	10	1058	0.611816	0	86	6	663
'CLDN16'	0.0400758	0.621396	0.379954	0.982824	25	6945	119	22405	0.35868	0.528325	7	2613	33	4759	0.0193088	13	2489	22	3967	1	3	919	17	3851	0.782119	0	104	16	2772	1	1	203	17	2085	1	1	293	2	1922	0.34741	0	110	4	1064	1	0	86	4	665
'OR6M1'	0.040103	0.625726	0.382474	0.990003	25	6945	122	22402	0.35868	0.541644	6	2614	23	4769	0.119658	13	2489	30	3959	0.276554	4	918	18	3850	1	0	104	18	2770	1	1	203	12	2090	1	0	294	2	1922	1	0	110	5	1063	1	1	85	5	664
'FRMD5'	0.0401314	1.55247	0.993738	2.39411	37	6933	77	22447	0.530846	0.341858	15	2605	11	4781	0.0226454	12	2490	15	3974	0.555677	8	914	24	3844	0.374116	0	104	12	2776	1	0	204	4	2098	1	1	293	4	1920	0.509185	0	110	1	1067	1	1	85	1	668
'NDNF'	0.0401782	0.646434	0.415188	0.978569	30	6940	159	22365	0.430416	0.705914	9	2611	25	4767	0.368722	8	2494	32	3957	0.0145534	8	914	34	3834	1	0	104	22	2766	1	0	204	15	2087	0.636366	2	292	7	1917	0.339502	0	110	5	1063	1	0	86	6	663
'RPE'	0.0406119	1.7835	1.00874	3.10566	25	6945	46	22478	0.35868	0.204227	13	2607	8	4784	0.0195451	7	2495	10	3979	0.808125	3	919	6	3862	0.387755	0	104	7	2781	1	0	204	5	2097	1	0	294	0	1924		1	109	3	1065	0.324733	0	86	2	667
'C12orf68'	0.0406334	0.532603	0.273319	0.969844	14	6956	91	22433	0.200861	0.404013	5	2615	13	4779	0.625429	6	2496	20	3969	0.11127	2	920	12	3856	1	0	104	20	2768	1	0	204	12	2090	0.615826	0	294	0	1924		0	110	5	1063	1	0	86	4	665
'HOXB3'	0.0407785	1.56182	1.00962	2.37747	37	6933	101	22423	0.530846	0.448411	11	2609	12	4780	0.273808	16	2486	8	3981	0.0058798	8	914	17	3851	0.123687	0	104	19	2769	1	0	204	22	2080	0.252528	0	294	7	1917	0.604021	0	110	12	1056	0.617098	1	85	1	668
'ANGEL2'	0.0408534	0.637477	0.401568	0.982412	28	6942	131	22393	0.401722	0.581602	12	2608	38	4754	0.103103	8	2494	22	3967	0.194394	7	915	23	3845	0.640787	0	104	15	2773	1	1	203	13	2089	1	0	294	2	1922	1	0	110	6	1062	1	0	86	4	665
'SMARCAL1'	0.0408859	0.753354	0.569076	0.98756	74	6896	295	22229	1.06169	1.30971	35	2585	76	4716	0.424889	25	2477	47	3942	0.544311	11	911	61	3807	0.453423	0	104	31	2757	0.626659	0	204	20	2082	0.249305	2	292	11	1913	0.686942	1	109	12	1056	1	0	86	14	655
'MAGEF1'	0.040937	1.58932	0.991772	2.51359	34	6936	69	22455	0.487805	0.30634	16	2604	18	4774	0.154684	9	2493	11	3978	0.646625	2	920	13	3855	0.750134	1	103	10	2778	0.332071	0	204	3	2099	1	1	293	4	1920	0.509185	2	108	1	1067	0.0243546	2	84	4	665
'RTN2'	0.0409432	0.652942	0.421683	0.984595	31	6939	150	22374	0.444763	0.665956	13	2607	33	4759	0.355834	11	2491	26	3963	0.311968	2	920	33	3835	0.0495788	0	104	18	2770	1	1	203	11	2091	1	0	294	4	1920	1	2	108	9	1059	0.274326	1	85	6	663
'TNFSF15'	0.0409574	1.56967	1.01004	2.40925	38	6932	76	22448	0.545194	0.337418	11	2609	20	4772	1	12	2490	13	3976	0.410546	9	913	18	3850	0.0823255	0	104	5	2783	1	3	201	7	2095	0.051367	0	294	3	1921	1	0	110	5	1063	1	1	85	2	667
'C19orf12'	0.0409991	0.402176	0.138014	0.966012	6	6964	53	22471	0.0860832	0.235305	3	2617	11	4781	0.403304	0	2502	7	3982	0.0483639	1	921	14	3854	0.329853	0	104	8	2780	1	2	202	8	2094	0.219442	0	294	1	1923	1	0	110	1	1067	1	0	86	0	669
'RFWD2'	0.0410239	1.60731	1.01184	2.51243	34	6936	81	22443	0.487805	0.359616	11	2609	13	4779	0.290718	14	2488	8	3981	0.025665	4	918	14	3854	0.764055	0	104	11	2777	1	2	202	14	2088	0.646493	2	292	7	1917	0.339502	0	110	3	1065	1	1	85	3	666
'UQCR11'	0.0410759	0.372793	0.11227	0.977186	5	6965	39	22485	0.071736	0.173149	3	2617	15	4777	0.137108	2	2500	3	3986	1	0	922	7	3861	0.35887	0	104	4	2784	1	0	204	4	2098	1	0	294	1	1923	1	0	110	2	1066	1	0	86	0	669
'COMMD1'	0.0410988	1.99366	0.973406	3.95722	16	6954	31	22493	0.229555	0.137631	8	2612	4	4788	0.0323361	4	2498	2	3987	0.21339	2	920	10	3858	1	0	104	3	2785	1	1	203	7	2095	0.523926	0	294	1	1923	1	1	109	1	1067	0.17811	0	86	1	668
'CD101'	0.0411173	1.2741	1.00124	1.61268	110	6860	333	22191	1.57819	1.47842	32	2588	44	4748	0.228519	41	2461	44	3945	0.0725404	18	904	85	3783	0.706231	1	103	53	2735	1	5	199	37	2065	0.413941	4	290	9	1915	0.0817058	4	106	27	1041	0.524069	3	83	11	658
'GDPD4'	0.0411379	0.692398	0.476479	0.987556	42	6928	181	22343	0.602582	0.803587	19	2601	42	4750	0.590899	13	2489	33	3956	0.172352	8	914	40	3828	0.853738	0	104	6	2782	1	1	203	22	2080	0.715525	0	294	3	1921	1	0	110	9	1059	1	1	85	13	656
'MET'	0.0411511	0.753294	0.568683	0.987716	73	6897	322	22202	1.04735	1.42959	24	2596	61	4731	0.208989	30	2472	52	3937	0.819511	14	908	71	3797	0.580558	0	104	40	2748	0.401003	0	204	43	2059	0.0288777	2	292	10	1914	0.666763	1	109	20	1048	0.713071	0	86	6	663
'PHF21A'	0.0411639	1.48776	1.00084	2.18561	45	6925	106	22418	0.645624	0.470609	18	2602	12	4780	0.0066573	14	2488	20	3969	0.728273	6	916	29	3839	1	1	103	13	2775	0.401848	2	202	15	2087	0.657694	1	293	6	1918	1	3	107	6	1062	0.043846	0	86	1	668
'DTD1'	0.0412736	1.6367	0.991302	2.66743	31	6939	56	22468	0.444763	0.248624	12	2608	16	4776	0.431083	14	2488	8	3981	0.025665	3	919	8	3860	0.452566	0	104	3	2785	1	1	203	10	2092	1	0	294	1	1923	1	0	110	1	1067	1	0	86	3	666
'SPTLC1'	0.0414779	1.50974	0.993165	2.26632	41	6929	90	22434	0.588235	0.399574	10	2610	15	4777	0.676686	19	2483	14	3975	0.0305787	7	915	28	3840	0.831961	1	103	5	2783	0.19743	2	202	14	2088	0.646493	0	294	1	1923	1	0	110	6	1062	1	0	86	2	667
'SEMA6C'	0.0415087	0.751687	0.56286	0.993532	70	6900	278	22246	1.0043	1.23424	29	2591	75	4717	0.121315	24	2478	49	3940	0.335991	12	910	52	3816	1	2	102	29	2759	0.307281	0	204	25	2077	0.161038	0	294	5	1919	1	1	109	9	1059	1	1	85	9	660
'WDFY3'	0.0415561	0.813477	0.661658	0.99509	136	6834	531	21993	1.95122	2.35749	39	2581	102	4690	0.0614387	57	2445	103	3886	0.460321	26	896	112	3756	1	4	100	57	2731	0.27922	4	200	47	2055	1	3	291	30	1894	0.611637	1	109	26	1042	0.504631	1	85	25	644
'PIM3'	0.0416245	0.495951	0.222159	1.00065	10	6960	61	22463	0.143472	0.270822	5	2615	19	4773	0.19807	2	2500	8	3981	0.334462	2	920	12	3856	1	0	104	4	2784	1	1	203	5	2097	0.426721	0	294	0	1924		0	110	10	1058	0.611816	0	86	3	666
'CNKSR2'	0.0417203	0.492163	0.220597	0.992065	10	6960	63	22461	0.143472	0.279702	5	2615	15	4777	0.482809	2	2500	11	3978	0.0955991	1	921	15	3853	0.336317	0	104	7	2781	1	2	202	5	2097	0.121637	0	294	1	1923	1	0	110	4	1064	1	0	86	3	666
'CERK'	0.0417245	0.687174	0.463957	0.996484	38	6932	192	22332	0.545194	0.852424	13	2607	42	4750	0.0882514	15	2487	26	3963	0.872954	5	917	33	3835	0.413556	0	104	29	2759	0.624186	2	202	27	2075	1	0	294	6	1918	1	0	110	9	1059	1	1	85	8	661
'KIF6'	0.0417969	0.755653	0.571744	0.989128	75	6895	303	22221	1.07604	1.34523	30	2590	75	4717	0.151186	27	2475	54	3935	0.359728	9	913	60	3808	0.219663	1	103	31	2757	1	5	199	36	2066	0.403856	1	293	9	1915	1	2	108	9	1059	0.274326	0	86	12	657
'FAR1'	0.0419006	1.76836	1.00704	3.05055	25	6945	47	22477	0.35868	0.208666	11	2609	6	4786	0.0191157	7	2495	11	3978	1	4	918	7	3861	0.239601	0	104	3	2785	1	1	203	5	2097	0.426721	0	294	3	1921	1	2	108	5	1063	0.133074	0	86	4	665
'CTNNBL1'	0.04191	1.38314	1.00696	1.88656	69	6901	149	22375	0.989957	0.661517	25	2595	33	4759	0.21723	22	2480	34	3955	0.891375	20	902	28	3840	0.000307438	0	104	13	2775	1	0	204	17	2085	0.391329	0	294	2	1922	1	1	109	6	1062	0.497448	0	86	9	660
'C3orf67'	0.0419407	0.698622	0.481115	0.995618	42	6928	199	22325	0.602582	0.883502	14	2606	44	4748	0.0745649	16	2486	29	3960	0.759646	7	915	44	3824	0.375212	1	103	27	2761	1	2	202	21	2081	1	1	293	7	1917	1	1	109	10	1058	1	0	86	11	658
'MTMR2'	0.0419559	1.45805	0.999157	2.10674	50	6920	117	22407	0.71736	0.519446	18	2602	16	4776	0.0460575	20	2482	25	3964	0.443795	8	914	21	3847	0.241981	0	104	20	2768	1	2	202	11	2091	0.321674	0	294	2	1922	1	0	110	10	1058	0.611816	1	85	3	666
'LPAR4'	0.0419607	1.8488	1.01109	3.31257	22	6948	43	22481	0.315638	0.190907	10	2610	11	4781	0.257374	2	2500	6	3983	0.718718	7	915	9	3859	0.0216494	1	103	8	2780	0.281133	1	203	6	2096	0.477569	0	294	0	1924		0	110	1	1067	1	1	85	0	669
'TRPM3'	0.042099	0.791344	0.624328	0.996186	103	6867	429	22095	1.47776	1.90464	37	2583	84	4708	0.292354	37	2465	76	3913	0.206833	16	906	89	3779	0.319329	1	103	60	2728	0.72468	3	201	37	2065	1	1	293	10	1914	1	2	108	26	1042	1	3	83	17	652
'RASD2'	0.0422299	2.30781	0.967257	5.31789	12	6958	21	22503	0.172166	0.0932339	7	2613	3	4789	0.0401653	3	2499	1	3988	0.162783	1	921	4	3864	1	0	104	4	2784	1	0	204	3	2099	1	0	294	1	1923	1	0	110	2	1066	1	0	86	1	668
'CNOT3'	0.0422471	0.657643	0.427103	0.987385	32	6938	138	22386	0.45911	0.61268	10	2610	25	4767	0.480297	15	2487	34	3955	0.302929	5	917	39	3829	0.247694	1	103	8	2780	0.281133	0	204	12	2090	0.615826	0	294	3	1921	1	0	110	6	1062	1	1	85	5	664
'PHLDA1'	0.0423629	1.50946	0.991625	2.27454	42	6928	76	22448	0.602582	0.337418	17	2603	19	4773	0.161501	15	2487	16	3973	0.271236	8	914	24	3844	0.374116	0	104	5	2783	1	1	203	5	2097	0.426721	1	293	1	1923	0.247586	0	110	3	1065	1	0	86	2	667
'TRMT112'	0.0424017	0.383158	0.115399	1.00319	5	6965	43	22481	0.071736	0.190907	3	2617	7	4785	1	1	2501	9	3980	0.100332	0	922	8	3860	0.367179	0	104	5	2783	1	0	204	4	2098	1	0	294	0	1924		0	110	3	1065	1	1	85	3	666
'BTLA'	0.042412	1.82207	0.991825	3.28623	22	6948	38	22486	0.315638	0.168709	7	2613	5	4787	0.128849	6	2496	11	3978	1	6	916	10	3858	0.102025	0	104	4	2784	1	1	203	4	2098	0.370952	0	294	1	1923	1	0	110	0	1068		2	84	2	667
'CSAD'	0.0425612	0.716755	0.511047	0.990372	51	6919	221	22303	0.731707	0.981176	22	2598	50	4742	0.457786	17	2485	37	3952	0.326926	7	915	53	3815	0.185283	1	103	23	2765	0.586274	3	201	18	2084	0.424272	0	294	7	1917	0.604021	0	110	10	1058	0.611816	0	86	7	662
'PABPN1L'	0.042563	0.568356	0.307223	0.990533	16	6954	101	22423	0.229555	0.448411	1	2619	9	4783	0.109823	8	2494	18	3971	0.545556	5	917	34	3834	0.414601	1	103	8	2780	0.281133	0	204	12	2090	0.615826	0	294	4	1920	1	0	110	8	1060	1	0	86	4	665
'SIGLEC11'	0.0426005	0.699446	0.482019	0.995872	42	6928	204	22320	0.602582	0.905701	13	2607	38	4754	0.185096	10	2492	38	3951	0.0110508	11	911	43	3825	0.861995	1	103	18	2770	0.502454	1	203	27	2075	0.507327	1	293	4	1920	0.509185	2	108	17	1051	0.695572	2	84	6	663
'BTN3A2'	0.0426133	0.570975	0.313006	0.987377	17	6953	87	22437	0.243902	0.386255	5	2615	26	4766	0.0239804	8	2494	12	3977	1	2	920	22	3846	0.294808	0	104	8	2780	1	2	202	7	2095	0.185827	0	294	4	1920	1	0	110	1	1067	1	0	86	3	666
'CAT'	0.042672	0.700449	0.483817	0.995922	43	6927	197	22327	0.61693	0.874623	9	2611	37	4755	0.0292057	21	2481	40	3949	0.597421	8	914	40	3828	0.853738	2	102	27	2761	0.280272	0	204	23	2079	0.257212	1	293	2	1922	0.34741	0	110	13	1055	0.623967	1	85	4	665
'HIST1H2BM'	0.0426902	0.448974	0.1812	0.972304	8	6962	64	22460	0.114778	0.284141	2	2618	14	4778	0.0667804	4	2498	8	3981	0.776712	0	922	9	3859	0.221591	0	104	8	2780	1	2	202	13	2089	0.388239	0	294	0	1924		0	110	2	1066	1	0	86	2	667
'ZFAND2B'	0.0427364	0.559281	0.292932	1.0051	15	6955	71	22453	0.215208	0.315219	5	2615	21	4771	0.100857	5	2497	17	3972	0.186618	4	918	16	3852	1	0	104	7	2781	1	0	204	1	2101	1	1	293	2	1922	0.34741	0	110	2	1066	1	0	86	3	666
'CDCA7L'	0.0429449	1.40896	1.00018	1.96719	59	6911	144	22380	0.846485	0.639318	17	2603	24	4768	0.416295	25	2477	26	3963	0.148031	6	916	28	3840	1	4	100	13	2775	0.00261684	4	200	18	2084	0.123475	0	294	7	1917	0.604021	0	110	7	1061	1	2	84	11	658
'PMF1'	0.0429502	0.546198	0.286256	0.980497	15	6955	81	22443	0.215208	0.359616	5	2615	14	4778	0.479681	6	2496	24	3965	0.038745	1	921	12	3856	0.483788	0	104	9	2779	1	1	203	10	2092	1	1	293	0	1924	0.132552	0	110	3	1065	1	0	86	2	667
'TROVE2'	0.0430799	1.45855	1.00386	2.09667	50	6920	121	22403	0.71736	0.537205	18	2602	26	4766	0.433451	15	2487	15	3974	0.258666	9	913	28	3840	0.406052	3	101	15	2773	0.0248808	0	204	11	2091	0.613668	1	293	2	1922	0.34741	3	107	10	1058	0.113618	0	86	6	663
'RAB39B'	0.0431338	0	0	1.0522	0	6970	14	22510	0	0.0621559	0	2620	2	4790	0.542874	0	2502	2	3987	0.526167	0	922	6	3862	0.60323	0	104	0	2788		0	204	1	2101	1	0	294	0	1924		0	110	0	1068		0	86	2	667
'CFP'	0.043235	0.53349	0.264887	1.00045	13	6957	69	22455	0.186514	0.30634	8	2612	20	4772	0.554489	4	2498	15	3974	0.156625	1	921	6	3862	1	0	104	11	2777	1	0	204	7	2095	1	0	294	0	1924		0	110	3	1065	1	0	86	4	665
'KRT83'	0.0432748	1.33639	0.998632	1.77541	78	6892	218	22306	1.11908	0.967857	20	2600	36	4756	1	36	2466	26	3963	0.00229071	10	912	46	3822	1	0	104	34	2754	0.633195	4	200	34	2068	0.573984	1	293	4	1920	0.509185	2	108	11	1057	0.346282	2	84	15	654
'PCNX'	0.0434479	1.2028	1.00114	1.44103	189	6781	536	21988	2.71162	2.37968	69	2551	103	4689	0.196768	67	2435	81	3908	0.104215	31	891	125	3743	0.836521	4	100	69	2719	0.33343	7	197	57	2045	0.503274	0	294	16	1908	0.253825	7	103	35	1033	0.103644	2	84	25	644
'MMP13'	0.0435711	1.38861	1.00091	1.91074	64	6906	156	22368	0.918221	0.692595	23	2597	29	4763	0.191267	25	2477	23	3966	0.0728351	12	910	34	3834	0.257891	1	103	23	2765	0.586274	3	201	17	2085	0.413237	0	294	10	1914	0.376732	0	110	4	1064	1	0	86	8	661
'TAF9'	0.0436499	0.459988	0.186027	0.993104	8	6962	60	22464	0.114778	0.266383	5	2615	12	4780	0.800626	1	2501	7	3982	0.163559	2	920	15	3853	0.756494	0	104	3	2785	1	0	204	8	2094	1	0	294	2	1922	1	0	110	6	1062	1	0	86	3	666
'GPD1'	0.0438049	1.41532	1.00614	1.97439	60	6910	144	22380	0.860832	0.639318	29	2591	25	4767	0.00624491	17	2485	26	3963	0.876562	8	914	31	3837	0.838494	0	104	31	2757	0.626659	1	203	9	2093	0.604716	1	293	1	1923	0.247586	1	109	8	1060	0.587466	1	85	3	666
'ACPL2'	0.0440279	1.44583	0.996199	2.0753	50	6920	134	22390	0.71736	0.594921	13	2607	20	4772	0.715522	20	2482	19	3970	0.136293	9	913	29	3839	0.53388	3	101	30	2758	0.113338	1	203	12	2090	1	1	293	3	1921	0.434029	0	110	7	1061	1	0	86	9	660
'ITPKB'	0.0441123	1.29628	0.997464	1.67508	96	6874	256	22268	1.37733	1.13657	31	2589	43	4749	0.271163	36	2466	43	3946	0.202345	18	904	59	3809	0.380964	2	102	42	2746	0.67134	3	201	20	2082	0.450415	3	291	9	1915	0.205499	0	110	12	1056	0.617098	1	85	14	655
'VMA21'	0.0441761	0.151165	0.00354208	1.01583	1	6969	16	22508	0.0143472	0.0710353	1	2619	4	4788	0.662228	0	2502	6	3983	0.0883777	0	922	0	3868		0	104	0	2788		0	204	3	2099	1	0	294	0	1924		0	110	1	1067	1	0	86	1	668
'BTN1A1'	0.0442396	0.613239	0.364471	0.99077	22	6948	123	22401	0.315638	0.546084	6	2614	23	4769	0.119658	11	2491	15	3974	0.691018	4	918	29	3839	0.379353	0	104	6	2782	1	1	203	20	2082	1	0	294	4	1920	1	0	110	12	1056	0.617098	0	86	3	666
'HMHA1'	0.0443934	1.29091	1.00263	1.65343	103	6867	264	22260	1.47776	1.17208	41	2579	59	4733	0.247175	34	2468	37	3952	0.111558	16	906	54	3814	0.445131	1	103	19	2769	0.520465	2	202	34	2068	0.765725	2	292	13	1911	1	2	108	15	1053	0.668219	2	84	11	658
'KRTAP20-2'	0.044435	2.24317	0.95853	5.02255	12	6958	22	22502	0.172166	0.0976736	4	2616	2	4790	0.194098	3	2499	3	3986	0.681998	3	919	3	3865	0.0897361	0	104	0	2788		1	203	7	2095	0.523926	0	294	1	1923	1	0	110	4	1064	1	1	85	2	667
'BATF2'	0.0445864	0.523371	0.254538	0.989997	12	6958	84	22440	0.172166	0.372936	5	2615	12	4780	0.800626	2	2500	13	3976	0.060343	3	919	26	3842	0.34216	0	104	14	2774	1	0	204	10	2092	1	0	294	1	1923	1	1	109	1	1067	0.17811	0	86	2	667
'FSTL3'	0.0446304	2.23441	0.969156	4.89376	12	6958	29	22495	0.172166	0.128752	3	2617	2	4790	0.353409	4	2498	1	3988	0.0762604	2	920	9	3859	1	1	103	9	2779	0.307066	0	204	2	2100	1	0	294	1	1923	1	2	108	0	1068	0.00864764	0	86	1	668
'KIAA1430'	0.0446759	0.71285	0.501812	0.995667	47	6923	231	22293	0.674319	1.02557	21	2599	45	4747	0.606223	10	2492	34	3955	0.030099	10	912	50	3818	0.742064	1	103	32	2756	1	2	202	24	2078	1	0	294	6	1918	1	0	110	12	1056	0.617098	2	84	10	659
'FBXO5'	0.0446833	0.452411	0.18315	0.975149	8	6962	63	22461	0.114778	0.279702	1	2619	11	4781	0.067236	2	2500	10	3979	0.145733	4	918	14	3854	0.764055	0	104	5	2783	1	0	204	6	2096	1	0	294	3	1921	1	1	109	4	1064	0.388003	0	86	6	663
'CDX4'	0.0447279	1.71553	0.973839	2.97569	25	6945	45	22479	0.35868	0.199787	13	2607	12	4780	0.0941805	9	2493	5	3984	0.0565416	1	921	10	3858	0.702158	0	104	6	2782	1	1	203	2	2100	0.242705	0	294	1	1923	1	0	110	4	1064	1	1	85	1	668
'CDON'	0.044769	1.23306	1.00352	1.50956	151	6819	411	22113	2.16643	1.82472	53	2567	84	4708	0.417668	54	2448	55	3934	0.0220242	33	889	106	3762	0.189422	1	103	45	2743	1	7	197	41	2061	0.190386	0	294	13	1911	0.238317	1	109	21	1047	0.71384	1	85	20	649
'NBN'	0.0448474	0.72313	0.518367	0.994659	53	6917	236	22288	0.760402	1.04777	17	2603	48	4744	0.15103	25	2477	45	3944	0.711455	4	918	38	3830	0.118727	0	104	38	2750	0.646049	3	201	22	2080	0.480556	0	294	4	1920	1	2	108	8	1060	0.2381	0	86	20	649
'FAM46A'	0.0451075	1.63156	1.00314	2.61603	32	6938	62	22462	0.45911	0.275262	12	2608	16	4776	0.431083	11	2491	8	3981	0.0991421	5	917	14	3854	0.390787	0	104	3	2785	1	1	203	2	2100	0.242705	2	292	2	1922	0.0875518	0	110	7	1061	1	0	86	4	665
'RHEB'	0.0451237	3.35349	0.992197	10.4426	7	6963	13	22511	0.10043	0.0577162	2	2618	1	4791	0.286485	3	2499	0	3989	0.0572278	1	921	0	3868	0.192484	0	104	5	2783	1	0	204	1	2101	1	0	294	0	1924		1	109	4	1064	0.388003	0	86	0	669
'SIRT1'	0.0452275	0.621823	0.369987	1.00332	22	6948	127	22397	0.315638	0.563843	6	2614	19	4773	0.296837	7	2495	18	3971	0.310766	7	915	37	3831	0.702231	0	104	13	2775	1	2	202	13	2089	0.388239	0	294	4	1920	1	0	110	5	1063	1	0	86	7	662
'DEGS2'	0.0452287	1.57013	0.995355	2.43821	35	6935	87	22437	0.502152	0.386255	11	2609	13	4779	0.290718	14	2488	12	3977	0.15593	4	918	11	3857	0.508458	1	103	11	2777	0.356182	2	202	16	2086	0.669702	1	293	3	1921	0.434029	0	110	7	1061	1	1	85	4	665
'SPNS2'	0.0452439	0.727066	0.521389	0.999681	53	6917	222	22302	0.760402	0.985615	18	2602	48	4744	0.196138	19	2483	45	3944	0.15692	14	908	46	3822	0.411058	0	104	25	2763	1	0	204	25	2077	0.161038	1	293	10	1914	1	1	109	6	1062	0.497448	0	86	8	661
'LEMD3'	0.0452632	1.3506	1.00069	1.80995	75	6895	187	22337	1.07604	0.830226	29	2591	34	4758	0.0851153	22	2480	33	3956	0.889521	17	905	44	3824	0.100574	0	104	25	2763	1	2	202	18	2084	0.695249	0	294	5	1919	1	3	107	12	1056	0.158037	0	86	6	663
'ZNF839'	0.0452927	0.764531	0.581241	0.996107	77	6893	318	22206	1.10473	1.41183	28	2592	52	4740	1	27	2475	64	3925	0.08335	15	907	88	3780	0.25618	0	104	33	2755	0.630678	3	201	30	2072	1	0	294	14	1910	0.238674	2	108	12	1056	0.381464	1	85	11	658
'C3orf62'	0.0453284	0.636758	0.39661	0.991947	27	6943	113	22411	0.387374	0.501687	13	2607	32	4760	0.435242	8	2494	27	3962	0.0572299	3	919	25	3843	0.338592	0	104	8	2780	1	2	202	12	2090	0.355259	0	294	1	1923	1	1	109	4	1064	0.388003	0	86	2	667
'CTNNB1'	0.0453345	0.506471	0.235631	0.996485	11	6959	62	22462	0.157819	0.275262	6	2614	20	4772	0.221986	3	2499	11	3978	0.27274	1	921	9	3859	0.69823	0	104	9	2779	1	0	204	5	2097	1	1	293	2	1922	0.34741	0	110	3	1065	1	0	86	1	668
'TRAIP'	0.0453827	1.47582	1.00028	2.15385	47	6923	109	22415	0.674319	0.483928	23	2597	14	4778	0.000921769	14	2488	20	3969	0.728273	9	913	24	3844	0.265499	0	104	17	2771	1	1	203	14	2088	1	0	294	1	1923	1	0	110	8	1060	1	0	86	4	665
'ANKRD26'	0.0454581	1.2277	0.999916	1.50155	150	6820	472	22052	2.15208	2.09554	56	2564	81	4711	0.176712	42	2460	61	3928	0.683368	27	895	87	3781	0.229307	2	102	80	2708	0.768505	7	197	65	2037	0.831806	0	294	12	1912	0.386192	8	102	38	1030	0.0673388	5	81	21	648
'AMBN'	0.0455234	1.42575	1.00069	2.01325	56	6914	132	22392	0.803443	0.586042	25	2595	26	4766	0.0547902	21	2481	19	3970	0.0743526	3	919	28	3840	0.251328	3	101	15	2773	0.0248808	2	202	19	2083	0.708427	0	294	3	1921	1	1	109	9	1059	1	0	86	6	663
'SELT'	0.0456499	0.484752	0.205802	1.02019	9	6961	49	22475	0.129125	0.217546	5	2615	15	4777	0.482809	3	2499	10	3979	0.393103	1	921	9	3859	0.69823	0	104	0	2788		0	204	6	2096	1	0	294	2	1922	1	0	110	4	1064	1	0	86	0	669
'ZAR1'	0.0456595	1.78688	0.990963	3.14678	22	6948	42	22482	0.315638	0.186468	5	2615	4	4788	0.294207	7	2495	6	3983	0.267322	7	915	21	3847	0.468941	0	104	1	2787	1	1	203	2	2100	0.242705	1	293	2	1922	0.34741	0	110	3	1065	1	1	85	1	668
'SH2D5'	0.0456993	1.37612	0.994212	1.88941	65	6905	166	22358	0.932568	0.736992	29	2591	30	4762	0.0288874	23	2479	25	3964	0.183623	10	912	26	3842	0.20245	0	104	31	2757	0.626659	2	202	28	2074	1	0	294	7	1917	0.604021	0	110	10	1058	0.611816	0	86	1	668
'CRTC2'	0.0458379	1.41501	0.991729	2.00154	56	6914	123	22401	0.803443	0.546084	19	2601	28	4764	0.449341	23	2479	23	3966	0.128121	5	917	25	3843	1	0	104	13	2775	1	1	203	13	2089	1	2	292	3	1921	0.133404	3	107	4	1064	0.020985	0	86	4	665
'OSER1'	0.0458538	0.391164	0.118599	1.01337	5	6965	43	22481	0.071736	0.190907	2	2618	12	4780	0.159016	1	2501	2	3987	1	2	920	15	3853	0.756494	0	104	2	2786	1	0	204	5	2097	1	0	294	1	1923	1	0	110	2	1066	1	0	86	1	668
'MTSS1'	0.0458549	0.708557	0.492238	1.00195	44	6926	200	22324	0.631277	0.887942	18	2602	42	4750	0.418714	13	2489	32	3957	0.219249	10	912	51	3817	0.743335	0	104	21	2767	1	1	203	26	2076	0.506962	0	294	4	1920	1	1	109	6	1062	0.497448	0	86	6	663
'SLC30A5'	0.045907	0.649345	0.411565	0.992815	28	6942	160	22364	0.401722	0.710353	6	2614	29	4763	0.0316888	8	2494	18	3971	0.545556	7	915	45	3823	0.376179	0	104	19	2769	1	2	202	15	2087	0.657694	2	292	8	1916	0.630799	3	107	9	1059	0.0935218	0	86	9	660
'GPAT2'	0.0459143	0.656419	0.41997	0.998527	30	6940	138	22386	0.430416	0.61268	10	2610	32	4760	0.144765	12	2490	28	3961	0.328747	4	918	27	3841	0.494674	0	104	17	2771	1	0	204	8	2094	1	1	293	2	1922	0.34741	2	108	9	1059	0.274326	1	85	6	663
'CHRNB4'	0.045948	1.3553	0.991616	1.83846	70	6900	174	22350	1.0043	0.772509	18	2602	33	4759	1	30	2472	34	3955	0.196541	8	914	27	3841	0.525198	2	102	16	2772	0.135028	6	198	30	2072	0.127076	1	293	11	1913	1	1	109	11	1057	1	2	84	3	666
'ZIC5'	0.0459852	1.45915	0.990639	2.12294	46	6924	114	22410	0.659971	0.506127	15	2605	22	4770	0.495907	11	2491	14	3975	0.681227	12	910	33	3835	0.251588	2	102	13	2775	0.0992392	0	204	9	2093	1	2	292	5	1919	0.23498	1	109	3	1065	0.324733	1	85	5	664
'PRB1'	0.0460562	0.514613	0.23945	1.01212	11	6959	63	22461	0.157819	0.279702	5	2615	15	4777	0.482809	3	2499	14	3975	0.084988	3	919	12	3856	1	0	104	10	2778	1	0	204	7	2095	1	0	294	0	1924		0	110	2	1066	1	0	86	3	666
'NMS'	0.0461292	0.440769	0.16468	1.00918	7	6963	51	22473	0.10043	0.226425	2	2618	10	4782	0.233975	2	2500	11	3978	0.0955991	1	921	10	3858	0.702158	1	103	5	2783	0.19743	1	203	4	2098	0.370952	0	294	1	1923	1	0	110	2	1066	1	0	86	4	665
'LRRN1'	0.0461347	1.40515	0.987598	1.97729	54	6916	150	22374	0.774749	0.665956	16	2604	20	4772	0.294361	20	2482	17	3972	0.061963	11	911	36	3832	0.458138	0	104	19	2769	1	3	201	20	2082	0.450415	1	293	4	1920	0.509185	1	109	19	1049	1	1	85	6	663
'AFAP1'	0.0462343	0.778257	0.603883	0.995311	91	6879	346	22178	1.3056	1.53614	42	2578	73	4719	0.844211	30	2472	77	3912	0.0271899	14	908	70	3798	0.67505	1	103	40	2748	1	1	203	33	2069	0.358877	2	292	9	1915	0.647771	0	110	16	1052	0.388143	0	86	11	658
'ARID4B'	0.0462419	0.737036	0.535973	0.999939	57	6913	259	22265	0.817791	1.14988	15	2605	52	4740	0.0284977	22	2480	40	3949	0.694785	10	912	63	3805	0.293938	1	103	26	2762	1	3	201	32	2070	1	1	293	9	1915	1	1	109	14	1054	1	2	84	8	661
'ANAPC10'	0.0462955	1.96577	0.956099	3.96937	17	6953	29	22495	0.243902	0.128752	6	2614	9	4783	0.788351	7	2495	4	3985	0.119587	0	922	3	3865	1	0	104	8	2780	1	2	202	1	2101	0.022007	1	293	0	1924	0.132552	0	110	2	1066	1	1	85	1	668
'ATF3'	0.0463281	2.03642	0.950015	4.18302	14	6956	31	22493	0.200861	0.137631	5	2615	0	4792	0.00550499	4	2498	4	3985	0.494593	3	919	9	3859	0.711394	0	104	5	2783	1	0	204	6	2096	1	0	294	0	1924		0	110	3	1065	1	2	84	2	667
'GAREML'	0.0464086	1.43405	0.991362	2.05224	51	6919	130	22394	0.731707	0.577162	11	2609	19	4773	0.850765	25	2477	20	3969	0.0211852	9	913	25	3843	0.277296	1	103	19	2769	0.520465	3	201	20	2082	0.450415	0	294	3	1921	1	0	110	10	1058	0.611816	0	86	5	664
'CPLX2'	0.0464096	0.35094	0.0885289	1.01673	4	6966	35	22489	0.0573888	0.15539	1	2619	12	4780	0.0412867	1	2501	4	3985	0.655033	1	921	6	3862	1	0	104	3	2785	1	0	204	1	2101	1	0	294	4	1920	1	0	110	1	1067	1	1	85	0	669
'TBX1'	0.0464231	1.59118	0.984557	2.52299	31	6939	77	22447	0.444763	0.341858	8	2612	9	4783	0.31902	10	2492	9	3980	0.240186	9	913	22	3846	0.17108	1	103	9	2779	0.307066	2	202	13	2089	0.388239	0	294	4	1920	1	1	109	5	1063	0.445394	0	86	4	665
'SCN1A'	0.0466036	0.75885	0.572419	0.995932	73	6897	306	22218	1.04735	1.35855	28	2592	75	4717	0.0962841	21	2481	50	3939	0.140917	11	911	65	3803	0.377878	4	100	31	2757	0.0351061	1	203	37	2065	0.249886	2	292	8	1916	0.630799	0	110	18	1050	0.401341	1	85	8	661
'C8A'	0.0466721	0.738396	0.537182	1.00133	57	6913	266	22258	0.817791	1.18096	17	2603	45	4747	0.229819	19	2483	43	3946	0.238078	11	911	75	3793	0.16599	2	102	32	2756	0.347406	2	202	24	2078	1	1	293	5	1919	0.57439	2	108	10	1058	0.310487	0	86	8	661
'SHC1'	0.0468332	0.670844	0.43794	1.00054	32	6938	180	22344	0.45911	0.799148	9	2611	37	4755	0.0292057	8	2494	20	3969	0.333426	7	915	36	3832	0.845572	0	104	19	2769	1	3	201	25	2077	0.732662	1	293	3	1921	0.434029	2	108	20	1048	1	0	86	9	660
'KIAA0922'	0.046864	1.22057	1.0003	1.48429	162	6808	459	22065	2.32425	2.03783	56	2564	80	4712	0.174187	58	2444	81	3908	0.429681	29	893	88	3780	0.123801	3	101	62	2726	0.506427	5	199	53	2049	1	1	293	18	1906	0.498335	3	107	27	1041	0.754741	3	83	11	658
'ST20-MTHFS'	0.0468733	1.75468	0.964378	3.12208	22	6948	46	22478	0.315638	0.204227	11	2609	5	4787	0.00762191	4	2498	10	3979	0.586249	2	920	9	3859	1	0	104	6	2782	1	1	203	7	2095	0.523926	1	293	1	1923	0.247586	0	110	2	1066	1	1	85	2	667
'PMS2'	0.0468959	0.73002	0.525104	1.00093	54	6916	236	22288	0.774749	1.04777	18	2602	41	4751	0.4955	23	2479	50	3939	0.228605	7	915	46	3822	0.298256	1	103	26	2762	1	3	201	32	2070	1	0	294	9	1915	0.616905	1	109	17	1051	1	0	86	6	663
'GADD45A'	0.0469228	2.12432	0.963154	4.63633	15	6955	19	22505	0.215208	0.0843545	5	2615	5	4787	0.338442	9	2493	3	3986	0.0144305	0	922	4	3864	1	0	104	0	2788		0	204	2	2100	1	0	294	1	1923	1	1	109	3	1065	0.324733	0	86	0	669
'AJAP1'	0.0470052	0.637799	0.395888	0.994076	26	6944	126	22398	0.373027	0.559403	10	2610	21	4771	0.851302	3	2499	26	3963	0.00164132	13	909	46	3822	0.617495	0	104	8	2780	1	0	204	2	2100	1	0	294	6	1918	1	0	110	5	1063	1	0	86	4	665
'TRAF4'	0.0470501	1.53487	0.997929	2.33445	40	6930	80	22444	0.573888	0.355177	16	2604	21	4771	0.307159	12	2490	15	3974	0.555677	8	914	14	3854	0.0545933	1	103	8	2780	0.281133	2	202	9	2093	0.253506	0	294	2	1922	1	1	109	4	1064	0.388003	0	86	4	665
'EIF4ENIF1'	0.047067	0.752155	0.562149	0.995817	69	6901	274	22250	0.989957	1.21648	31	2589	64	4728	0.665876	24	2478	52	3937	0.236465	4	918	63	3805	0.00286847	0	104	25	2763	1	3	201	31	2071	1	0	294	5	1919	1	2	108	15	1053	0.668219	4	82	9	660
'CEP70'	0.047106	0.695491	0.476236	0.99635	41	6929	193	22331	0.588235	0.856864	15	2605	29	4763	1	11	2491	46	3943	0.00239568	9	913	38	3830	1	2	102	25	2763	0.253201	1	203	25	2077	0.723274	0	294	2	1922	1	0	110	8	1060	1	3	83	12	657
'FLG2'	0.0471352	0.836198	0.697461	0.998817	177	6793	681	21843	2.53945	3.02344	60	2560	137	4655	0.151796	63	2439	131	3858	0.0848891	26	896	137	3731	0.312509	5	99	73	2715	0.202227	6	198	82	2020	0.700294	2	292	14	1910	1	6	104	38	1030	0.292004	6	80	30	639
'TAS1R2'	0.047212	0.788511	0.617	1.00027	96	6874	400	22124	1.37733	1.77588	32	2588	73	4719	0.306089	39	2463	67	3922	0.763201	16	906	100	3768	0.152205	0	104	53	2735	0.262026	5	199	38	2064	0.424699	1	293	9	1915	1	1	109	17	1051	1	2	84	25	644
'ORC4'	0.0472411	1.47469	0.982409	2.18335	42	6928	106	22418	0.602582	0.470609	12	2608	16	4776	0.431083	12	2490	15	3974	0.555677	7	915	32	3836	1	3	101	7	2781	0.00450933	2	202	16	2086	0.669702	1	293	2	1922	0.34741	1	109	5	1063	0.445394	2	84	4	665
'PTGES'	0.0473432	0.356578	0.089957	1.03248	4	6966	36	22488	0.0573888	0.15983	1	2619	10	4782	0.110429	1	2501	5	3984	0.416066	2	920	6	3862	0.655076	0	104	2	2786	1	0	204	7	2095	1	0	294	0	1924		0	110	4	1064	1	0	86	0	669
'RAB3D'	0.0474355	0.530363	0.264758	0.986707	13	6957	86	22438	0.186514	0.381815	5	2615	14	4778	0.479681	5	2497	17	3972	0.186618	0	922	13	3855	0.148196	0	104	16	2772	1	3	201	14	2088	0.185432	0	294	2	1922	1	0	110	4	1064	1	0	86	1	668
'PELP1'	0.047447	0.767237	0.58525	0.996603	79	6891	322	22202	1.13343	1.42959	29	2591	59	4733	0.736634	29	2473	59	3930	0.321204	16	906	98	3770	0.185256	0	104	39	2749	0.400751	3	201	22	2080	0.480556	0	294	9	1915	0.616905	1	109	17	1051	1	0	86	7	662
'NSDHL'	0.0474589	0.584962	0.326593	0.996476	18	6952	94	22430	0.25825	0.417333	4	2616	19	4773	0.0816941	7	2495	20	3969	0.234508	6	916	22	3846	0.809422	0	104	6	2782	1	0	204	15	2087	0.636366	0	294	1	1923	1	0	110	3	1065	1	1	85	5	664
'TSSK1B'	0.0475411	1.49013	0.994858	2.20374	43	6927	101	22423	0.61693	0.448411	13	2607	17	4775	0.444124	18	2484	10	3979	0.0062262	5	917	36	3832	0.32111	1	103	8	2780	0.281133	4	200	12	2090	0.0463767	0	294	2	1922	1	0	110	4	1064	1	1	85	5	664
'ZNF814'	0.047677	0.721072	0.510028	1.00249	48	6922	249	22275	0.688666	1.10549	15	2605	32	4760	0.759771	19	2483	35	3954	0.674958	11	911	64	3804	0.376274	1	103	37	2751	1	1	203	27	2075	0.507327	0	294	4	1920	1	0	110	12	1056	0.617098	0	86	12	657
'ZIM3'	0.047784	0.67038	0.439786	0.996469	33	6937	182	22342	0.473458	0.808027	11	2609	26	4766	0.605442	12	2490	29	3960	0.261115	4	918	46	3822	0.0458388	0	104	43	2745	0.404369	2	202	18	2084	0.695249	0	294	1	1923	1	0	110	9	1059	1	2	84	5	664
'NDRG4'	0.0478201	1.4488	0.984619	2.10755	47	6923	116	22408	0.674319	0.515006	14	2606	15	4777	0.172705	21	2481	18	3971	0.0679751	9	913	29	3839	0.53388	0	104	19	2769	1	0	204	18	2084	0.396485	0	294	1	1923	1	1	109	3	1065	0.324733	2	84	5	664
'MAFB'	0.0478384	0.444159	0.16635	1.01294	7	6963	54	22470	0.10043	0.239744	3	2617	13	4779	0.1984	3	2499	6	3983	1	0	922	7	3861	0.35887	0	104	3	2785	1	0	204	10	2092	1	1	293	1	1923	0.247586	0	110	6	1062	1	0	86	3	666
'SLC5A8'	0.04785	1.39449	0.998316	1.9303	61	6909	160	22364	0.875179	0.710353	20	2600	22	4770	0.106036	23	2479	26	3963	0.240235	11	911	35	3833	0.450907	2	102	23	2765	0.226211	3	201	23	2079	0.496659	0	294	4	1920	1	1	109	10	1058	1	0	86	4	665
'HLA-C'	0.0478816	1.7097	0.983657	2.92585	26	6944	46	22478	0.373027	0.204227	10	2610	11	4781	0.257374	8	2494	10	3979	0.632927	4	918	9	3859	0.291563	0	104	3	2785	1	2	202	7	2095	0.185827	0	294	1	1923	1	0	110	1	1067	1	2	84	2	667
'DIO1'	0.0478879	1.74486	0.970981	3.0536	22	6948	52	22472	0.315638	0.230865	9	2611	6	4786	0.0579479	4	2498	7	3982	1	5	917	10	3858	0.185342	0	104	5	2783	1	1	203	10	2092	1	0	294	0	1924		2	108	9	1059	0.274326	1	85	3	666
'ECM2'	0.0478929	0.759054	0.568159	1.0037	70	6900	267	22257	1.0043	1.1854	32	2588	68	4724	0.528273	27	2475	48	3941	0.720876	8	914	59	3809	0.158971	0	104	22	2766	1	1	203	30	2072	0.516803	0	294	7	1917	0.604021	2	108	13	1055	0.64354	0	86	6	663
'MRPL16'	0.0479546	0.582722	0.325536	0.991922	18	6952	99	22425	0.25825	0.439531	6	2614	22	4770	0.164747	7	2495	16	3973	0.52244	4	918	24	3844	0.635238	0	104	14	2774	1	1	203	10	2092	1	0	294	1	1923	1	0	110	5	1063	1	0	86	3	666
'NOL4'	0.0479701	0.592604	0.33084	1.00932	18	6952	107	22417	0.25825	0.475049	4	2616	18	4774	0.117637	9	2493	19	3970	0.562789	3	919	16	3852	1	1	103	18	2770	0.502454	1	203	10	2092	1	0	294	3	1921	1	0	110	9	1059	1	0	86	7	662
'NTN1'	0.0479704	0.640725	0.400254	0.994352	27	6943	128	22396	0.387374	0.568283	8	2612	23	4769	0.346981	12	2490	27	3962	0.409566	7	915	34	3834	0.843955	0	104	11	2777	1	0	204	9	2093	1	0	294	1	1923	1	0	110	12	1056	0.617098	0	86	3	666
'HAT1'	0.0480157	0.565285	0.302934	0.996854	16	6954	84	22440	0.229555	0.372936	7	2613	22	4770	0.245829	6	2496	17	3972	0.284573	3	919	9	3859	0.711394	0	104	10	2778	1	0	204	10	2092	1	0	294	3	1921	1	0	110	7	1061	1	0	86	3	666
'CLCN7'	0.0480639	1.34385	0.999206	1.79505	77	6893	193	22331	1.10473	0.856864	26	2594	40	4752	0.51858	29	2473	30	3959	0.106614	14	908	41	3827	0.231266	1	103	29	2759	1	2	202	23	2079	1	0	294	5	1919	1	2	108	3	1065	0.0716516	1	85	10	659
'AFAP1L1'	0.0481216	0.77227	0.589369	1.00259	79	6891	337	22187	1.13343	1.49618	36	2584	70	4722	0.838022	26	2476	47	3942	0.63098	11	911	78	3790	0.103918	0	104	35	2753	0.636015	2	202	47	2055	0.313479	0	294	13	1911	0.238317	1	109	14	1054	1	2	84	16	653
'DBNL'	0.0481569	1.5035	0.978257	2.27995	39	6931	88	22436	0.559541	0.390694	14	2606	21	4771	0.596591	15	2487	9	3980	0.0200222	3	919	19	3849	0.785487	1	103	7	2781	0.254241	2	202	10	2092	0.287678	2	292	7	1917	0.339502	0	110	5	1063	1	1	85	3	666
'SP100'	0.0482483	0.748191	0.553431	0.999782	64	6906	275	22249	0.918221	1.22092	26	2594	49	4743	1	18	2484	58	3931	0.0086459	11	911	55	3813	0.752892	1	103	27	2761	1	2	202	31	2071	0.763633	4	290	5	1919	0.0220891	0	110	12	1056	0.617098	2	84	19	650
'MOB3A'	0.0482513	0.67891	0.447108	1.00671	34	6936	158	22366	0.487805	0.701474	12	2608	21	4771	1	10	2492	40	3949	0.00796237	9	913	39	3829	1	0	104	24	2764	1	0	204	8	2094	1	1	293	5	1919	0.57439	0	110	2	1066	1	1	85	12	657
'OVCA2'	0.0483259	1.62113	0.973673	2.64428	28	6942	65	22459	0.401722	0.288581	5	2615	6	4786	0.534025	8	2494	12	3977	1	9	913	24	3844	0.265499	1	103	6	2782	0.226352	2	202	6	2096	0.153066	1	293	0	1924	0.132552	2	108	5	1063	0.133074	0	86	2	667
'FAM135A'	0.048363	1.2583	0.996206	1.58197	119	6851	332	22192	1.70732	1.47398	44	2576	61	4731	0.181015	45	2457	48	3941	0.0535628	18	904	65	3803	0.574301	1	103	51	2737	1	7	197	28	2074	0.0302458	0	294	15	1909	0.244043	1	109	25	1043	0.503464	0	86	14	655
'FOXRED2'	0.0483881	1.32779	0.998184	1.75531	83	6887	201	22323	1.19082	0.892381	30	2590	47	4745	0.549324	29	2473	34	3955	0.242174	13	909	40	3828	0.379313	2	102	21	2767	0.19947	3	201	24	2078	0.727614	3	291	7	1917	0.136249	2	108	12	1056	0.381464	1	85	3	666
'FAM195A'	0.0485242	1.9266	0.953699	3.79749	17	6953	29	22495	0.243902	0.128752	7	2613	5	4787	0.128849	6	2496	4	3985	0.198515	2	920	8	3860	1	0	104	1	2787	1	2	202	3	2099	0.0651226	0	294	1	1923	1	0	110	1	1067	1	0	86	2	667
'KCTD17'	0.048623	1.73404	0.958919	3.06069	22	6948	49	22475	0.315638	0.217546	8	2612	7	4785	0.177057	5	2497	8	3981	1	7	915	8	3860	0.014546	0	104	7	2781	1	1	203	9	2093	0.604716	1	293	2	1922	0.34741	0	110	4	1064	1	0	86	0	669
'PPRC1'	0.0486347	0.807044	0.646025	1.00213	116	6854	511	22013	1.66428	2.26869	37	2583	83	4709	0.335926	45	2457	82	3907	0.51952	24	898	99	3769	0.908056	1	103	71	2717	0.518709	5	199	70	2032	0.678503	1	293	13	1911	1	1	109	37	1031	0.249979	1	85	19	650
'CD3E'	0.048636	0.544358	0.272294	1.0099	13	6957	78	22446	0.186514	0.346297	4	2616	12	4780	0.445675	3	2499	16	3973	0.0563453	4	918	22	3846	0.804376	0	104	8	2780	1	0	204	6	2096	1	0	294	4	1920	1	0	110	3	1065	1	2	84	4	665
'FZD5'	0.048983	1.59996	0.990184	2.54902	33	6937	71	22453	0.473458	0.315219	13	2607	8	4784	0.0195451	12	2490	18	3971	0.853249	2	920	10	3858	1	1	103	11	2777	0.356182	3	201	9	2093	0.0826443	0	294	2	1922	1	1	109	4	1064	0.388003	1	85	2	667
'FAM83E'	0.049032	1.35449	0.997732	1.82395	71	6899	197	22327	1.01865	0.874623	23	2597	35	4757	0.493026	23	2479	24	3965	0.175137	11	911	46	3822	1	2	102	27	2761	0.280272	2	202	22	2080	1	0	294	5	1919	1	4	106	10	1058	0.0345324	0	86	12	657
'DYX1C1'	0.0490841	0.706198	0.486752	1.00663	43	6927	177	22347	0.61693	0.785828	19	2601	39	4753	0.783069	11	2491	46	3943	0.00239568	9	913	28	3840	0.406052	0	104	18	2770	1	2	202	17	2085	0.682285	0	294	2	1922	1	2	108	12	1056	0.381464	0	86	9	660
'BMP1'	0.0491818	0.762668	0.577517	0.997415	75	6895	313	22211	1.07604	1.38963	39	2581	59	4733	0.394804	22	2480	55	3934	0.0773422	9	913	79	3789	0.0286718	1	103	36	2752	1	1	203	30	2072	0.516803	1	293	7	1917	1	0	110	13	1055	0.623967	1	85	10	659
'BANP'	0.0492109	1.51616	0.991652	2.28808	40	6930	90	22434	0.573888	0.399574	6	2614	17	4775	0.392435	21	2481	13	3976	0.00731421	8	914	21	3847	0.241981	0	104	8	2780	1	0	204	15	2087	0.636366	0	294	1	1923	1	0	110	3	1065	1	1	85	6	663
'IFNG'	0.0492721	0.300818	0.0573734	1.00655	3	6967	28	22496	0.0430416	0.124312	2	2618	10	4782	0.233975	0	2502	4	3985	0.30533	1	921	5	3863	1	0	104	2	2786	1	0	204	2	2100	1	0	294	1	1923	1	0	110	1	1067	1	0	86	0	669
'MPDU1'	0.0492743	1.62453	0.970392	2.67708	29	6941	60	22464	0.416069	0.266383	11	2609	13	4779	0.290718	10	2492	11	3978	0.501196	5	917	7	3861	0.0627501	1	103	7	2781	0.254241	0	204	7	2095	1	0	294	0	1924		1	109	6	1062	0.497448	0	86	5	664
'KAT2B'	0.0492985	0.689877	0.465419	1.00139	38	6932	176	22348	0.545194	0.781389	14	2606	32	4760	0.538865	18	2484	29	3960	1	4	918	49	3819	0.0335141	0	104	22	2766	1	1	203	18	2084	1	0	294	3	1921	1	1	109	6	1062	0.497448	0	86	6	663
'RAB5A'	0.0493182	1.83393	0.953897	3.47549	20	6950	30	22494	0.286944	0.133191	11	2609	6	4786	0.0191157	7	2495	7	3982	0.416421	1	921	7	3861	1	0	104	3	2785	1	0	204	3	2099	1	0	294	2	1922	1	0	110	0	1068		1	85	1	668
'GRN'	0.0494076	0.730398	0.527464	0.997496	55	6915	235	22289	0.789096	1.04333	17	2603	65	4727	0.00505639	16	2486	36	3953	0.316541	17	905	47	3821	0.149659	1	103	19	2769	0.520465	1	203	21	2081	0.715062	0	294	4	1920	1	0	110	9	1059	1	1	85	11	658
'FAT4'	0.0494306	0.879547	0.77208	1.00024	350	6620	1302	21222	5.02152	5.7805	122	2498	271	4521	0.0734483	127	2375	219	3770	0.495938	58	864	277	3591	0.388594	3	101	183	2605	0.155587	13	191	129	1973	0.878604	2	292	25	1899	0.567402	7	103	54	1014	0.500441	4	82	67	602
'SLC36A4'	0.0495632	1.36348	0.990427	1.86252	67	6903	164	22360	0.961263	0.728112	29	2591	28	4764	0.0175126	24	2478	27	3962	0.247667	10	912	41	3827	1	1	103	25	2763	0.61574	1	203	17	2085	1	0	294	2	1922	1	0	110	9	1059	1	0	86	6	663
'SLC6A20'	0.0495898	0.739856	0.541742	0.997839	60	6910	258	22266	0.860832	1.14544	23	2597	57	4735	0.240475	23	2479	43	3946	0.61171	7	915	51	3817	0.182934	2	102	22	2766	0.212798	3	201	34	2068	1	0	294	9	1915	0.616905	0	110	14	1054	0.632931	1	85	14	655
'TRMT61B'	0.049687	1.40818	0.995753	1.97218	57	6913	143	22381	0.817791	0.634878	16	2604	27	4765	0.873082	20	2482	22	3967	0.26551	12	910	27	3841	0.0989332	0	104	12	2776	1	3	201	23	2079	0.496659	2	292	2	1922	0.0875518	2	108	16	1052	0.681684	1	85	5	664
'SEC13'	0.0496893	1.45306	0.989684	2.11332	49	6921	107	22417	0.703013	0.475049	25	2595	21	4771	0.00839187	17	2485	20	3969	0.397957	0	922	22	3846	0.0134802	2	102	16	2772	0.135028	1	203	15	2087	1	1	293	3	1921	0.434029	1	109	5	1063	0.445394	0	86	0	669
'NTRK3'	0.0497237	0.740455	0.542284	0.9985	60	6910	259	22265	0.860832	1.14988	25	2595	62	4730	0.21544	17	2485	41	3948	0.1753	12	910	57	3811	0.877587	0	104	34	2754	0.633195	3	201	29	2073	0.758101	0	294	5	1919	1	0	110	8	1060	1	0	86	10	659
'PUM2'	0.049763	0.727228	0.518195	1.00563	51	6919	207	22317	0.731707	0.91902	20	2600	49	4743	0.311927	17	2485	37	3952	0.326926	12	910	57	3811	0.877587	1	103	10	2778	0.332071	0	204	21	2081	0.249834	0	294	7	1917	0.604021	0	110	7	1061	1	1	85	5	664
'ZNF225'	0.0498116	0.748749	0.55575	0.997678	66	6904	258	22266	0.946915	1.14544	26	2594	63	4729	0.264574	26	2476	49	3940	0.551384	8	914	61	3807	0.12339	1	103	24	2764	0.601277	3	201	23	2079	0.496659	0	294	5	1919	1	0	110	11	1057	0.612846	1	85	11	658
'SLC25A43'	0.0498585	1.74945	0.964262	3.1253	23	6947	37	22487	0.329986	0.164269	13	2607	8	4784	0.0195451	7	2495	7	3982	0.416421	1	921	11	3857	0.482045	0	104	2	2786	1	0	204	4	2098	1	0	294	0	1924		1	109	2	1066	0.254987	1	85	3	666
'PRICKLE4'	0.0499115	1.42611	0.990737	2.0333	53	6917	123	22401	0.760402	0.546084	21	2599	26	4766	0.22007	15	2487	23	3966	1	8	914	24	3844	0.374116	1	103	16	2772	0.464399	1	203	16	2086	1	2	292	3	1921	0.133404	1	109	5	1063	0.445394	2	84	5	664
'NDUFB9'	0.0499156	0.61903	0.365506	1.00878	22	6948	100	22424	0.315638	0.443971	10	2610	28	4764	0.307716	7	2495	20	3969	0.234508	2	920	24	3844	0.208348	1	103	11	2777	0.356182	0	204	8	2094	1	0	294	2	1922	1	1	109	1	1067	0.17811	1	85	2	667
'CRB3'	0.0499494	1.84362	0.982836	3.37409	20	6950	39	22485	0.286944	0.173149	8	2612	6	4786	0.0984912	5	2497	4	3985	0.319719	6	916	14	3854	0.251208	0	104	5	2783	1	0	204	6	2096	1	0	294	0	1924		0	110	0	1068		1	85	2	667
'RIBC1'	0.0499566	0.484706	0.207173	1.00928	9	6961	64	22460	0.129125	0.284141	3	2617	8	4784	0.756571	2	2500	14	3975	0.0379711	2	920	14	3854	0.75166	0	104	5	2783	1	0	204	9	2093	1	1	293	0	1924	0.132552	0	110	5	1063	1	0	86	3	666
'TRA2A'	0.0499758	1.61803	0.967234	2.66511	29	6941	57	22467	0.416069	0.253063	6	2614	15	4777	0.649782	15	2487	7	3982	0.00694949	5	917	13	3855	0.367794	0	104	9	2779	1	0	204	1	2101	1	0	294	3	1921	1	0	110	2	1066	1	2	84	3	666
'SMARCA5'	0.0499868	1.61892	0.969547	2.65975	29	6941	61	22463	0.416069	0.270822	11	2609	10	4782	0.112638	9	2493	12	3977	0.66162	6	916	15	3853	0.270406	1	103	11	2777	0.356182	0	204	7	2095	1	0	294	1	1923	1	1	109	2	1066	0.254987	0	86	1	668
'PMFBP1'	0.0502361	1.27985	0.992179	1.64171	100	6870	274	22250	1.43472	1.21648	29	2591	47	4745	0.630214	33	2469	43	3946	0.407282	23	899	72	3796	0.235793	1	103	31	2757	1	7	197	28	2074	0.0302458	3	291	9	1915	0.205499	1	109	14	1054	1	2	84	13	656
'EEF1A2'	0.0502513	2.14485	0.91745	4.80823	12	6958	22	22502	0.172166	0.0976736	3	2617	2	4790	0.353409	4	2498	3	3986	0.440379	5	917	3	3865	0.00872918	0	104	3	2785	1	0	204	3	2099	1	0	294	5	1919	1	0	110	1	1067	1	0	86	2	667
'LDHC'	0.0502553	1.57697	0.974411	2.5188	33	6937	64	22460	0.473458	0.284141	11	2609	10	4782	0.112638	14	2488	17	3972	0.463517	3	919	13	3855	1	0	104	6	2782	1	1	203	5	2097	0.426721	1	293	0	1924	0.132552	1	109	4	1064	0.388003	1	85	2	667
'SULT1C4'	0.0502601	0.508561	0.23081	1.00648	10	6960	95	22429	0.143472	0.421772	7	2613	10	4782	0.618368	2	2500	4	3985	1	1	921	21	3847	0.101837	0	104	19	2769	1	0	204	20	2082	0.249305	0	294	1	1923	1	0	110	10	1058	0.611816	0	86	7	662
'C14orf39'	0.0502605	1.36793	0.994977	1.86649	68	6902	170	22354	0.97561	0.75475	24	2596	34	4758	0.337188	29	2473	28	3961	0.0568881	9	913	21	3847	0.159636	1	103	28	2760	1	1	203	26	2076	0.506962	2	292	5	1919	0.23498	0	110	12	1056	0.617098	0	86	6	663
'ANKRD52'	0.0503122	0.636067	0.386315	1.00996	24	6946	132	22392	0.344333	0.586042	9	2611	18	4774	1	5	2497	27	3962	0.00618124	5	917	31	3837	0.526919	0	104	13	2775	1	4	200	21	2081	0.271889	0	294	1	1923	1	0	110	5	1063	1	0	86	6	663
'SLC9C1'	0.0503318	0.776415	0.594784	1.00466	82	6888	344	22180	1.17647	1.52726	27	2593	70	4722	0.134486	35	2467	61	3928	0.751516	9	913	65	3803	0.137353	1	103	38	2750	1	3	201	49	2053	0.620518	2	292	7	1917	0.339502	1	109	25	1043	0.503464	2	84	8	661
'COL4A5'	0.0504046	0.75481	0.560511	1.00521	66	6904	270	22254	0.946915	1.19872	27	2593	60	4732	0.431292	21	2481	52	3937	0.0909638	13	909	51	3817	0.872984	1	103	33	2755	1	1	203	23	2079	0.717123	2	292	17	1907	1	0	110	11	1057	0.612846	1	85	8	661
'KCTD1'	0.0504944	0.411487	0.139639	1.00596	6	6964	44	22480	0.0860832	0.195347	1	2619	11	4781	0.067236	4	2498	9	3980	0.776997	1	921	3	3865	0.574917	0	104	5	2783	1	0	204	7	2095	1	0	294	4	1920	1	0	110	3	1065	1	0	86	0	669
'KRTAP10-3'	0.0505029	0.693221	0.469491	1.00322	39	6931	176	22348	0.559541	0.781389	17	2603	34	4758	0.883349	17	2485	34	3955	0.473903	4	918	29	3839	0.379353	0	104	17	2771	1	1	203	22	2080	0.715525	0	294	9	1915	0.616905	0	110	9	1059	1	0	86	9	660
'MYCN'	0.0506071	1.64724	0.989874	2.7033	30	6940	58	22466	0.430416	0.257503	14	2606	12	4780	0.0627962	10	2492	11	3978	0.501196	4	918	10	3858	0.325954	1	103	8	2780	0.281133	0	204	7	2095	1	0	294	0	1924		1	109	8	1060	0.587466	0	86	1	668
'CAMKV'	0.0506898	1.57626	0.975732	2.51356	33	6937	61	22463	0.473458	0.270822	20	2600	16	4776	0.013958	6	2496	11	3978	1	4	918	15	3853	0.773774	0	104	3	2785	1	2	202	6	2096	0.153066	1	293	0	1924	0.132552	0	110	1	1067	1	0	86	3	666
'OR6K3'	0.0507192	1.45668	0.975991	2.14387	43	6927	126	22398	0.61693	0.559403	11	2609	14	4778	0.403855	15	2487	19	3970	0.59663	8	914	20	3848	0.227298	0	104	23	2765	1	3	201	30	2072	1	0	294	0	1924		1	109	11	1057	1	3	83	1	668
'EDN2'	0.0507274	1.58006	0.981161	2.50757	33	6937	71	22453	0.473458	0.315219	16	2604	17	4775	0.143079	8	2494	11	3978	0.814904	5	917	7	3861	0.0627501	0	104	9	2779	1	3	201	9	2093	0.0826443	0	294	4	1920	1	0	110	4	1064	1	0	86	5	664
'KRTAP10-5'	0.0507986	1.42446	0.99209	2.02459	53	6917	129	22395	0.760402	0.572722	19	2601	17	4775	0.0352311	21	2481	22	3967	0.207851	10	912	27	3841	0.214471	1	103	14	2774	0.423463	1	203	18	2084	1	1	293	5	1919	0.57439	0	110	10	1058	0.611816	0	86	8	661
'FAM229A'	0.0508129	2.63695	0.86649	7.71518	8	6962	11	22513	0.114778	0.0488368	2	2618	1	4791	0.286485	3	2499	1	3988	0.162783	3	919	4	3864	0.135203	0	104	1	2787	1	0	204	2	2100	1	0	294	1	1923	1	0	110	0	1068		0	86	1	668
'SERINC2'	0.0509521	1.30963	0.987959	1.72364	82	6888	244	22280	1.17647	1.08329	25	2595	34	4758	0.27495	26	2476	36	3953	0.60134	16	906	50	3818	0.344034	1	103	48	2740	1	4	200	25	2077	0.318106	5	289	8	1916	0.0205685	2	108	11	1057	0.346282	3	83	17	652
'TIAF1'	0.0511185	2.05331	0.971084	4.21164	15	6955	28	22496	0.215208	0.124312	6	2614	4	4788	0.18133	4	2498	2	3987	0.21339	5	917	9	3859	0.163811	0	104	7	2781	1	0	204	1	2101	1	0	294	0	1924		0	110	0	1068		0	86	4	665
'PKP4'	0.0511588	1.26401	0.996543	1.59554	115	6855	317	22207	1.64993	1.40739	53	2567	55	4737	0.00320722	31	2471	52	3937	0.909743	19	903	63	3805	0.395617	1	103	50	2738	1	1	203	32	2070	0.357114	3	291	12	1912	0.436939	4	106	21	1047	0.282869	2	84	15	654
'STAT2'	0.0512496	1.3819	0.994469	1.90269	62	6908	162	22362	0.889527	0.719233	20	2600	22	4770	0.106036	19	2483	26	3963	0.646016	14	908	44	3824	0.318651	1	103	19	2769	0.520465	2	202	21	2081	1	2	292	5	1919	0.23498	0	110	11	1057	0.612846	2	84	8	661
'HGFAC'	0.0514037	0.795058	0.625328	1.00368	100	6870	417	22107	1.43472	1.85136	36	2584	81	4711	0.330132	37	2465	63	3926	0.836072	21	901	107	3761	0.495012	1	103	54	2734	0.721637	2	202	40	2062	0.579254	1	293	9	1915	1	0	110	20	1048	0.24686	0	86	16	653
'TEX36'	0.0514051	0.522146	0.251525	1.00151	12	6958	60	22464	0.172166	0.266383	5	2615	15	4777	0.482809	6	2496	15	3974	0.380551	0	922	14	3854	0.0866681	0	104	1	2787	1	1	203	6	2096	0.477569	0	294	0	1924		0	110	1	1067	1	0	86	3	666
'MTNR1A'	0.0514778	1.52386	0.975881	2.343	36	6934	88	22436	0.516499	0.390694	12	2608	15	4777	0.320428	13	2489	10	3979	0.0872725	7	915	18	3850	0.30507	0	104	11	2777	1	2	202	12	2090	0.355259	0	294	4	1920	1	0	110	8	1060	1	0	86	2	667
'MROH2B'	0.0516489	0.81549	0.659488	1.00312	129	6841	499	22025	1.85079	2.21541	41	2579	92	4700	0.314011	50	2452	103	3886	0.152782	28	894	104	3764	0.575498	0	104	51	2737	0.260844	3	201	50	2052	0.622107	0	294	13	1911	0.238317	3	107	27	1041	0.754741	0	86	34	635
'CBX4'	0.0517022	1.5583	0.973911	2.44677	32	6938	86	22438	0.45911	0.381815	10	2610	9	4783	0.147944	10	2492	9	3980	0.240186	9	913	22	3846	0.17108	0	104	18	2770	1	2	202	9	2093	0.253506	0	294	4	1920	1	1	109	4	1064	0.388003	0	86	6	663
'TSSC4'	0.051719	0.729779	0.521843	1.00591	52	6918	218	22306	0.746055	0.967857	23	2597	50	4742	0.539866	16	2486	36	3953	0.316541	11	911	60	3808	0.543478	0	104	27	2761	0.623517	0	204	19	2083	0.403884	1	293	3	1921	0.434029	0	110	8	1060	1	0	86	4	665
'FZD10'	0.0519013	0.669923	0.435036	1.00585	32	6938	151	22373	0.45911	0.670396	13	2607	32	4760	0.435242	12	2490	29	3960	0.261115	4	918	25	3843	0.636685	0	104	16	2772	1	1	203	23	2079	0.717123	0	294	5	1919	1	0	110	8	1060	1	2	84	4	665
'ZBTB20'	0.051967	0.583466	0.314007	1.02277	16	6954	96	22428	0.229555	0.426212	4	2616	19	4773	0.0816941	5	2497	15	3974	0.25536	5	917	19	3849	0.796841	0	104	11	2777	1	0	204	10	2092	1	1	293	1	1923	0.247586	1	109	9	1059	1	0	86	3	666
'KCNG3'	0.0520171	0.483759	0.207433	1.00285	9	6961	68	22456	0.129125	0.3019	2	2618	13	4779	0.103071	3	2499	8	3981	0.546749	2	920	17	3851	0.55794	0	104	9	2779	1	1	203	9	2093	0.604716	1	293	3	1921	0.434029	0	110	2	1066	1	0	86	4	665
'NUCKS1'	0.0521107	1.79291	0.947761	3.31483	20	6950	40	22484	0.286944	0.177588	9	2611	7	4785	0.113226	6	2496	7	3982	0.579555	3	919	3	3865	0.0897361	1	103	4	2784	0.167438	0	204	6	2096	1	0	294	0	1924		1	109	9	1059	1	0	86	1	668
'SLC15A2'	0.0521209	1.34064	0.990449	1.80098	73	6897	191	22333	1.04735	0.847984	24	2596	33	4759	0.330102	25	2477	30	3959	0.330303	13	909	49	3819	0.745539	2	102	24	2764	0.239686	2	202	25	2077	1	0	294	0	1924		1	109	12	1056	1	4	82	7	662
'DNAJC2'	0.0522425	0.627712	0.371341	1.02018	22	6948	112	22412	0.315638	0.497247	3	2617	20	4772	0.0274826	13	2489	22	3967	1	4	918	23	3845	0.806129	1	103	8	2780	0.281133	0	204	19	2083	0.403884	0	294	3	1921	1	1	109	6	1062	0.497448	0	86	3	666
'BFSP2'	0.0522556	1.33612	0.985203	1.79998	74	6896	166	22358	1.06169	0.736992	28	2592	40	4752	0.31081	28	2474	31	3958	0.179037	10	912	40	3828	0.857544	3	101	12	2776	0.0149994	1	203	21	2081	0.715062	0	294	1	1923	1	0	110	4	1064	1	2	84	4	665
'PLD2'	0.0522725	0.7954	0.626543	1.00284	102	6868	403	22121	1.46341	1.7892	35	2585	86	4706	0.15056	29	2473	83	3906	0.00587544	25	897	79	3789	0.209424	0	104	36	2752	0.639112	2	202	47	2055	0.313479	3	291	7	1917	0.136249	3	107	22	1046	0.502003	1	85	17	652
'F5'	0.0522967	1.20268	0.994883	1.44946	177	6793	505	22019	2.53945	2.24205	64	2556	100	4692	0.322479	51	2451	88	3901	0.72469	32	890	97	3771	0.112659	4	100	62	2726	0.298393	7	197	49	2053	0.335783	3	291	13	1911	0.459876	3	107	31	1037	1	6	80	31	638
'TIA1'	0.052299	1.71926	0.953601	3.04303	23	6947	43	22481	0.329986	0.190907	14	2606	9	4783	0.014834	5	2497	7	3982	1	4	918	6	3862	0.107791	0	104	4	2784	1	0	204	4	2098	1	0	294	1	1923	1	0	110	6	1062	1	0	86	2	667
'FBXO30'	0.0523487	0.683761	0.453952	1.0062	35	6935	167	22357	0.502152	0.741431	13	2607	35	4757	0.288955	10	2492	28	3961	0.13438	8	914	28	3840	0.670719	0	104	4	2784	1	2	202	32	2070	0.763683	0	294	11	1913	0.37831	0	110	7	1061	1	2	84	10	659
'ZBTB8OS'	0.052352	2.21057	0.9666	4.85901	13	6957	30	22494	0.186514	0.133191	3	2617	4	4788	0.703506	5	2497	4	3985	0.319719	1	921	2	3866	0.473513	1	103	12	2776	0.379431	0	204	6	2096	1	0	294	0	1924		0	110	1	1067	1	1	85	0	669
'F2RL2'	0.0523598	0.62418	0.366368	1.0185	21	6949	129	22395	0.301291	0.572722	8	2612	13	4779	0.821029	5	2497	22	3967	0.0453169	5	917	28	3840	0.662377	1	103	15	2773	0.444304	1	203	24	2078	0.719742	0	294	3	1921	1	1	109	8	1060	0.587466	0	86	10	659
'ESM1'	0.0524505	1.71733	0.949406	3.05348	23	6947	40	22484	0.329986	0.177588	9	2611	9	4783	0.219726	9	2493	8	3981	0.224344	3	919	7	3861	0.417174	0	104	2	2786	1	1	203	4	2098	0.370952	0	294	2	1922	1	1	109	4	1064	0.388003	0	86	2	667
'FUT10'	0.0525061	0.711594	0.493308	1.00872	44	6926	195	22329	0.631277	0.865743	19	2601	42	4750	0.590899	14	2488	38	3951	0.0876818	6	916	36	3832	0.555099	0	104	26	2762	1	1	203	22	2080	0.715525	1	293	3	1921	0.434029	0	110	8	1060	1	3	83	6	663
'MUL1'	0.0525767	1.53992	0.989096	2.3639	37	6933	85	22439	0.530846	0.377375	14	2606	17	4775	0.262457	11	2491	12	3977	0.39411	8	914	15	3853	0.0658089	0	104	11	2777	1	2	202	11	2091	0.321674	0	294	4	1920	1	1	109	4	1064	0.388003	0	86	4	665
'C14orf178'	0.0525987	0.155527	0.00368272	1.01582	1	6969	18	22506	0.0143472	0.0799148	0	2620	5	4787	0.168797	0	2502	3	3986	0.289251	1	921	7	3861	1	0	104	0	2788		0	204	0	2102		0	294	1	1923	1	0	110	2	1066	1	0	86	0	669
'ITGA8'	0.0526016	1.27312	0.989602	1.62844	101	6869	295	22229	1.44907	1.30971	41	2579	48	4744	0.0439536	25	2477	37	3952	0.793935	25	897	72	3796	0.117162	1	103	40	2748	1	2	202	43	2059	0.427158	1	293	3	1921	0.434029	2	108	14	1054	0.655412	1	85	21	648
'NUP62'	0.052605	1.35148	0.987203	1.83408	67	6903	189	22335	0.961263	0.839105	22	2598	41	4751	1	18	2484	17	3972	0.120496	17	905	39	3829	0.0404835	3	101	26	2762	0.0839941	3	201	30	2072	1	1	293	3	1921	0.434029	0	110	5	1063	1	1	85	5	664
'LHFPL1'	0.0526124	0.472383	0.188835	1.03767	8	6962	50	22474	0.114778	0.221985	4	2616	9	4783	1	3	2499	13	3976	0.126158	1	921	8	3860	1	0	104	6	2782	1	0	204	9	2093	1	0	294	1	1923	1	0	110	2	1066	1	0	86	1	668
'LRIG1'	0.0526207	0.802549	0.636858	1.00479	108	6862	441	22083	1.5495	1.95791	34	2586	91	4701	0.0590216	38	2464	72	3917	0.429701	21	901	110	3758	0.371042	1	103	52	2736	1	7	197	44	2058	0.210095	3	291	5	1919	0.0775556	0	110	19	1049	0.246114	1	85	18	651
'CADM2'	0.0527351	0.535487	0.258191	1.02531	12	6958	67	22457	0.172166	0.29746	6	2614	10	4782	1	3	2499	18	3971	0.0236653	2	920	18	3850	0.40112	0	104	11	2777	1	1	203	2	2100	0.242705	0	294	0	1924		0	110	3	1065	1	0	86	2	667
'EIF4E2'	0.0527407	0.458075	0.183461	1.00397	8	6962	50	22474	0.114778	0.221985	3	2617	19	4773	0.042007	3	2499	7	3982	0.750096	2	920	5	3863	0.626217	0	104	8	2780	1	0	204	2	2100	1	0	294	2	1922	1	0	110	4	1064	1	0	86	1	668
'PPM1B'	0.0528303	1.48099	0.9736	2.22149	40	6930	99	22425	0.573888	0.439531	17	2603	21	4771	0.236262	8	2494	12	3977	1	6	916	20	3848	0.618061	2	102	11	2777	0.0771943	2	202	12	2090	0.355259	1	293	3	1921	0.434029	0	110	10	1058	0.611816	4	82	7	662
'PLCB4'	0.0528707	0.743737	0.541577	1.00909	59	6911	220	22304	0.846485	0.976736	22	2598	51	4741	0.390411	28	2474	52	3937	0.564258	6	916	43	3825	0.274149	1	103	16	2772	0.464399	0	204	26	2076	0.162042	0	294	6	1918	1	0	110	9	1059	1	0	86	8	661
'ZNF850'	0.0529798	0.759617	0.566411	1.00789	68	6902	276	22248	0.97561	1.22536	19	2601	61	4731	0.033661	28	2474	55	3934	0.427117	11	911	59	3809	0.542052	1	103	34	2754	1	4	200	27	2075	0.34737	1	293	9	1915	1	1	109	7	1061	0.544656	1	85	8	661
'MPP1'	0.0530025	1.71049	0.953706	3.0038	23	6947	47	22477	0.329986	0.208666	7	2613	7	4785	0.270735	10	2492	8	3981	0.150826	4	918	7	3861	0.239601	0	104	4	2784	1	1	203	4	2098	0.370952	0	294	3	1921	1	0	110	4	1064	1	1	85	3	666
'RBBP8'	0.053179	0.78193	0.601175	1.00839	84	6886	344	22180	1.20516	1.52726	26	2594	70	4722	0.106451	33	2469	61	3928	0.523286	12	910	83	3785	0.114129	2	102	31	2757	0.334101	5	199	52	2050	1	0	294	6	1918	1	1	109	18	1050	1	4	82	8	661
'APOBEC1'	0.0532037	0.56256	0.288536	1.02513	14	6956	84	22440	0.200861	0.372936	4	2616	19	4773	0.0816941	5	2497	13	3976	0.468919	2	920	15	3853	0.756494	0	104	10	2778	1	1	203	7	2095	0.523926	0	294	2	1922	1	0	110	8	1060	1	1	85	5	664
'ARGFX'	0.0533079	0.584641	0.319701	1.01427	17	6953	84	22440	0.243902	0.372936	9	2611	22	4770	0.573424	5	2497	16	3973	0.185134	3	919	16	3852	1	0	104	5	2783	1	0	204	9	2093	1	0	294	0	1924		0	110	3	1065	1	0	86	6	663
'NKX1-2'	0.053327	0.598611	0.340432	1.00382	19	6951	98	22426	0.272597	0.435091	6	2614	30	4762	0.0217592	5	2497	10	3979	0.794537	6	916	30	3838	0.833521	0	104	6	2782	1	0	204	8	2094	1	0	294	1	1923	1	0	110	3	1065	1	0	86	4	665
'DDR2'	0.0533714	1.3313	0.983369	1.78978	74	6896	174	22350	1.06169	0.772509	27	2593	28	4764	0.0463054	28	2474	37	3952	0.445554	13	909	45	3823	0.505475	0	104	15	2773	1	2	202	20	2082	1	1	293	4	1920	0.509185	2	108	10	1058	0.310487	1	85	7	662
'NTMT1'	0.0534328	0.538498	0.259825	1.03002	12	6958	65	22459	0.172166	0.288581	2	2618	14	4778	0.0667804	5	2497	15	3974	0.25536	4	918	17	3851	1	0	104	5	2783	1	1	203	6	2096	0.477569	0	294	0	1924		0	110	1	1067	1	0	86	4	665
'GLS2'	0.0534558	0.60729	0.345254	1.01862	19	6951	108	22416	0.272597	0.479489	7	2613	23	4769	0.185626	6	2496	14	3975	0.497504	6	916	23	3845	0.814063	0	104	13	2775	1	0	204	15	2087	0.636366	0	294	4	1920	1	0	110	4	1064	1	0	86	2	667
'PLS1'	0.0535441	1.38784	0.9849	1.93865	59	6911	139	22385	0.846485	0.61712	21	2599	29	4763	0.373142	22	2480	24	3965	0.223983	10	912	25	3843	0.193046	0	104	16	2772	1	1	203	22	2080	0.715525	0	294	4	1920	1	0	110	9	1059	1	4	82	5	664
'BVES'	0.0535497	0.64416	0.397684	1.01072	26	6944	118	22406	0.373027	0.523886	11	2609	25	4767	0.604085	10	2492	26	3963	0.229607	5	917	28	3840	0.662377	0	104	11	2777	1	0	204	15	2087	0.636366	0	294	0	1924		0	110	6	1062	1	0	86	0	669
'OR10G9'	0.0536115	0.572329	0.308717	1.00017	16	6954	107	22417	0.229555	0.475049	3	2617	20	4772	0.0274826	7	2495	13	3976	0.82161	3	919	17	3851	0.782119	1	103	15	2773	0.444304	0	204	22	2080	0.252528	0	294	1	1923	1	0	110	5	1063	1	2	84	6	663
'EAF1'	0.0536296	0.536061	0.258768	1.0246	12	6958	70	22454	0.172166	0.31078	4	2616	11	4781	0.595494	8	2494	13	3976	1	0	922	20	3848	0.0213653	0	104	10	2778	1	0	204	9	2093	1	0	294	0	1924		0	110	2	1066	1	0	86	2	667
'ABCC5'	0.0536384	1.28747	0.99277	1.66059	98	6872	247	22277	1.40603	1.09661	35	2585	51	4741	0.308199	38	2464	39	3950	0.0590092	13	909	60	3808	0.881245	3	101	27	2761	0.0909869	2	202	31	2071	0.763633	1	293	9	1915	1	2	108	12	1056	0.381464	2	84	9	660
'PABPC3'	0.0536844	0.726066	0.513159	1.0116	49	6921	217	22307	0.703013	0.963417	21	2599	43	4749	0.793001	21	2481	40	3949	0.597421	6	916	33	3835	0.684438	0	104	31	2757	0.626659	0	204	21	2081	0.249834	0	294	2	1922	1	0	110	20	1048	0.24686	1	85	8	661
'BTN2A1'	0.0537068	0.761703	0.56827	1.01	68	6902	288	22236	0.97561	1.27864	22	2598	52	4740	0.330894	35	2467	49	3940	0.573603	8	914	68	3800	0.055847	1	103	35	2753	1	1	203	35	2067	0.366322	1	293	7	1917	1	0	110	16	1052	0.388143	0	86	8	661
'REV3L'	0.05381	1.17641	0.994699	1.38812	227	6743	627	21897	3.25681	2.7837	79	2541	117	4675	0.150271	85	2417	124	3865	0.51664	36	886	130	3738	0.422854	6	98	73	2715	0.062513	4	200	62	2040	0.515664	5	289	16	1908	0.184504	6	104	28	1040	0.123241	2	84	30	639
'FANCF'	0.0538139	0.701275	0.478994	1.00775	41	6929	176	22348	0.588235	0.781389	20	2600	46	4746	0.439056	12	2490	35	3954	0.0716321	5	917	24	3844	1	0	104	25	2763	1	2	202	15	2087	0.657694	1	293	4	1920	0.509185	0	110	8	1060	1	0	86	7	662
'PLD1'	0.0538264	1.25751	0.993694	1.58402	118	6852	311	22213	1.69297	1.38075	39	2581	52	4740	0.151099	47	2455	60	3929	0.270778	16	906	66	3802	0.888559	1	103	31	2757	1	3	201	39	2063	1	2	292	8	1916	0.630799	3	107	17	1051	0.423382	4	82	15	654
'LRRC8E'	0.0538651	1.2449	0.990699	1.55734	124	6846	342	22182	1.77905	1.51838	43	2577	54	4738	0.0690808	45	2457	62	3927	0.483593	19	903	73	3795	0.690272	4	100	43	2745	0.0865106	2	202	37	2065	0.574285	4	290	12	1912	0.151899	5	105	18	1050	0.0556753	2	84	24	645
'SH2D4B'	0.0539649	1.34139	0.980795	1.81825	67	6903	188	22336	0.961263	0.834665	22	2598	26	4766	0.131988	23	2479	23	3966	0.128121	11	911	47	3821	1	0	104	20	2768	1	4	200	20	2082	0.156697	4	290	9	1915	0.0817058	1	109	17	1051	1	1	85	14	655
'CHP1'	0.0540129	2.43146	0.951193	6.06524	11	6959	16	22508	0.157819	0.0710353	5	2615	5	4787	0.338442	3	2499	1	3988	0.162783	1	921	2	3866	0.473513	0	104	2	2786	1	0	204	3	2099	1	0	294	1	1923	1	1	109	0	1068	0.0933786	0	86	0	669
'EPPIN-WFDC6'	0.0540898	0.586209	0.320762	1.01592	17	6953	90	22434	0.243902	0.399574	3	2617	16	4776	0.0925123	10	2492	19	3970	0.706478	3	919	20	3848	0.600337	0	104	12	2776	1	1	203	7	2095	0.523926	0	294	3	1921	1	0	110	3	1065	1	0	86	6	663
'PALM'	0.0541778	0.709892	0.493003	1.0042	44	6926	195	22329	0.631277	0.865743	13	2607	42	4750	0.0882514	17	2485	32	3957	0.659513	9	913	55	3813	0.340437	1	103	16	2772	0.464399	2	202	22	2080	1	0	294	1	1923	1	0	110	14	1054	0.632931	1	85	5	664
'CAMK2B'	0.0541865	0.587843	0.321702	1.01861	17	6953	91	22433	0.243902	0.404013	4	2616	20	4772	0.0567744	2	2500	23	3966	0.00138839	5	917	16	3852	0.580254	0	104	15	2773	1	1	203	5	2097	0.426721	2	292	4	1920	0.183158	1	109	3	1065	0.324733	0	86	3	666
'PCED1A'	0.054224	1.36832	0.987103	1.88105	64	6906	158	22366	0.918221	0.701474	24	2596	34	4758	0.337188	16	2486	28	3961	0.876823	12	910	34	3834	0.257891	2	102	20	2768	0.186252	6	198	15	2087	0.00778937	0	294	5	1919	1	4	106	4	1064	0.00375527	0	86	9	660
'TP53INP1'	0.0543301	0.631815	0.377715	1.01869	23	6947	105	22419	0.329986	0.466169	11	2609	28	4764	0.403867	8	2494	19	3970	0.42957	3	919	23	3845	0.454897	0	104	8	2780	1	1	203	17	2085	1	0	294	2	1922	1	0	110	2	1066	1	0	86	3	666
'RAB3C'	0.0543981	0.513092	0.228831	1.04132	10	6960	66	22458	0.143472	0.293021	3	2617	15	4777	0.137108	3	2499	13	3976	0.126158	2	920	6	3862	0.655076	0	104	14	2774	1	1	203	9	2093	0.604716	0	294	0	1924		0	110	3	1065	1	0	86	4	665
'BRI3BP'	0.0547041	0.582989	0.319275	1.00925	17	6953	94	22430	0.243902	0.417333	8	2612	19	4773	0.687416	4	2498	19	3970	0.0509529	2	920	18	3850	0.40112	3	101	11	2777	0.0123168	0	204	12	2090	0.615826	0	294	3	1921	1	0	110	5	1063	1	0	86	1	668
'MTMR7'	0.0547075	1.27848	0.986488	1.64777	98	6872	255	22269	1.40603	1.13213	39	2581	40	4752	0.0124282	36	2466	46	3943	0.361022	12	910	62	3806	0.655241	1	103	28	2760	1	2	202	37	2065	0.574285	0	294	8	1916	0.607424	5	105	15	1053	0.0321275	3	83	4	665
'IQCK'	0.0549253	0.649699	0.39915	1.02135	25	6945	139	22385	0.35868	0.61712	10	2610	17	4775	0.842467	9	2493	22	3967	0.355596	4	918	35	3833	0.218559	0	104	14	2774	1	0	204	23	2079	0.257212	0	294	1	1923	1	2	108	10	1058	0.310487	0	86	7	662
'KIF5A'	0.0550014	0.692054	0.463573	1.01144	37	6933	160	22364	0.530846	0.710353	12	2608	37	4755	0.133517	16	2486	30	3959	0.650823	8	914	36	3832	1	0	104	19	2769	1	1	203	9	2093	0.604716	0	294	6	1918	1	0	110	8	1060	1	0	86	8	661
'CPSF2'	0.0551501	1.44504	0.974677	2.11618	45	6925	110	22414	0.645624	0.488368	12	2608	25	4767	0.863371	20	2482	9	3980	0.000989266	5	917	26	3842	0.82069	1	103	13	2775	0.401848	0	204	14	2088	0.627628	3	291	3	1921	0.0338982	2	108	11	1057	0.346282	2	84	6	663
'HPS6'	0.0551912	1.33257	0.987838	1.78475	75	6895	188	22336	1.07604	0.834665	28	2592	37	4755	0.194485	31	2471	25	3964	0.0124625	12	910	39	3829	0.473765	0	104	19	2769	1	1	203	23	2079	0.717123	0	294	5	1919	1	1	109	15	1053	1	2	84	12	657
'SLC25A20'	0.0553596	1.49232	0.981475	2.24853	43	6927	80	22444	0.61693	0.355177	17	2603	12	4780	0.0110497	22	2480	24	3965	0.223983	3	919	13	3855	1	0	104	9	2779	1	0	204	8	2094	1	0	294	0	1924		0	110	7	1061	1	0	86	3	666
'TAGAP'	0.0553957	0.696091	0.466248	1.0173	37	6933	174	22350	0.530846	0.772509	16	2604	30	4762	1	15	2487	35	3954	0.244514	2	920	26	3842	0.145936	0	104	20	2768	1	1	203	27	2075	0.507327	1	293	5	1919	0.57439	0	110	15	1053	0.38574	0	86	3	666
'CDR2L'	0.0554215	0.68214	0.446238	1.01752	33	6937	151	22373	0.473458	0.670396	14	2606	29	4763	0.751657	13	2489	27	3962	0.515615	6	916	36	3832	0.555099	0	104	17	2771	1	0	204	8	2094	1	0	294	6	1918	1	0	110	8	1060	1	0	86	8	661
'INSIG2'	0.0554808	1.97024	0.919193	4.11982	15	6955	25	22499	0.215208	0.110993	2	2618	4	4788	1	7	2495	6	3983	0.267322	2	920	8	3860	1	1	103	3	2785	0.136337	0	204	1	2101	1	0	294	0	1924		1	109	0	1068	0.0933786	1	85	1	668
'RAB3GAP1'	0.0554892	1.3149	0.985823	1.74238	81	6889	209	22315	1.16212	0.927899	27	2593	36	4756	0.233718	29	2473	42	3947	0.713798	12	910	41	3827	0.487427	2	102	28	2760	0.293792	3	201	31	2071	1	1	293	2	1922	0.34741	4	106	9	1059	0.0265341	0	86	4	665
'FAM134A'	0.0555969	1.48165	0.981466	2.20519	41	6929	103	22421	0.588235	0.45729	9	2611	18	4774	1	14	2488	14	3975	0.244077	8	914	20	3848	0.227298	0	104	6	2782	1	3	201	13	2089	0.162694	2	292	6	1918	0.287455	3	107	6	1062	0.043846	1	85	6	663
'PRDM9'	0.0556269	0.711296	0.494506	1.00459	44	6926	223	22301	0.631277	0.990055	15	2605	35	4757	0.461986	17	2485	34	3955	0.473903	7	915	47	3821	0.298238	0	104	37	2751	0.642464	1	203	26	2076	0.506962	0	294	13	1911	0.238317	0	110	7	1061	1	1	85	8	661
'ISCA2'	0.0557922	0.304762	0.0585829	1.00428	3	6967	33	22491	0.0430416	0.14651	0	2620	4	4788	0.304406	2	2500	5	3984	0.713954	0	922	15	3853	0.0918456	0	104	3	2785	1	0	204	3	2099	1	1	293	1	1923	0.247586	0	110	1	1067	1	0	86	0	669
'TMEM194A'	0.0558341	0.563506	0.290075	1.02171	14	6956	95	22429	0.200861	0.421772	4	2616	12	4780	0.445675	4	2498	16	3973	0.108113	2	920	21	3847	0.288983	1	103	13	2775	0.401848	1	203	11	2091	1	0	294	1	1923	1	0	110	9	1059	1	1	85	5	664
'ALDH5A1'	0.0558647	1.39537	0.978564	1.96892	54	6916	140	22384	0.774749	0.621559	11	2609	22	4770	0.85758	23	2479	19	3970	0.037837	16	906	39	3829	0.0828777	0	104	18	2770	1	2	202	26	2076	1	0	294	1	1923	1	1	109	5	1063	0.445394	1	85	2	667
'BTBD17'	0.0559303	1.50741	0.97468	2.2955	37	6933	93	22431	0.530846	0.412893	14	2606	9	4783	0.014834	15	2487	9	3980	0.0200222	5	917	33	3835	0.413556	0	104	14	2774	1	0	204	6	2096	1	0	294	2	1922	1	0	110	10	1058	0.611816	0	86	3	666
'KRT78'	0.0560106	1.32626	0.982781	1.77799	76	6894	175	22349	1.09039	0.776949	26	2594	42	4750	0.61231	26	2476	36	3953	0.60134	14	908	36	3832	0.146249	3	101	15	2773	0.0248808	3	201	15	2087	0.208938	0	294	5	1919	1	1	109	5	1063	0.445394	2	84	8	661
'AKAP2'	0.056039	1.26943	0.99013	1.61877	105	6865	297	22227	1.50646	1.31859	34	2586	45	4747	0.156703	45	2457	42	3947	0.0142551	13	909	67	3801	0.568798	1	103	35	2753	1	5	199	40	2062	0.591525	0	294	4	1920	1	3	107	23	1045	0.728193	2	84	18	651
'ZBTB33'	0.0562475	0.558862	0.287933	1.01227	14	6956	91	22433	0.200861	0.404013	3	2617	20	4772	0.0274826	5	2497	9	3980	1	5	917	20	3848	1	0	104	12	2776	1	0	204	13	2089	0.620641	0	294	5	1919	1	0	110	5	1063	1	1	85	3	666
'DLL3'	0.0562803	0.68082	0.44594	1.01406	33	6937	148	22376	0.473458	0.657077	12	2608	40	4752	0.0796059	6	2496	23	3966	0.0553443	12	910	41	3827	0.487427	0	104	11	2777	1	0	204	10	2092	1	1	293	4	1920	0.509185	0	110	4	1064	1	2	84	3	666
'ZNF230'	0.0563362	0.673673	0.439561	1.00563	32	6938	167	22357	0.45911	0.741431	11	2609	29	4763	0.324978	8	2494	23	3966	0.194642	9	913	50	3818	0.50899	0	104	14	2774	1	0	204	17	2085	0.391329	0	294	0	1924		2	108	12	1056	0.381464	1	85	8	661
'ALPP'	0.0564128	1.3346	0.977829	1.80667	69	6901	189	22335	0.989957	0.839105	18	2602	28	4764	0.643092	32	2470	26	3963	0.0100631	14	908	43	3825	0.310665	0	104	33	2755	0.630678	3	201	21	2081	0.465083	0	294	6	1918	1	1	109	15	1053	1	1	85	8	661
'MVB12A'	0.0564188	1.49396	0.961593	2.28819	37	6933	86	22438	0.530846	0.381815	17	2603	24	4768	0.416295	8	2494	8	3981	0.441351	6	916	14	3854	0.251208	1	103	10	2778	0.332071	1	203	6	2096	0.477569	2	292	3	1921	0.133404	2	108	6	1062	0.166991	0	86	7	662
'ZNF286A'	0.0564347	0.575431	0.301396	1.03367	15	6955	75	22449	0.215208	0.332978	4	2616	12	4780	0.445675	7	2495	20	3969	0.234508	2	920	22	3846	0.294808	0	104	6	2782	1	0	204	5	2097	1	0	294	1	1923	1	1	109	2	1066	0.254987	0	86	3	666
'OR10H5'	0.0565996	0.635159	0.380653	1.02072	23	6947	128	22396	0.329986	0.568283	7	2613	30	4762	0.0383584	7	2495	18	3971	0.310766	4	918	24	3844	0.635238	1	103	29	2759	1	1	203	8	2094	0.566189	0	294	1	1923	1	2	108	5	1063	0.133074	0	86	5	664
'ARMC4'	0.0566013	0.789936	0.61536	1.00628	93	6877	377	22147	1.33429	1.67377	34	2586	82	4710	0.20291	29	2473	66	3923	0.111952	22	900	79	3789	0.523484	0	104	37	2751	0.642464	4	200	43	2059	1	0	294	6	1918	1	0	110	21	1047	0.250021	3	83	20	649
'IGFN1'	0.0566013	1.13349	0.994225	1.29043	368	6602	1113	21411	5.27977	4.9414	116	2504	208	4584	0.858695	145	2357	183	3806	0.0313599	55	867	232	3636	1	8	96	136	2652	0.243677	12	192	130	1972	1	8	286	27	1897	0.12443	5	105	59	1009	0.826517	7	79	52	617
'ZNF696'	0.0566328	0.671435	0.431439	1.01882	31	6939	120	22404	0.444763	0.532765	14	2606	34	4758	0.449399	12	2490	29	3960	0.261115	3	919	25	3843	0.338592	0	104	6	2782	1	0	204	2	2100	1	0	294	2	1922	1	1	109	8	1060	0.587466	1	85	5	664
'POP5'	0.0566621	0.541248	0.262251	1.02879	12	6958	77	22447	0.172166	0.341858	2	2618	10	4782	0.233975	5	2497	15	3974	0.25536	1	921	21	3847	0.101837	1	103	6	2782	0.226352	1	203	13	2089	1	0	294	0	1924		0	110	4	1064	1	1	85	5	664
'TXNDC12'	0.056756	1.71079	0.965882	2.97436	24	6946	44	22480	0.344333	0.195347	7	2613	8	4784	0.419635	7	2495	10	3979	0.808125	8	914	12	3856	0.0394724	2	102	2	2786	0.00733031	0	204	5	2097	1	0	294	1	1923	1	0	110	2	1066	1	0	86	4	665
'HIST1H2AH'	0.0567865	1.63576	0.961372	2.7321	27	6943	58	22466	0.387374	0.257503	11	2609	9	4783	0.0980098	7	2495	12	3977	1	4	918	10	3858	0.325954	0	104	7	2781	1	5	199	10	2092	0.00741252	0	294	1	1923	1	0	110	4	1064	1	0	86	0	669
'P2RX3'	0.0567925	0.609564	0.351271	1.01185	20	6950	117	22407	0.286944	0.519446	8	2612	21	4771	0.441015	7	2495	20	3969	0.234508	3	919	15	3853	1	1	103	20	2768	0.53783	1	203	18	2084	1	0	294	3	1921	1	0	110	7	1061	1	0	86	5	664
'ARRDC1'	0.0568357	1.3908	0.97696	1.95888	54	6916	141	22383	0.774749	0.625999	15	2605	25	4767	0.743789	13	2489	21	3968	1	16	906	39	3829	0.0828777	0	104	18	2770	1	2	202	16	2086	0.669702	0	294	5	1919	1	1	109	7	1061	0.544656	3	83	6	663
'PSME1'	0.0568743	0.475727	0.191398	1.03464	8	6962	62	22462	0.114778	0.275262	3	2617	12	4780	0.284149	5	2497	6	3983	0.758656	0	922	13	3855	0.148196	0	104	11	2777	1	0	204	13	2089	0.620641	0	294	0	1924		0	110	1	1067	1	0	86	0	669
'RICTOR'	0.0570149	0.764794	0.573304	1.00961	70	6900	285	22239	1.0043	1.26532	33	2587	62	4730	1	25	2477	42	3947	0.89996	8	914	78	3790	0.018072	0	104	25	2763	1	1	203	39	2063	0.254291	0	294	6	1918	1	1	109	9	1059	1	2	84	11	658
'SLC26A2'	0.0570872	0.730165	0.519539	1.01136	51	6919	205	22319	0.731707	0.91014	14	2606	57	4735	0.00568226	24	2478	35	3954	0.788486	6	916	44	3824	0.277066	1	103	18	2770	0.502454	2	202	8	2094	0.219442	0	294	10	1914	0.376732	0	110	13	1055	0.623967	1	85	7	662
'MST1'	0.0571594	0.731197	0.518482	1.01468	49	6921	246	22278	0.703013	1.09217	19	2601	39	4753	0.783069	15	2487	37	3952	0.155851	10	912	45	3823	1	1	103	31	2757	1	1	203	33	2069	0.358877	0	294	7	1917	0.604021	2	108	28	1040	1	1	85	7	662
'GNG12'	0.0572278	#NUM!	0.659049	#NUM!	3	6967	0	22524	0.0430416	0	0	2620	0	4792		3	2499	0	3989	0.0572278	0	922	0	3868		0	104	0	2788		0	204	0	2102		0	294	0	1924		0	110	0	1068		0	86	0	669
'SOD2'	0.0573684	0.507096	0.227439	1.02099	10	6960	67	22457	0.143472	0.29746	5	2615	15	4777	0.482809	4	2498	7	3982	1	1	921	15	3853	0.336317	0	104	8	2780	1	0	204	5	2097	1	0	294	2	1922	1	0	110	5	1063	1	0	86	4	665
'CDRT15L2'	0.0573716	0.464616	0.186999	1.00991	8	6962	64	22460	0.114778	0.284141	3	2617	14	4778	0.202068	3	2499	8	3981	0.546749	1	921	6	3862	1	0	104	14	2774	1	0	204	10	2092	1	0	294	5	1919	1	1	109	3	1065	0.324733	0	86	2	667
'FBP1'	0.0573777	0.660764	0.413806	1.02587	28	6942	108	22416	0.401722	0.479489	9	2611	23	4769	0.461624	15	2487	34	3955	0.302929	4	918	23	3845	0.806129	0	104	7	2781	1	0	204	8	2094	1	0	294	0	1924		0	110	3	1065	1	0	86	3	666
'CARF'	0.0574185	1.38845	0.974453	1.95894	55	6915	145	22379	0.789096	0.643758	23	2597	24	4768	0.0650637	23	2479	18	3971	0.0240333	4	918	26	3842	0.494529	1	103	26	2762	1	2	202	23	2079	1	0	294	2	1922	1	1	109	10	1058	1	0	86	7	662
'DKK2'	0.0574323	1.59832	0.974315	2.58339	31	6939	62	22462	0.444763	0.275262	9	2611	13	4779	0.656309	12	2490	12	3977	0.2943	5	917	15	3853	0.567236	1	103	7	2781	0.254241	1	203	2	2100	0.242705	1	293	2	1922	0.34741	1	109	7	1061	0.544656	0	86	2	667
'CCL25'	0.0574602	0.166897	0.00396281	1.07773	1	6969	27	22497	0.0143472	0.119872	1	2619	4	4788	0.662228	0	2502	2	3987	0.526167	0	922	4	3864	1	0	104	4	2784	1	0	204	5	2097	1	0	294	1	1923	1	0	110	3	1065	1	0	86	1	668
'SYT14'	0.0574878	1.46434	0.96792	2.18873	42	6928	97	22427	0.602582	0.430652	19	2601	12	4780	0.003989	12	2490	23	3966	0.728317	6	916	17	3851	0.424701	1	103	14	2774	0.423463	2	202	14	2088	0.646493	1	293	3	1921	0.434029	0	110	5	1063	1	1	85	5	664
'RAB23'	0.0575193	1.69014	0.950063	2.95426	24	6946	45	22479	0.344333	0.199787	11	2609	10	4782	0.112638	10	2492	6	3983	0.0691009	2	920	8	3860	1	0	104	4	2784	1	1	203	6	2096	0.477569	0	294	1	1923	1	0	110	4	1064	1	0	86	2	667
'SPN'	0.0575349	0.630009	0.378003	1.01099	23	6947	121	22403	0.329986	0.537205	13	2607	21	4771	0.721939	6	2496	20	3969	0.11127	1	921	31	3837	0.0212166	1	103	10	2778	0.332071	0	204	18	2084	0.396485	0	294	2	1922	1	1	109	10	1058	1	0	86	4	665
'APBA2'	0.0575435	0.693406	0.465623	1.01034	37	6933	188	22336	0.530846	0.834665	14	2606	40	4752	0.155744	15	2487	22	3967	0.865902	4	918	38	3830	0.118727	0	104	32	2756	0.62849	0	204	18	2084	0.396485	0	294	6	1918	1	1	109	7	1061	0.544656	0	86	10	659
'SLC26A3'	0.0575662	1.30616	0.981858	1.7255	81	6889	225	22299	1.16212	0.998934	29	2591	42	4750	0.321892	19	2483	39	3950	0.417216	20	902	37	3831	0.00587867	3	101	31	2757	0.121214	3	201	26	2076	0.738321	3	291	9	1915	0.205499	2	108	14	1054	0.655412	1	85	6	663
'NR5A1'	0.0576633	0.610214	0.352146	1.0113	20	6950	105	22419	0.286944	0.466169	8	2612	19	4773	0.687416	7	2495	17	3972	0.405586	3	919	35	3833	0.0957997	1	103	11	2777	0.356182	1	203	7	2095	0.523926	0	294	3	1921	1	0	110	7	1061	1	0	86	3	666
'RPS6KB2'	0.0577017	0.739443	0.533117	1.01095	54	6916	258	22266	0.774749	1.14544	15	2605	39	4753	0.257322	20	2482	42	3947	0.359297	14	908	65	3803	0.885482	0	104	35	2753	0.636015	3	201	18	2084	0.424272	0	294	4	1920	1	1	109	19	1049	1	1	85	16	653
'AZI1'	0.0577532	1.21503	0.988355	1.48833	151	6819	401	22123	2.16643	1.78032	46	2574	86	4706	0.927124	55	2447	71	3918	0.267253	25	897	96	3772	0.725838	4	100	32	2756	0.0384355	7	197	42	2060	0.196205	0	294	11	1913	0.37831	4	106	16	1052	0.108433	4	82	15	654
'PCDHGB4'	0.0577606	0.760037	0.564056	1.01286	66	6904	270	22254	0.946915	1.19872	24	2596	57	4735	0.295468	31	2471	48	3941	0.907779	6	916	58	3810	0.0535039	0	104	35	2753	0.636015	2	202	25	2077	1	1	293	7	1917	1	1	109	9	1059	1	0	86	13	656
'SPINK6'	0.0577685	2.3926	0.845489	6.23032	8	6962	17	22507	0.114778	0.075475	2	2618	2	4790	0.617836	0	2502	1	3988	1	1	921	7	3861	1	1	103	1	2787	0.0706413	2	202	2	2100	0.0414606	0	294	1	1923	1	0	110	1	1067	1	2	84	1	668
'PAOX'	0.0577973	1.34503	0.975673	1.83584	63	6907	202	22322	0.903874	0.896821	18	2602	23	4769	0.255092	19	2483	22	3967	0.335295	15	907	50	3818	0.428816	3	101	39	2749	0.19046	4	200	18	2084	0.123475	0	294	5	1919	1	1	109	15	1053	1	1	85	11	658
'RNF165'	0.0579409	1.62117	0.95312	2.70682	27	6943	60	22464	0.387374	0.266383	8	2612	10	4782	0.46231	10	2492	11	3978	0.501196	3	919	12	3856	1	0	104	10	2778	1	2	202	9	2093	0.253506	0	294	0	1924		0	110	2	1066	1	1	85	2	667
'BOD1L1'	0.0580018	0.855	0.725161	1.00503	215	6755	825	21699	3.08465	3.66276	83	2537	157	4635	0.837036	69	2433	150	3839	0.0338737	38	884	169	3699	0.787417	2	102	91	2697	0.773391	9	195	108	1994	0.86677	5	289	22	1902	0.391333	5	105	43	1025	0.798425	2	84	31	638
'GPRASP2'	0.0580614	0.658417	0.41059	1.02392	27	6943	125	22399	0.387374	0.554964	8	2612	23	4769	0.346981	11	2491	28	3961	0.247542	6	916	30	3838	0.833521	0	104	8	2780	1	1	203	15	2087	1	0	294	2	1922	1	0	110	6	1062	1	0	86	1	668
'KLC4'	0.0581335	1.31907	0.980758	1.76136	76	6894	193	22331	1.09039	0.856864	29	2591	31	4761	0.0414437	28	2474	32	3957	0.230086	15	907	43	3825	0.238645	0	104	16	2772	1	1	203	31	2071	0.356767	1	293	7	1917	1	0	110	14	1054	0.632931	1	85	5	664
'YIPF2'	0.0581538	0.669568	0.429175	1.0162	30	6940	143	22381	0.430416	0.634878	13	2607	33	4759	0.355834	9	2493	20	3969	0.45034	5	917	41	3827	0.187794	0	104	15	2773	1	1	203	7	2095	0.523926	1	293	3	1921	0.434029	0	110	11	1057	0.612846	0	86	1	668
'C4orf36'	0.0581787	0.468104	0.18878	1.01492	8	6962	58	22466	0.114778	0.257503	1	2619	15	4777	0.0157262	2	2500	7	3982	0.496758	4	918	15	3853	0.773774	0	104	10	2778	1	0	204	2	2100	1	0	294	1	1923	1	0	110	2	1066	1	1	85	4	665
'SPTBN4'	0.0583752	1.20367	0.990695	1.45769	167	6803	473	22051	2.39598	2.09998	60	2560	88	4704	0.192835	53	2449	71	3918	0.351957	31	891	127	3741	0.918256	3	101	51	2737	0.442856	8	196	39	2063	0.0628419	1	293	12	1912	1	4	106	32	1036	0.768114	4	82	21	648
'ANKRD54'	0.0583904	0.476718	0.192259	1.03319	8	6962	63	22461	0.114778	0.279702	5	2615	15	4777	0.482809	0	2502	6	3983	0.0883777	1	921	11	3857	0.482045	0	104	10	2778	1	0	204	8	2094	1	0	294	0	1924		0	110	8	1060	1	0	86	3	666
'RBBP6'	0.0584561	0.801899	0.631312	1.01167	102	6868	397	22127	1.46341	1.76256	39	2581	71	4721	1	37	2465	85	3904	0.060847	15	907	88	3780	0.25618	1	103	41	2747	1	2	202	35	2067	0.767628	3	291	10	1914	0.399249	2	108	20	1048	1	2	84	16	653
'LDLRAD1'	0.0584861	0.57766	0.303222	1.03422	15	6955	93	22431	0.215208	0.412893	3	2617	15	4777	0.137108	7	2495	18	3971	0.310766	1	921	13	3855	0.493054	0	104	15	2773	1	2	202	12	2090	0.355259	0	294	1	1923	1	0	110	8	1060	1	0	86	2	667
'MTTP'	0.0585374	1.34856	0.978198	1.84304	65	6905	173	22351	0.932568	0.76807	24	2596	36	4756	0.498057	21	2481	20	3969	0.10767	5	917	39	3829	0.247694	3	101	16	2772	0.02879	5	199	22	2080	0.0837856	0	294	2	1922	1	3	107	12	1056	0.158037	3	83	12	657
'DHFRL1'	0.0585996	0.469234	0.189275	1.0168	8	6962	60	22464	0.114778	0.266383	2	2618	13	4779	0.103071	1	2501	9	3980	0.100332	2	920	14	3854	0.75166	0	104	7	2781	1	2	202	11	2091	0.321674	0	294	1	1923	1	0	110	1	1067	1	0	86	2	667
'SMIM20'	0.0586472	3.07753	0.765742	10.7697	5	6965	10	22514	0.071736	0.0443971	0	2620	2	4790	0.542874	0	2502	0	3989		4	918	1	3867	0.00577989	0	104	2	2786	1	1	203	2	2100	0.242705	0	294	0	1924		0	110	1	1067	1	0	86	1	668
'ZNF284'	0.0587415	1.38232	0.97227	1.94533	55	6915	141	22383	0.789096	0.625999	17	2603	18	4774	0.111714	19	2483	26	3963	0.646016	15	907	32	3836	0.0385762	0	104	15	2773	1	2	202	21	2081	1	1	293	0	1924	0.132552	0	110	9	1059	1	0	86	10	659
'RPA3'	0.0587578	2.08493	0.910601	4.63836	13	6957	22	22502	0.186514	0.0976736	4	2616	4	4788	0.464909	6	2496	2	3987	0.0615782	1	921	7	3861	1	1	103	4	2784	0.167438	0	204	2	2100	1	0	294	1	1923	1	0	110	0	1068		0	86	1	668
'SUPT6H'	0.0587668	1.27239	0.986246	1.63262	101	6869	267	22257	1.44907	1.1854	29	2591	55	4737	0.909165	39	2463	42	3947	0.0845699	20	902	60	3808	0.197695	1	103	33	2755	1	7	197	33	2069	0.0814524	0	294	9	1915	0.616905	3	107	12	1056	0.158037	1	85	8	661
'NMRK1'	0.0587784	0.51305	0.230407	1.03064	10	6960	75	22449	0.143472	0.332978	3	2617	10	4782	0.56256	3	2499	12	3977	0.186373	3	919	15	3853	1	0	104	14	2774	1	0	204	12	2090	0.615826	0	294	0	1924		0	110	6	1062	1	0	86	2	667
'GAB2'	0.0587915	1.3044	0.981887	1.72109	82	6888	215	22309	1.17647	0.954537	20	2600	32	4760	0.663376	31	2471	43	3946	0.550391	20	902	48	3820	0.0425775	1	103	19	2769	0.520465	3	201	21	2081	0.465083	3	291	7	1917	0.136249	1	109	16	1052	1	1	85	7	662
'ELF1'	0.0587967	1.38121	0.971044	1.94506	55	6915	138	22386	0.789096	0.61268	20	2600	23	4769	0.149215	18	2484	21	3968	0.327381	9	913	38	3830	1	0	104	20	2768	1	2	202	9	2093	0.253506	4	290	4	1920	0.013678	1	109	9	1059	1	0	86	7	662
'CRYL1'	0.0588164	1.52058	0.955851	2.38179	34	6936	80	22444	0.487805	0.355177	14	2606	16	4776	0.249981	12	2490	11	3978	0.200462	1	921	12	3856	0.483788	0	104	10	2778	1	4	200	16	2086	0.093717	0	294	3	1921	1	0	110	3	1065	1	2	84	3	666
'RPS10'	0.058818	3.72881	0.751667	19.0561	5	6965	5	22519	0.071736	0.0221985	2	2618	1	4791	0.286485	2	2500	0	3989	0.14854	1	921	1	3867	0.347951	0	104	1	2787	1	0	204	0	2102		0	294	0	1924		0	110	1	1067	1	0	86	0	669
'SYT7'	0.0588902	0.574959	0.302262	1.02766	15	6955	83	22441	0.215208	0.368496	5	2615	19	4773	0.19807	8	2494	10	3979	0.632927	1	921	22	3846	0.105659	0	104	9	2779	1	0	204	7	2095	1	0	294	3	1921	1	0	110	6	1062	1	1	85	4	665
'SH3GLB2'	0.0589316	1.50151	0.97564	2.27669	38	6932	93	22431	0.545194	0.412893	13	2607	17	4775	0.444124	14	2488	8	3981	0.025665	7	915	24	3844	0.647276	0	104	9	2779	1	0	204	9	2093	1	0	294	3	1921	1	2	108	5	1063	0.133074	2	84	6	663
'MOK'	0.0589452	1.37247	0.983002	1.89784	60	6910	159	22365	0.860832	0.705914	16	2604	30	4762	1	21	2481	17	3972	0.0437004	14	908	46	3822	0.411058	1	103	16	2772	0.464399	3	201	22	2080	0.480556	1	293	2	1922	0.34741	2	108	6	1062	0.166991	0	86	7	662
'C6orf163'	0.0589461	0.599845	0.334088	1.02499	18	6952	96	22428	0.25825	0.426212	10	2610	16	4776	0.837552	6	2496	20	3969	0.11127	0	922	20	3848	0.0213653	1	103	13	2775	0.401848	0	204	12	2090	0.615826	0	294	2	1922	1	0	110	6	1062	1	0	86	3	666
'LAMTOR4'	0.0590968	1.90993	0.916455	3.83307	15	6955	33	22491	0.215208	0.14651	7	2613	4	4788	0.0609165	2	2500	4	3985	1	5	917	4	3864	0.0165554	0	104	6	2782	1	0	204	1	2101	1	0	294	5	1919	1	0	110	7	1061	1	0	86	0	669
'OR13C4'	0.0591711	0.62305	0.359938	1.03089	20	6950	121	22403	0.286944	0.537205	7	2613	18	4774	0.533016	1	2501	23	3966	0.000190209	8	914	21	3847	0.241981	2	102	15	2773	0.122789	1	203	19	2083	1	0	294	2	1922	1	1	109	10	1058	1	0	86	3	666
'CXADR'	0.0591825	1.64873	0.973754	2.74669	28	6942	57	22467	0.401722	0.253063	9	2611	8	4784	0.135238	13	2489	12	3977	0.215834	3	919	8	3860	0.452566	2	102	5	2783	0.0239017	1	203	3	2099	0.309786	0	294	6	1918	1	0	110	3	1065	1	0	86	4	665
'PANK3'	0.059193	0.542169	0.269754	1.01375	13	6957	66	22458	0.186514	0.293021	4	2616	25	4767	0.0177991	5	2497	9	3980	1	2	920	16	3852	0.553072	0	104	7	2781	1	0	204	3	2099	1	1	293	1	1923	0.247586	1	109	2	1066	0.254987	0	86	1	668
'PDDC1'	0.0592436	0.621813	0.362652	1.02322	21	6949	103	22421	0.301291	0.45729	7	2613	28	4764	0.0747352	8	2494	17	3972	0.544717	2	920	22	3846	0.294808	1	103	10	2778	0.332071	1	203	18	2084	1	0	294	2	1922	1	0	110	2	1066	1	0	86	2	667
'ATG4C'	0.0592529	0.736451	0.525727	1.01702	52	6918	211	22313	0.746055	0.936779	16	2604	37	4755	0.473763	22	2480	52	3937	0.120361	7	915	46	3822	0.298256	0	104	13	2775	1	3	201	21	2081	0.465083	1	293	3	1921	0.434029	2	108	18	1050	0.709687	0	86	8	661
'KIRREL3'	0.0592696	0.752241	0.552118	1.01244	61	6909	262	22262	0.875179	1.1632	25	2595	57	4735	0.416384	22	2480	41	3948	0.604376	8	914	58	3810	0.158251	0	104	35	2753	0.636015	1	203	26	2076	0.506962	2	292	9	1915	0.647771	1	109	11	1057	1	2	84	11	658
'HIVEP1'	0.0592758	1.15283	0.991284	1.33825	280	6690	763	21761	4.01722	3.3875	128	2492	149	4643	0.000151288	89	2413	150	3839	0.685231	44	878	162	3706	0.417298	0	104	85	2703	0.0738088	6	198	84	2018	0.571626	1	293	16	1908	0.715935	3	107	42	1026	0.792696	4	82	35	634
'HAPLN1'	0.0592983	1.62569	0.967354	2.67148	27	6943	73	22451	0.387374	0.324099	8	2612	8	4784	0.294121	9	2493	8	3981	0.224344	6	916	13	3855	0.236555	1	103	14	2774	0.423463	1	203	9	2093	0.604716	1	293	3	1921	0.434029	1	109	6	1062	0.497448	0	86	4	665
'ATP8B2'	0.0593283	1.29524	0.986519	1.68955	88	6882	245	22279	1.26255	1.08773	23	2597	39	4753	0.790338	34	2468	36	3953	0.0852758	23	899	58	3810	0.0453659	1	103	32	2756	1	3	201	32	2070	1	2	292	7	1917	0.339502	0	110	14	1054	0.632931	0	86	10	659
'CNBD1'	0.0593553	1.37247	0.982517	1.90015	61	6909	153	22371	0.875179	0.679275	18	2602	26	4766	0.433451	19	2483	30	3959	1	11	911	37	3831	0.467353	3	101	16	2772	0.02879	3	201	15	2087	0.208938	1	293	2	1922	0.34741	2	108	11	1057	0.346282	2	84	5	664
'CKMT1A'	0.0593648	0.392227	0.117867	1.03113	5	6965	38	22486	0.071736	0.168709	1	2619	11	4781	0.067236	2	2500	6	3983	0.718718	1	921	9	3859	0.69823	0	104	4	2784	1	0	204	3	2099	1	0	294	1	1923	1	0	110	2	1066	1	1	85	0	669
'MGST2'	0.0594267	0.483739	0.195276	1.04684	8	6962	61	22463	0.114778	0.270822	3	2617	11	4781	0.403304	3	2499	6	3983	1	2	920	15	3853	0.756494	0	104	2	2786	1	0	204	17	2085	0.391329	0	294	0	1924		0	110	1	1067	1	0	86	2	667
'TP53'	0.0594348	1.45392	0.965196	2.16189	42	6928	103	22421	0.602582	0.45729	15	2605	18	4774	0.273014	14	2488	15	3974	0.339241	7	915	23	3845	0.640787	2	102	14	2774	0.110847	1	203	7	2095	0.523926	1	293	2	1922	0.34741	0	110	11	1057	0.612846	1	85	6	663
'VPS45'	0.0594487	1.46663	0.976988	2.1717	42	6928	108	22416	0.602582	0.479489	20	2600	22	4770	0.106036	8	2494	9	3980	0.466144	8	914	26	3842	0.51365	1	103	13	2775	0.401848	2	202	14	2088	0.646493	1	293	4	1920	0.509185	0	110	11	1057	0.612846	1	85	1	668
'DUSP13'	0.0594578	1.33337	0.981491	1.79713	71	6899	192	22332	1.01865	0.852424	31	2589	32	4760	0.0242598	22	2480	25	3964	0.292199	13	909	45	3823	0.505475	0	104	32	2756	0.62849	2	202	26	2076	1	0	294	5	1919	1	3	107	12	1056	0.158037	0	86	4	665
'TGFBR2'	0.0594589	0.56944	0.299443	1.01722	15	6955	91	22433	0.215208	0.404013	4	2616	15	4777	0.235055	6	2496	17	3972	0.284573	3	919	17	3851	0.782119	1	103	12	2776	0.379431	0	204	12	2090	0.615826	0	294	1	1923	1	1	109	4	1064	0.388003	0	86	4	665
'CRISPLD1'	0.0596027	0.675228	0.433299	1.02322	30	6940	155	22369	0.430416	0.688155	13	2607	27	4765	0.86847	10	2492	22	3967	0.468783	3	919	34	3834	0.0947486	0	104	12	2776	1	1	203	24	2078	0.719742	0	294	5	1919	1	1	109	10	1058	1	2	84	7	662
'TLX3'	0.0596415	1.70828	0.965464	2.97999	25	6945	44	22480	0.35868	0.195347	11	2609	8	4784	0.0527596	11	2491	10	3979	0.260693	1	921	8	3860	1	1	103	6	2782	0.226352	1	203	3	2099	0.309786	0	294	2	1922	1	0	110	3	1065	1	0	86	1	668
'BAG4'	0.0598848	1.44882	0.961505	2.15476	42	6928	103	22421	0.602582	0.45729	5	2615	19	4773	0.19807	20	2482	17	3972	0.061963	7	915	24	3844	0.647276	0	104	11	2777	1	3	201	17	2085	0.413237	0	294	0	1924		2	108	6	1062	0.166991	3	83	4	665
'PPOX'	0.0601157	0.539002	0.262371	1.01813	12	6958	87	22437	0.172166	0.386255	4	2616	18	4774	0.117637	2	2500	8	3981	0.334462	5	917	13	3855	0.367794	0	104	6	2782	1	1	203	16	2086	1	0	294	2	1922	1	0	110	4	1064	1	0	86	7	662
'OR11A1'	0.0602465	0.559242	0.278209	1.04514	13	6957	72	22452	0.186514	0.319659	6	2614	16	4776	0.508373	2	2500	16	3973	0.0151419	1	921	11	3857	0.482045	1	103	4	2784	0.167438	0	204	9	2093	1	0	294	2	1922	1	1	109	6	1062	0.497448	1	85	5	664
'PROS1'	0.0602967	1.35253	0.983112	1.84594	67	6903	173	22351	0.961263	0.76807	19	2601	37	4755	0.889055	27	2475	28	3961	0.125469	7	915	25	3843	0.655863	1	103	24	2764	0.601277	7	197	21	2081	0.00904514	2	292	5	1919	0.23498	0	110	12	1056	0.617098	2	84	3	666
'CLK3'	0.0603119	0.643182	0.387145	1.02805	23	6947	127	22397	0.329986	0.563843	6	2614	17	4775	0.392435	7	2495	18	3971	0.310766	8	914	48	3820	0.39799	0	104	14	2774	1	0	204	18	2084	0.396485	0	294	2	1922	1	0	110	1	1067	1	1	85	4	665
'OR2A2'	0.0603199	1.51568	0.959861	2.35233	34	6936	91	22433	0.487805	0.404013	11	2609	7	4785	0.026984	9	2493	17	3972	0.840521	9	913	20	3848	0.151189	2	102	16	2772	0.135028	0	204	11	2091	0.613668	0	294	1	1923	1	2	108	4	1064	0.101048	0	86	7	662
'ZNF786'	0.0603244	0.777461	0.592093	1.01171	79	6891	314	22210	1.13343	1.39407	28	2592	77	4715	0.0643807	32	2470	55	3934	0.824637	14	908	53	3815	0.754692	0	104	35	2753	0.636015	2	202	32	2070	0.763683	1	293	3	1921	0.434029	2	108	21	1047	1	0	86	18	651
'TENM4'	0.0603566	1.14732	0.993112	1.32326	306	6664	852	21672	4.39024	3.78263	119	2501	177	4615	0.08218	102	2400	163	3826	1	54	868	179	3689	0.125084	3	101	95	2693	1	9	195	84	2018	0.710234	3	291	10	1914	0.399249	5	105	60	1008	0.826718	1	85	32	637
'DDX47'	0.0603599	0.717579	0.496487	1.01964	44	6926	174	22350	0.631277	0.772509	17	2603	40	4752	0.407867	18	2484	41	3948	0.2278	3	919	35	3833	0.0957997	1	103	14	2774	0.423463	0	204	13	2089	0.620641	0	294	5	1919	1	2	108	8	1060	0.2381	1	85	7	662
'ELF2'	0.0604196	0.648135	0.392477	1.03288	24	6946	133	22391	0.344333	0.590481	13	2607	18	4774	0.455142	8	2494	25	3964	0.106924	2	920	18	3850	0.40112	0	104	25	2763	1	0	204	22	2080	0.252528	0	294	5	1919	1	0	110	7	1061	1	0	86	5	664
'GPCPD1'	0.0604659	1.52671	0.964602	2.38169	35	6935	83	22441	0.502152	0.368496	12	2608	13	4779	0.20993	12	2490	17	3972	0.848755	7	915	10	3858	0.0308364	0	104	20	2768	1	3	201	9	2093	0.0826443	0	294	3	1921	1	1	109	4	1064	0.388003	0	86	4	665
'TMEM249'	0.0605064	1.5612	0.954891	2.51339	31	6939	64	22460	0.444763	0.284141	12	2608	13	4779	0.20993	9	2493	12	3977	0.66162	7	915	16	3852	0.184038	1	103	8	2780	0.281133	2	202	5	2097	0.121637	0	294	1	1923	1	0	110	8	1060	1	0	86	0	669
'PCDH11X'	0.060582	0.605982	0.338128	1.03302	18	6952	96	22428	0.25825	0.426212	3	2617	25	4767	0.00493678	9	2493	12	3977	0.66162	3	919	21	3847	0.603024	0	104	12	2776	1	0	204	9	2093	1	0	294	6	1918	1	2	108	6	1062	0.166991	0	86	1	668
'SHB'	0.0606198	0.595866	0.328647	1.0218	17	6953	116	22408	0.243902	0.515006	4	2616	10	4782	0.781758	3	2499	19	3970	0.0153489	6	916	36	3832	0.555099	1	103	24	2764	0.601277	0	204	8	2094	1	0	294	2	1922	1	1	109	5	1063	0.445394	1	85	6	663
'SRGN'	0.0606594	0.441488	0.164043	1.01963	7	6963	45	22479	0.10043	0.199787	2	2618	8	4784	0.510046	2	2500	15	3974	0.0239284	1	921	7	3861	1	0	104	5	2783	1	0	204	6	2096	1	0	294	0	1924		1	109	0	1068	0.0933786	1	85	2	667
'HEMK1'	0.0608003	1.42888	0.972297	2.07564	47	6923	118	22406	0.674319	0.523886	19	2601	16	4776	0.02162	18	2484	16	3973	0.110429	7	915	32	3836	1	0	104	21	2767	1	2	202	6	2096	0.153066	0	294	2	1922	1	0	110	10	1058	0.611816	0	86	6	663
'AVP'	0.060804	2.79957	0.844768	8.74097	7	6963	11	22513	0.10043	0.0488368	3	2617	1	4791	0.12977	2	2500	0	3989	0.14854	1	921	4	3864	1	0	104	2	2786	1	1	203	3	2099	0.309786	0	294	0	1924		0	110	0	1068		0	86	1	668
'PAQR4'	0.0609159	1.45731	0.969988	2.1634	43	6927	98	22426	0.61693	0.435091	22	2598	22	4770	0.0562823	8	2494	16	3973	0.678435	5	917	21	3847	1	0	104	11	2777	1	3	201	12	2090	0.140885	2	292	3	1921	0.133404	1	109	4	1064	0.388003	2	84	3	666
'NDEL1'	0.0610095	1.65556	0.936466	2.8707	24	6946	47	22477	0.344333	0.208666	14	2606	6	4786	0.00183557	8	2494	7	3982	0.290149	1	921	13	3855	0.493054	0	104	6	2782	1	0	204	3	2099	1	0	294	1	1923	1	1	109	2	1066	0.254987	0	86	4	665
'RRP8'	0.061046	1.28919	0.982216	1.6826	91	6879	223	22301	1.3056	0.990055	31	2589	46	4746	0.401731	34	2468	48	3941	0.648086	15	907	40	3828	0.166215	1	103	28	2760	1	5	199	29	2073	0.218503	0	294	2	1922	1	2	108	9	1059	0.274326	1	85	8	661
'EIF1'	0.0613003	0	0	1.24101	0	6970	9	22515	0	0.0399574	0	2620	2	4790	0.542874	0	2502	3	3986	0.289251	0	922	3	3865	1	0	104	0	2788		0	204	0	2102		0	294	0	1924		0	110	0	1068		0	86	1	668
'CCDC174'	0.0614386	1.40074	0.968683	2.00875	53	6917	106	22418	0.760402	0.470609	25	2595	32	4760	0.210135	15	2487	24	3965	1	10	912	14	3854	0.015289	0	104	10	2778	1	2	202	6	2096	0.153066	0	294	1	1923	1	0	110	11	1057	0.612846	0	86	2	667
'OR52E2'	0.0616557	1.43978	0.959363	2.13057	42	6928	118	22406	0.602582	0.523886	15	2605	12	4780	0.041434	15	2487	17	3972	0.364605	5	917	24	3844	1	1	103	22	2766	0.570712	1	203	16	2086	1	0	294	1	1923	1	3	107	9	1059	0.0935218	1	85	10	659
'TCF3'	0.0616639	1.24516	0.983567	1.56876	116	6854	313	22211	1.66428	1.38963	41	2579	55	4737	0.133357	34	2468	55	3934	1	22	900	89	3779	0.902986	2	102	33	2755	0.360626	4	200	32	2070	0.553997	3	291	6	1918	0.105289	2	108	15	1053	0.668219	5	81	10	659
'CLRN1'	0.0616944	1.51359	0.956324	2.36229	35	6935	74	22450	0.502152	0.328538	13	2607	14	4778	0.164429	12	2490	15	3974	0.555677	6	916	15	3853	0.270406	0	104	7	2781	1	2	202	10	2092	0.287678	0	294	1	1923	1	1	109	4	1064	0.388003	0	86	5	664
'SLC35E1'	0.0617335	0.583464	0.307669	1.03848	15	6955	99	22425	0.215208	0.439531	7	2613	16	4776	0.8275	7	2495	8	3981	0.598044	1	921	27	3841	0.0300146	0	104	22	2766	1	0	204	13	2089	0.620641	0	294	3	1921	1	0	110	3	1065	1	0	86	2	667
'NCR2'	0.0617487	0.628225	0.364038	1.03521	20	6950	124	22400	0.286944	0.550524	4	2616	14	4778	0.326152	6	2496	17	3972	0.284573	7	915	38	3830	0.703589	0	104	16	2772	1	1	203	13	2089	1	0	294	2	1922	1	2	108	9	1059	0.274326	0	86	7	662
'BTRC'	0.0617862	1.44491	0.960828	2.14736	43	6927	97	22427	0.61693	0.430652	12	2608	22	4770	1	20	2482	14	3975	0.0204329	6	916	20	3848	0.618061	3	101	8	2780	0.00603953	1	203	13	2089	1	0	294	2	1922	1	1	109	7	1061	0.544656	0	86	6	663
'FAM228A'	0.0618028	0.64988	0.396943	1.02938	25	6945	111	22413	0.35868	0.492808	4	2616	38	4754	0.000251541	12	2490	17	3972	0.848755	4	918	20	3848	1	1	103	9	2779	0.307066	1	203	7	2095	0.523926	0	294	6	1918	1	1	109	8	1060	0.587466	1	85	2	667
'KCNH2'	0.0618038	1.31269	0.98042	1.74517	78	6892	206	22318	1.11908	0.91458	23	2597	41	4751	0.896426	26	2476	33	3956	0.420632	15	907	48	3820	0.337179	1	103	27	2761	1	4	200	18	2084	0.123475	2	292	6	1918	0.287455	1	109	10	1058	1	2	84	6	663
'GCG'	0.0619219	0.39974	0.120382	1.04594	5	6965	45	22479	0.071736	0.199787	0	2620	8	4784	0.0570363	2	2500	8	3981	0.334462	1	921	7	3861	1	0	104	5	2783	1	0	204	6	2096	1	1	293	4	1920	0.509185	0	110	3	1065	1	0	86	0	669
'TM7SF2'	0.0619568	0.647388	0.392941	1.02877	24	6946	125	22399	0.344333	0.554964	8	2612	20	4772	0.554489	8	2494	22	3967	0.194394	7	915	29	3839	1	0	104	9	2779	1	0	204	20	2082	0.249305	0	294	2	1922	1	0	110	6	1062	1	1	85	7	662
'YPEL5'	0.0620392	5.47738	0.697137	68.712	4	6966	2	22522	0.0573888	0.00887942	1	2619	0	4792	0.353481	2	2500	1	3988	0.563189	1	921	0	3868	0.192484	0	104	0	2788		0	204	0	2102		0	294	0	1924		0	110	1	1067	1	0	86	0	669
'TMOD2'	0.0621132	0.664813	0.420627	1.0224	29	6941	116	22408	0.416069	0.515006	12	2608	32	4760	0.342469	8	2494	31	3958	0.0205754	6	916	23	3845	0.814063	1	103	9	2779	0.307066	0	204	10	2092	1	0	294	1	1923	1	1	109	3	1065	0.324733	0	86	4	665
'LARP1B'	0.0621156	0.747705	0.543216	1.01548	57	6913	274	22250	0.817791	1.21648	23	2597	35	4757	0.493026	22	2480	50	3939	0.181081	7	915	52	3816	0.183219	2	102	47	2741	0.6956	2	202	40	2062	0.579254	0	294	8	1916	0.607424	0	110	15	1053	0.38574	0	86	11	658
'SPOCD1'	0.062122	0.770703	0.581461	1.01129	73	6897	314	22210	1.04735	1.39407	25	2595	66	4726	0.123036	27	2475	47	3942	0.810353	16	906	71	3797	1	0	104	39	2749	0.400751	0	204	48	2054	0.0188701	1	293	9	1915	1	2	108	18	1050	0.709687	0	86	5	664
'KIF19'	0.062223	0.810805	0.645391	1.01221	111	6859	455	22069	1.59254	2.02007	35	2585	71	4721	0.682608	41	2461	86	3903	0.167022	23	899	118	3750	0.447487	2	102	51	2737	0.715957	5	199	46	2056	0.801282	0	294	10	1914	0.376732	1	109	26	1042	0.504631	1	85	19	650
'TMEM189'	0.0623261	0.402615	0.121286	1.05267	5	6965	45	22479	0.071736	0.199787	2	2618	4	4788	1	2	2500	9	3980	0.221651	1	921	9	3859	0.69823	0	104	4	2784	1	0	204	8	2094	1	0	294	2	1922	1	0	110	6	1062	1	0	86	1	668
'SLC38A10'	0.0623314	1.20603	0.984593	1.47208	155	6815	435	22089	2.22382	1.93127	50	2570	86	4706	0.718217	60	2442	65	3924	0.0325678	24	898	102	3766	1	0	104	47	2741	0.414203	11	193	57	2045	0.0465899	1	293	10	1914	1	5	105	19	1049	0.0652689	2	84	15	654
'ITGA1'	0.0624828	0.78294	0.597213	1.01699	79	6891	334	22190	1.13343	1.48286	31	2589	77	4715	0.156495	21	2481	49	3940	0.173945	22	900	70	3798	0.284235	1	103	35	2753	1	1	203	39	2063	0.254291	1	293	7	1917	1	0	110	16	1052	0.388143	1	85	12	657
'CTBS'	0.0625068	1.4558	0.973517	2.14877	43	6927	104	22420	0.61693	0.46173	11	2609	20	4772	1	18	2484	10	3979	0.0062262	8	914	33	3835	1	2	102	5	2783	0.0239017	1	203	15	2087	1	0	294	0	1924		1	109	9	1059	1	0	86	4	665
'GNPDA2'	0.0625361	0.412975	0.124442	1.08021	5	6965	38	22486	0.071736	0.168709	2	2618	7	4785	0.506602	2	2500	5	3984	0.713954	1	921	14	3854	0.329853	0	104	1	2787	1	0	204	0	2102		0	294	5	1919	1	0	110	3	1065	1	0	86	0	669
'WRAP53'	0.0625362	0.710752	0.483337	1.02519	40	6930	175	22349	0.573888	0.776949	15	2605	40	4752	0.257321	13	2489	35	3954	0.135661	9	913	30	3838	0.54097	1	103	21	2767	0.554572	2	202	18	2084	0.695249	0	294	1	1923	1	0	110	7	1061	1	0	86	12	657
'DLGAP5'	0.0625643	1.29133	0.975061	1.69906	84	6886	226	22298	1.20516	1.00337	31	2589	43	4749	0.271163	31	2471	34	3955	0.158251	9	913	47	3821	0.613288	0	104	30	2758	0.625214	5	199	38	2064	0.424699	2	292	3	1921	0.133404	5	105	9	1059	0.00653848	0	86	2	667
'SLC37A1'	0.0626206	0.72043	0.499534	1.02106	44	6926	179	22345	0.631277	0.794708	12	2608	39	4753	0.0793583	18	2484	36	3953	0.484271	11	911	48	3820	1	0	104	8	2780	1	0	204	8	2094	1	0	294	10	1914	0.376732	0	110	11	1057	0.612846	0	86	3	666
'NOL7'	0.062749	1.49671	0.949614	2.31841	34	6936	90	22434	0.487805	0.399574	14	2606	14	4778	0.114887	8	2494	9	3980	0.466144	7	915	24	3844	0.647276	0	104	17	2771	1	1	203	12	2090	1	0	294	1	1923	1	2	108	4	1064	0.101048	0	86	4	665
'CLSTN2'	0.062795	0.780684	0.596054	1.01334	80	6890	324	22200	1.14778	1.43847	26	2594	68	4724	0.128765	29	2473	61	3928	0.231529	13	909	70	3798	0.483034	1	103	30	2758	1	1	203	32	2070	0.357114	0	294	8	1916	0.607424	4	106	21	1047	0.282869	3	83	14	655
'MAGEA11'	0.0629805	0.490215	0.20822	1.0304	9	6961	60	22464	0.129125	0.266383	3	2617	14	4778	0.202068	3	2499	12	3977	0.186373	1	921	6	3862	1	0	104	11	2777	1	1	203	7	2095	0.523926	0	294	1	1923	1	1	109	7	1061	0.544656	0	86	1	668
'APOC4'	0.0630386	1.8334	0.944843	3.48184	19	6951	34	22490	0.272597	0.15095	3	2617	4	4788	0.703506	8	2494	11	3978	0.814904	1	921	8	3860	1	0	104	4	2784	1	3	201	2	2100	0.00596752	1	293	0	1924	0.132552	0	110	0	1068		1	85	3	666
'PKNOX2'	0.0630623	0.611418	0.342114	1.03846	18	6952	104	22420	0.25825	0.46173	5	2615	23	4769	0.0724842	5	2497	12	3977	0.618984	3	919	27	3841	0.249461	2	102	8	2780	0.047745	1	203	12	2090	1	0	294	3	1921	1	1	109	4	1064	0.388003	1	85	5	664
'ZCCHC17'	0.0631263	0.605544	0.342545	1.02236	19	6951	90	22434	0.272597	0.399574	5	2615	20	4772	0.141768	6	2496	24	3965	0.038745	7	915	15	3853	0.169309	0	104	5	2783	1	0	204	11	2091	0.613668	0	294	2	1922	1	0	110	7	1061	1	0	86	4	665
'TLE3'	0.0631974	0.629538	0.368693	1.03025	21	6949	122	22402	0.301291	0.541644	5	2615	23	4769	0.0724842	10	2492	14	3975	0.834309	2	920	27	3841	0.10087	0	104	17	2771	1	0	204	11	2091	0.613668	0	294	6	1918	1	0	110	8	1060	1	3	83	5	664
'GTPBP8'	0.0632301	0.669249	0.423832	1.02795	29	6941	123	22401	0.416069	0.546084	7	2613	34	4758	0.0135195	13	2489	26	3963	0.621121	5	917	24	3844	1	1	103	11	2777	0.356182	1	203	11	2091	1	1	293	3	1921	0.434029	0	110	3	1065	1	0	86	7	662
'GDF11'	0.0632684	0.404995	0.122296	1.05553	5	6965	42	22482	0.071736	0.186468	0	2620	6	4786	0.0962594	3	2499	6	3983	1	1	921	18	3850	0.150951	0	104	5	2783	1	0	204	1	2101	1	0	294	1	1923	1	1	109	3	1065	0.324733	0	86	0	669
'ZDHHC19'	0.0633588	0.649382	0.394816	1.02978	24	6946	128	22396	0.344333	0.568283	10	2610	22	4770	0.713343	5	2497	18	3971	0.131871	5	917	40	3828	0.187484	1	103	10	2778	0.332071	0	204	21	2081	0.249834	1	293	0	1924	0.132552	0	110	6	1062	1	1	85	7	662
'OR2G2'	0.0633592	1.54234	0.951782	2.45381	31	6939	76	22448	0.444763	0.337418	5	2615	14	4778	0.479681	12	2490	10	3979	0.129772	8	914	16	3852	0.113004	1	103	10	2778	0.332071	3	201	11	2091	0.120165	0	294	4	1920	1	0	110	3	1065	1	1	85	2	667
'ACACA'	0.0635239	0.771065	0.576936	1.02003	70	6900	269	22255	1.0043	1.19428	27	2593	67	4725	0.19337	24	2478	54	3935	0.16225	11	911	52	3816	0.872196	0	104	23	2765	1	4	200	29	2073	0.529002	3	291	7	1917	0.136249	1	109	19	1049	1	0	86	7	662
'ATPAF2'	0.063656	0.61767	0.349316	1.04297	19	6951	100	22424	0.272597	0.443971	5	2615	19	4773	0.19807	11	2491	19	3970	1	1	921	16	3852	0.223542	1	103	14	2774	0.423463	0	204	16	2086	0.388727	0	294	5	1919	1	1	109	4	1064	0.388003	0	86	2	667
'SEL1L2'	0.0636837	0.732398	0.517889	1.01993	49	6921	208	22316	0.703013	0.923459	21	2599	45	4747	0.606223	19	2483	35	3954	0.674958	4	918	50	3818	0.0234345	1	103	23	2765	0.586274	1	203	22	2080	0.715525	1	293	5	1919	0.57439	0	110	8	1060	1	2	84	11	658
'TNFAIP8'	0.0637895	1.74289	0.951806	3.12956	22	6948	42	22482	0.315638	0.186468	7	2613	9	4783	0.601454	9	2493	7	3982	0.197208	3	919	8	3860	0.452566	0	104	4	2784	1	0	204	6	2096	1	0	294	0	1924		0	110	1	1067	1	0	86	3	666
'TMEM229A'	0.0638013	0.608675	0.341001	1.03219	18	6952	103	22421	0.25825	0.45729	5	2615	13	4779	0.625429	6	2496	16	3973	0.38078	5	917	39	3829	0.247694	2	102	10	2778	0.0668466	0	204	7	2095	1	0	294	2	1922	1	0	110	8	1060	1	0	86	4	665
'TSPO2'	0.0638108	0.499882	0.212642	1.04863	9	6961	57	22467	0.129125	0.253063	6	2614	14	4778	0.815449	1	2501	9	3980	0.100332	1	921	13	3855	0.493054	0	104	9	2779	1	0	204	2	2100	1	0	294	0	1924		1	109	4	1064	0.388003	0	86	4	665
'ZNF695'	0.0638158	0.680767	0.442266	1.02155	32	6938	153	22371	0.45911	0.679275	13	2607	23	4769	1	11	2491	33	3956	0.0860559	5	917	31	3837	0.526919	1	103	14	2774	0.423463	1	203	19	2083	1	0	294	8	1916	0.607424	0	110	6	1062	1	0	86	5	664
'SPATA20'	0.0638536	0.765672	0.57262	1.01298	69	6901	285	22239	0.989957	1.26532	24	2596	57	4735	0.295468	26	2476	51	3938	0.411889	9	913	75	3793	0.0496539	1	103	28	2760	1	4	200	29	2073	0.529002	0	294	6	1918	1	1	109	14	1054	1	1	85	9	660
'PDLIM4'	0.0638611	0.588892	0.316016	1.03635	16	6954	91	22433	0.229555	0.404013	8	2612	19	4773	0.687416	6	2496	13	3976	0.640766	2	920	19	3849	0.404141	0	104	16	2772	1	0	204	10	2092	1	0	294	0	1924		0	110	6	1062	1	0	86	3	666
'PLEKHG3'	0.0639182	1.20407	0.984208	1.46799	157	6813	443	22081	2.25251	1.96679	52	2568	81	4711	0.361383	62	2440	68	3921	0.0359556	26	896	113	3755	1	4	100	60	2728	0.290056	5	199	49	2053	0.809698	2	292	9	1915	0.647771	4	106	19	1049	0.262789	1	85	12	657
'FGD3'	0.0640529	0.742659	0.53392	1.01872	54	6916	232	22292	0.774749	1.03001	17	2603	43	4749	0.280247	25	2477	44	3945	0.803782	8	914	53	3815	0.255325	2	102	28	2760	0.293792	0	204	23	2079	0.257212	0	294	3	1921	1	0	110	10	1058	0.611816	0	86	6	663
'APOA1'	0.064158	0.657329	0.404711	1.03486	26	6944	109	22415	0.373027	0.483928	10	2610	22	4770	0.713343	11	2491	30	3959	0.147468	1	921	26	3842	0.0462823	0	104	12	2776	1	2	202	4	2098	0.0921036	1	293	4	1920	0.509185	0	110	3	1065	1	1	85	3	666
'ELK3'	0.0641811	1.3945	0.970996	1.9829	53	6917	125	22399	0.760402	0.554964	17	2603	22	4770	0.3142	19	2483	24	3965	0.437317	10	912	29	3839	0.308719	1	103	10	2778	0.332071	1	203	12	2090	1	1	293	0	1924	0.132552	4	106	9	1059	0.0265341	0	86	5	664
'TBC1D10B'	0.0642607	1.34848	0.970761	1.85598	62	6908	163	22361	0.889527	0.723673	18	2602	25	4767	0.423959	19	2483	28	3961	0.880617	18	904	41	3827	0.0440044	1	103	20	2768	0.53783	2	202	14	2088	0.646493	2	292	6	1918	0.287455	2	108	14	1054	0.655412	0	86	5	664
'YES1'	0.0642663	0.652404	0.39949	1.02992	25	6945	121	22403	0.35868	0.537205	7	2613	23	4769	0.185626	12	2490	21	3968	0.859357	4	918	31	3837	0.287923	0	104	12	2776	1	1	203	7	2095	0.523926	1	293	6	1918	1	0	110	6	1062	1	0	86	8	661
'MADCAM1'	0.0642779	1.38716	0.966502	1.96917	52	6918	135	22389	0.746055	0.599361	14	2606	33	4759	0.540602	16	2486	13	3976	0.0839375	14	908	31	3837	0.0553405	1	103	17	2771	0.483774	3	201	11	2091	0.120165	1	293	6	1918	1	0	110	7	1061	1	1	85	5	664
'PUS3'	0.0643192	1.38675	0.966302	1.96827	52	6918	137	22387	0.746055	0.60824	19	2601	29	4763	0.546908	14	2488	15	3974	0.339241	11	911	29	3839	0.22366	1	103	14	2774	0.423463	3	201	17	2085	0.413237	1	293	3	1921	0.434029	1	109	7	1061	0.544656	1	85	11	658
'LGI2'	0.0643605	0.669382	0.42438	1.02669	29	6941	133	22391	0.416069	0.590481	11	2609	25	4767	0.604085	9	2493	32	3957	0.0351643	8	914	24	3844	0.374116	0	104	17	2771	1	1	203	11	2091	1	0	294	2	1922	1	0	110	8	1060	1	0	86	4	665
'NEURL4'	0.0643663	1.24169	0.98309	1.56114	119	6851	323	22201	1.70732	1.43403	38	2582	62	4730	0.599014	46	2456	54	3935	0.146754	19	903	67	3801	0.490874	3	101	40	2748	0.199747	5	199	33	2069	0.378429	2	292	17	1907	1	2	108	17	1051	0.695572	2	84	9	660
'RNLS'	0.0643683	1.40698	0.962458	2.03083	47	6923	128	22396	0.674319	0.568283	12	2608	22	4770	1	15	2487	15	3974	0.258666	10	912	31	3837	0.424915	1	103	16	2772	0.464399	5	199	16	2086	0.0324576	1	293	7	1917	1	1	109	7	1061	0.544656	2	84	7	662
'CD320'	0.064394	1.60197	0.959969	2.61978	28	6942	67	22457	0.401722	0.29746	9	2611	8	4784	0.135238	10	2492	9	3980	0.240186	5	917	16	3852	0.580254	1	103	7	2781	0.254241	1	203	10	2092	1	0	294	2	1922	1	1	109	5	1063	0.445394	1	85	3	666
'WBSCR17'	0.0643974	0.628033	0.371306	1.02162	22	6948	108	22416	0.315638	0.479489	8	2612	28	4764	0.116158	7	2495	19	3970	0.312559	4	918	19	3849	1	1	103	9	2779	0.307066	1	203	11	2091	1	1	293	5	1919	0.57439	0	110	8	1060	1	0	86	2	667
'DDX49'	0.0644744	0.730428	0.515908	1.01729	48	6922	241	22283	0.688666	1.06997	19	2601	46	4746	0.361838	11	2491	34	3955	0.0640453	10	912	45	3823	1	3	101	38	2750	0.181291	3	201	37	2065	1	0	294	5	1919	1	1	109	8	1060	0.587466	0	86	9	660
'ZNF408'	0.0644916	1.27092	0.980388	1.63981	101	6869	225	22299	1.44907	0.998934	38	2582	48	4744	0.0893546	41	2461	61	3928	0.75874	11	911	44	3824	0.863808	0	104	27	2761	0.623517	4	200	15	2087	0.0802905	1	293	3	1921	0.434029	2	108	11	1057	0.346282	1	85	7	662
'CLVS1'	0.0645567	0.496697	0.211454	1.04058	9	6961	60	22464	0.129125	0.266383	6	2614	10	4782	1	2	2500	11	3978	0.0955991	1	921	14	3854	0.329853	0	104	11	2777	1	0	204	8	2094	1	0	294	1	1923	1	0	110	2	1066	1	0	86	2	667
'FAM189B'	0.0645961	0.733329	0.518905	1.0202	49	6921	213	22311	0.703013	0.945658	16	2604	36	4756	0.561628	15	2487	46	3943	0.0246392	12	910	53	3815	1	0	104	18	2770	1	1	203	21	2081	0.715062	0	294	7	1917	0.604021	2	108	15	1053	0.668219	0	86	3	666
'ZBTB17'	0.0647198	0.684804	0.445326	1.02643	32	6938	154	22370	0.45911	0.683715	15	2605	25	4767	0.743789	10	2492	27	3962	0.176361	5	917	40	3828	0.187484	1	103	16	2772	0.464399	0	204	25	2077	0.161038	0	294	2	1922	1	0	110	3	1065	1	1	85	6	663
'OPN3'	0.0648143	0.612679	0.347221	1.03184	19	6951	104	22420	0.272597	0.46173	6	2614	29	4763	0.0316888	5	2497	15	3974	0.25536	2	920	15	3853	0.756494	0	104	17	2771	1	1	203	8	2094	0.566189	1	293	2	1922	0.34741	3	107	7	1061	0.0584734	0	86	7	662
'SOX17'	0.064831	1.58366	0.942608	2.61535	28	6942	55	22469	0.401722	0.244184	11	2609	13	4779	0.290718	6	2496	10	3979	1	7	915	17	3851	0.202417	0	104	4	2784	1	1	203	3	2099	0.309786	0	294	0	1924		1	109	8	1060	0.587466	0	86	0	669
'VSIG4'	0.0649168	1.45815	0.951772	2.20275	39	6931	97	22427	0.559541	0.430652	14	2606	11	4781	0.0363224	14	2488	17	3972	0.463517	6	916	27	3841	1	3	101	15	2773	0.0248808	0	204	13	2089	0.620641	1	293	2	1922	0.34741	0	110	4	1064	1	0	86	2	667
'SLC39A1'	0.0650561	0.590837	0.31744	1.03796	16	6954	95	22429	0.229555	0.421772	7	2613	11	4781	0.806651	7	2495	17	3972	0.405586	0	922	27	3841	0.00545785	1	103	17	2771	0.483774	0	204	14	2088	0.627628	0	294	1	1923	1	1	109	3	1065	0.324733	0	86	3	666
'C4orf40'	0.0651312	1.57841	0.939176	2.60579	28	6942	58	22466	0.401722	0.257503	9	2611	7	4785	0.113226	13	2489	11	3978	0.141059	5	917	14	3854	0.390787	0	104	3	2785	1	0	204	11	2091	0.613668	0	294	1	1923	1	1	109	2	1066	0.254987	0	86	4	665
'ORMDL1'	0.0651425	1.72031	0.940606	3.08438	22	6948	43	22481	0.315638	0.190907	6	2614	9	4783	0.788351	11	2491	6	3983	0.0424441	3	919	8	3860	0.452566	1	103	6	2782	0.226352	0	204	1	2101	1	0	294	0	1924		0	110	3	1065	1	0	86	5	664
'LCK'	0.0651547	0.403808	0.122173	1.04856	5	6965	45	22479	0.071736	0.199787	1	2619	5	4787	0.67242	4	2498	5	3984	0.740716	0	922	15	3853	0.0918456	0	104	1	2787	1	0	204	3	2099	1	0	294	1	1923	1	0	110	8	1060	1	0	86	1	668
'APOO'	0.0651663	0.451452	0.16877	1.0328	7	6963	48	22476	0.10043	0.213106	2	2618	10	4782	0.233975	3	2499	8	3981	0.546749	1	921	15	3853	0.336317	0	104	5	2783	1	0	204	3	2099	1	1	293	1	1923	0.247586	0	110	1	1067	1	0	86	3	666
'LMBR1L'	0.0652324	1.34714	0.970229	1.85448	63	6907	154	22370	0.903874	0.683715	21	2599	40	4752	1	22	2480	18	3971	0.0348833	16	906	31	3837	0.0147134	1	103	12	2776	0.379431	1	203	25	2077	0.723274	0	294	2	1922	1	0	110	6	1062	1	1	85	9	660
'HLTF'	0.0653109	0.772434	0.579268	1.01965	71	6899	280	22244	1.01865	1.24312	30	2590	64	4728	0.516401	24	2478	56	3933	0.132751	9	913	48	3820	0.613226	2	102	29	2759	0.307281	0	204	25	2077	0.161038	2	292	16	1908	1	1	109	17	1051	1	2	84	10	659
'LRRC39'	0.0653366	1.40319	0.958341	2.03173	48	6922	117	22407	0.688666	0.519446	17	2603	27	4765	0.638357	17	2485	15	3974	0.101903	8	914	23	3845	0.360272	0	104	15	2773	1	4	200	21	2081	0.271889	1	293	1	1923	0.247586	0	110	4	1064	1	1	85	2	667
'NDUFB5'	0.0654958	0.462712	0.172879	1.05842	7	6963	54	22470	0.10043	0.239744	2	2618	7	4785	0.506602	2	2500	11	3978	0.0955991	1	921	11	3857	0.482045	0	104	6	2782	1	2	202	8	2094	0.219442	0	294	0	1924		0	110	7	1061	1	0	86	0	669
'EXOC6B'	0.0655397	0.639548	0.378392	1.03909	22	6948	116	22408	0.315638	0.515006	12	2608	22	4770	1	6	2496	19	3970	0.153362	0	922	21	3847	0.0221735	1	103	11	2777	0.356182	1	203	13	2089	1	1	293	8	1916	1	1	109	6	1062	0.497448	0	86	5	664
'PRKAG2'	0.0655565	0.609853	0.345837	1.02619	19	6951	105	22419	0.272597	0.466169	8	2612	17	4775	0.835716	5	2497	22	3967	0.0453169	4	918	18	3850	1	0	104	15	2773	1	1	203	18	2084	1	1	293	2	1922	0.34741	0	110	2	1066	1	0	86	6	663
'PELI1'	0.0656082	1.53716	0.948679	2.45293	32	6938	69	22455	0.45911	0.30634	14	2606	8	4784	0.00719719	11	2491	15	3974	0.691018	5	917	16	3852	0.580254	0	104	12	2776	1	1	203	3	2099	0.309786	0	294	3	1921	1	0	110	8	1060	1	1	85	3	666
'GNAZ'	0.0656592	1.71252	0.935347	3.07658	22	6948	41	22483	0.315638	0.182028	8	2612	10	4782	0.46231	8	2494	7	3982	0.290149	4	918	6	3862	0.107791	1	103	6	2782	0.226352	0	204	1	2101	1	0	294	4	1920	1	1	109	2	1066	0.254987	0	86	3	666
'GABRG2'	0.0658094	1.60271	0.956149	2.64738	29	6941	56	22468	0.416069	0.248624	11	2609	19	4773	0.850765	11	2491	6	3983	0.0424441	3	919	10	3858	0.724595	1	103	9	2779	0.307066	1	203	5	2097	0.426721	2	292	1	1923	0.0479377	0	110	3	1065	1	0	86	3	666
'GYS2'	0.0658786	0.754751	0.552086	1.01918	60	6910	238	22286	0.860832	1.05665	19	2601	51	4741	0.167674	23	2479	47	3942	0.387653	16	906	63	3805	0.774767	0	104	21	2767	1	1	203	17	2085	1	0	294	5	1919	1	0	110	15	1053	0.38574	0	86	8	661
'HEXDC'	0.0658791	1.26712	0.979965	1.62913	99	6871	265	22259	1.42037	1.17652	31	2589	42	4750	0.218862	43	2459	43	3946	0.0336269	21	901	59	3809	0.115703	0	104	28	2760	0.623609	2	202	42	2060	0.426519	0	294	12	1912	0.386192	0	110	13	1055	0.623967	0	86	9	660
'FCGR2A'	0.0659398	0.461157	0.172401	1.05382	7	6963	55	22469	0.10043	0.244184	0	2620	9	4783	0.0315188	4	2498	9	3980	0.776997	2	920	9	3859	1	0	104	7	2781	1	1	203	8	2094	0.566189	0	294	0	1924		0	110	5	1063	1	0	86	6	663
'ZNF771'	0.0659663	2.18145	0.86887	5.33903	11	6959	15	22509	0.157819	0.0665956	2	2618	5	4787	1	4	2498	2	3987	0.21339	4	918	5	3863	0.0758507	0	104	1	2787	1	1	203	0	2102	0.0884649	0	294	0	1924		0	110	1	1067	1	0	86	1	668
'KIAA0319L'	0.0660688	0.738389	0.523103	1.0258	49	6921	223	22301	0.703013	0.990055	19	2601	38	4754	0.783059	20	2482	31	3958	1	6	916	67	3801	0.0156332	0	104	22	2766	1	2	202	31	2071	0.763633	1	293	2	1922	0.34741	0	110	12	1056	0.617098	1	85	9	660
'GNRH1'	0.0662134	0.357926	0.0898581	1.04495	4	6966	36	22488	0.0573888	0.15983	0	2620	6	4786	0.0962594	2	2500	9	3980	0.221651	2	920	6	3862	0.655076	0	104	6	2782	1	0	204	3	2099	1	0	294	0	1924		0	110	2	1066	1	0	86	1	668
'IFNL3'	0.0663945	1.52936	0.944169	2.43907	32	6938	73	22451	0.45911	0.324099	14	2606	19	4773	0.465619	11	2491	8	3981	0.0991421	2	920	9	3859	1	0	104	13	2775	1	3	201	8	2094	0.0661541	1	293	3	1921	0.434029	1	109	3	1065	0.324733	0	86	3	666
'PRPH2'	0.0664125	1.62864	0.92861	2.80915	25	6945	45	22479	0.35868	0.199787	9	2611	11	4781	0.359512	7	2495	12	3977	1	7	915	6	3862	0.00554701	1	103	1	2787	0.0706413	0	204	3	2099	1	0	294	1	1923	1	0	110	2	1066	1	0	86	2	667
'RUSC2'	0.066433	0.800145	0.624876	1.01694	95	6875	397	22127	1.36298	1.76256	31	2589	88	4704	0.033396	29	2473	67	3922	0.112522	19	903	75	3793	0.792013	4	100	52	2736	0.14022	5	199	47	2055	0.803815	2	292	7	1917	0.339502	0	110	29	1039	0.102359	2	84	14	655
'GLIS1'	0.0664849	0.771721	0.579795	1.01709	72	6898	263	22261	1.033	1.16764	27	2593	65	4727	0.272302	25	2477	56	3933	0.168729	15	907	70	3798	0.782549	2	102	17	2771	0.147526	2	202	14	2088	0.646493	0	294	2	1922	1	0	110	11	1057	0.612846	0	86	12	657
'DDT'	0.0665121	2.79984	0.800257	9.60547	7	6963	9	22515	0.10043	0.0399574	3	2617	1	4791	0.12977	2	2500	2	3987	0.642095	1	921	2	3866	0.473513	0	104	2	2786	1	1	203	0	2102	0.0884649	0	294	0	1924		0	110	0	1068		0	86	1	668
'INTS9'	0.0666266	0.713581	0.489476	1.02171	42	6928	170	22354	0.602582	0.75475	15	2605	48	4744	0.0632799	18	2484	31	3958	0.88329	7	915	29	3839	1	1	103	17	2771	0.483774	0	204	17	2085	0.391329	1	293	4	1920	0.509185	0	110	7	1061	1	0	86	7	662
'TMIE'	0.066651	1.531	0.947157	2.43591	32	6938	70	22454	0.45911	0.31078	12	2608	14	4778	0.303881	10	2492	11	3978	0.501196	6	916	19	3849	0.609072	2	102	10	2778	0.0668466	0	204	6	2096	1	0	294	2	1922	1	1	109	1	1067	0.17811	0	86	3	666
'PRX'	0.0668277	0.818137	0.653996	1.01723	115	6855	487	22037	1.64993	2.16214	43	2577	94	4698	0.367259	39	2463	68	3921	0.689642	20	902	115	3753	0.222606	0	104	72	2716	0.112123	6	198	48	2054	0.471934	2	292	10	1914	0.666763	3	107	22	1046	0.502003	1	85	18	651
'GATA4'	0.0668425	0.619697	0.355411	1.03529	20	6950	90	22434	0.286944	0.399574	6	2614	20	4772	0.221986	10	2492	22	3967	0.468783	3	919	19	3849	0.785487	1	103	5	2783	0.19743	0	204	9	2093	1	0	294	1	1923	1	0	110	3	1065	1	0	86	3	666
'SPDL1'	0.0668655	1.2789	0.980402	1.65896	94	6876	230	22294	1.34864	1.02113	42	2578	50	4742	0.0475744	31	2471	38	3951	0.319759	10	912	55	3813	0.526717	3	101	18	2770	0.0375246	2	202	23	2079	1	2	292	8	1916	0.630799	1	109	13	1055	1	3	83	14	655
'CDK4'	0.0669662	1.49728	0.950014	2.33669	37	6933	61	22463	0.530846	0.270822	20	2600	20	4772	0.0668277	11	2491	16	3973	0.844343	3	919	12	3856	1	1	103	3	2785	0.136337	1	203	0	2102	0.0884649	0	294	1	1923	1	0	110	6	1062	1	1	85	1	668
'DLG3'	0.0670023	1.63101	0.93969	2.77332	25	6945	55	22469	0.35868	0.244184	13	2607	8	4784	0.0195451	4	2498	10	3979	0.586249	5	917	12	3856	0.349304	1	103	8	2780	0.281133	1	203	6	2096	0.477569	0	294	2	1922	1	0	110	0	1068		1	85	3	666
'ADAD1'	0.0670139	1.37223	0.959121	1.94056	52	6918	146	22378	0.746055	0.648197	15	2605	20	4772	0.37744	16	2486	18	3971	0.377135	12	910	44	3824	0.732592	0	104	24	2764	1	2	202	16	2086	0.669702	3	291	3	1921	0.0338982	2	108	7	1061	0.202175	1	85	6	663
'XAF1'	0.0670768	1.47186	0.943695	2.24931	34	6936	118	22406	0.487805	0.523886	8	2612	11	4781	0.631783	9	2493	11	3978	0.646625	8	914	16	3852	0.113004	0	104	24	2764	1	3	201	18	2084	0.424272	0	294	3	1921	1	2	108	12	1056	0.381464	1	85	10	659
'DPH2'	0.0671134	1.32594	0.970954	1.79639	69	6901	173	22351	0.989957	0.76807	29	2591	25	4767	0.00624491	18	2484	33	3956	0.667734	17	905	53	3815	0.285271	1	103	20	2768	0.53783	3	201	16	2086	0.233059	1	293	1	1923	0.247586	0	110	8	1060	1	0	86	8	661
'ADORA3'	0.0671438	1.49155	0.952229	2.30313	36	6934	80	22444	0.516499	0.355177	12	2608	17	4775	0.560121	15	2487	10	3979	0.0376739	4	918	21	3847	0.804343	0	104	8	2780	1	2	202	6	2096	0.153066	1	293	4	1920	0.509185	1	109	5	1063	0.445394	0	86	3	666
'PKD1'	0.0672798	0.900558	0.804407	1.00703	479	6491	1709	20815	6.87231	7.58746	185	2435	366	4426	0.379103	186	2316	309	3680	0.665612	56	866	270	3598	0.344923	12	92	225	2563	0.201871	14	190	196	1906	0.30686	1	293	42	1882	0.0368003	8	102	100	968	0.602452	12	74	77	592
'OR6T1'	0.0674192	0.694184	0.455726	1.03336	34	6936	146	22378	0.487805	0.648197	8	2612	30	4762	0.087306	14	2488	37	3952	0.11304	9	913	27	3841	0.395037	1	103	22	2766	0.570712	1	203	10	2092	1	0	294	4	1920	1	0	110	7	1061	1	1	85	5	664
'CDKN1B'	0.06754	1.48647	0.948363	2.29745	36	6934	76	22448	0.516499	0.337418	11	2609	7	4785	0.026984	14	2488	19	3970	0.720578	8	914	26	3842	0.51365	0	104	8	2780	1	1	203	6	2096	0.477569	0	294	2	1922	1	0	110	3	1065	1	2	84	3	666
'ACSM3'	0.0675544	1.35634	0.965172	1.88696	58	6912	162	22362	0.832138	0.719233	18	2602	27	4765	0.533329	19	2483	23	3966	0.426882	9	913	31	3837	0.55017	2	102	19	2769	0.173169	4	200	18	2084	0.123475	0	294	2	1922	1	5	105	11	1057	0.0122502	0	86	10	659
'NOX4'	0.0675923	0.701282	0.470293	1.02346	37	6933	174	22350	0.530846	0.772509	15	2605	39	4753	0.257322	9	2493	29	3960	0.0661177	6	916	36	3832	0.555099	0	104	22	2766	1	4	200	27	2075	0.34737	0	294	3	1921	1	3	107	5	1063	0.0313228	0	86	9	660
'TMEM63A'	0.0676065	1.26534	0.980387	1.62396	100	6870	286	22238	1.43472	1.26976	32	2588	51	4741	0.564334	32	2470	48	3941	0.817582	27	895	44	3824	0.000197768	1	103	46	2742	1	4	200	43	2059	1	1	293	5	1919	0.57439	0	110	14	1054	0.632931	2	84	18	651
'LDB3'	0.0676742	0.789988	0.606765	1.01992	84	6886	333	22191	1.20516	1.47842	28	2592	72	4720	0.140194	36	2466	59	3930	0.915952	9	913	76	3792	0.050483	0	104	36	2752	0.639112	3	201	34	2068	1	1	293	7	1917	1	3	107	18	1050	0.436935	2	84	12	657
'CCR9'	0.0677048	0.621381	0.356605	1.03706	20	6950	102	22422	0.286944	0.45285	11	2609	18	4774	0.846107	5	2497	25	3964	0.013723	1	921	13	3855	0.493054	0	104	14	2774	1	2	202	14	2088	0.646493	0	294	0	1924		1	109	6	1062	0.497448	0	86	5	664
'TMEM209'	0.0677253	0.720217	0.493207	1.0315	41	6929	182	22342	0.588235	0.808027	13	2607	32	4760	0.435242	20	2482	28	3961	0.657773	4	918	55	3813	0.0118479	0	104	12	2776	1	1	203	23	2079	0.717123	0	294	6	1918	1	3	107	7	1061	0.0584734	0	86	10	659
'FCGR2B'	0.0678049	0.572127	0.298134	1.03543	15	6955	66	22458	0.215208	0.293021	8	2612	16	4776	1	4	2498	23	3966	0.00975332	0	922	11	3857	0.13822	1	103	6	2782	0.226352	1	203	3	2099	0.309786	0	294	0	1924		0	110	4	1064	1	0	86	2	667
'CYP26B1'	0.0678056	0.695202	0.454855	1.03671	33	6937	166	22358	0.473458	0.736992	10	2610	24	4768	0.59029	16	2486	29	3960	0.759646	4	918	35	3833	0.218559	1	103	24	2764	0.601277	0	204	18	2084	0.396485	0	294	7	1917	0.604021	1	109	8	1060	0.587466	1	85	6	663
'CCDC181'	0.0678411	1.37187	0.958884	1.94189	53	6917	135	22389	0.760402	0.599361	14	2606	28	4764	0.872174	12	2490	24	3965	0.608036	18	904	30	3838	0.00275978	3	101	13	2775	0.017986	1	203	15	2087	1	0	294	0	1924		1	109	10	1058	1	2	84	8	661
'GATSL3'	0.0678725	1.56266	0.940156	2.54209	28	6942	76	22448	0.401722	0.337418	8	2612	9	4783	0.31902	8	2494	11	3978	0.814904	6	916	13	3855	0.236555	1	103	17	2771	0.483774	1	203	5	2097	0.426721	2	292	4	1920	0.183158	1	109	7	1061	0.544656	1	85	6	663
'LCMT2'	0.0679699	1.25376	0.979828	1.59619	108	6862	292	22232	1.5495	1.29639	38	2582	40	4752	0.0167508	46	2456	58	3931	0.263774	16	906	58	3810	0.555493	0	104	47	2741	0.414203	3	201	33	2069	1	1	293	9	1915	1	3	107	15	1053	0.232377	0	86	15	654
'ABHD17C'	0.0679835	2.37937	0.844128	6.45016	9	6961	14	22510	0.129125	0.0621559	6	2614	3	4789	0.0757337	1	2501	1	3988	1	1	921	2	3866	0.473513	0	104	2	2786	1	0	204	1	2101	1	0	294	2	1922	1	0	110	1	1067	1	0	86	1	668
'COL18A1'	0.068007	1.16385	0.985434	1.37131	228	6742	663	21861	3.27116	2.94353	83	2537	122	4670	0.120275	72	2430	118	3871	0.879972	46	876	146	3722	0.0930554	1	103	92	2696	0.259198	6	198	81	2021	0.699187	8	286	18	1906	0.0156207	7	103	36	1032	0.111564	1	85	20	649
'OR2A4'	0.0680395	#NUM!	0.527467	#NUM!	2	6968	0	22524	0.0286944	0	1	2619	0	4792	0.353481	0	2502	0	3989		1	921	0	3868	0.192484	0	104	0	2788		0	204	0	2102		0	294	0	1924		0	110	0	1068		0	86	0	669
'TGM6'	0.0680544	1.2332	0.979373	1.54555	121	6849	337	22187	1.73601	1.49618	37	2583	60	4732	0.593317	40	2462	59	3930	0.755085	30	892	70	3798	0.00971752	3	101	31	2757	0.121214	4	200	52	2050	0.813912	1	293	4	1920	0.509185	1	109	20	1048	0.713071	2	84	19	650
'NRDE2'	0.0680954	1.22166	0.983781	1.51104	138	6832	386	22138	1.97991	1.71373	52	2568	68	4724	0.0678223	61	2441	60	3929	0.00811414	9	913	78	3790	0.038286	1	103	57	2731	0.722391	8	196	47	2055	0.144492	0	294	8	1916	0.607424	0	110	27	1041	0.167921	3	83	17	652
'LTBR'	0.0681006	1.63954	0.953879	2.75038	25	6945	65	22459	0.35868	0.288581	7	2613	8	4784	0.419635	8	2494	7	3982	0.290149	5	917	15	3853	0.567236	0	104	9	2779	1	3	201	15	2087	0.208938	0	294	0	1924		1	109	3	1065	0.324733	0	86	1	668
'PCSK4'	0.0681093	0.746335	0.539121	1.01894	55	6915	238	22286	0.789096	1.05665	15	2605	42	4750	0.16613	15	2487	48	3941	0.0185051	23	899	62	3806	0.0711778	0	104	24	2764	1	0	204	15	2087	0.636366	0	294	8	1916	0.607424	1	109	23	1045	0.719021	1	85	5	664
'MSI2'	0.0683166	1.6838	0.925521	2.99665	22	6948	48	22476	0.315638	0.213106	7	2613	6	4786	0.243283	9	2493	9	3980	0.338917	3	919	10	3858	0.724595	1	103	11	2777	0.356182	0	204	6	2096	1	0	294	1	1923	1	0	110	0	1068		1	85	1	668
'MN1'	0.0684107	1.28854	0.969035	1.70021	79	6891	234	22290	1.13343	1.03889	21	2599	39	4753	1	27	2475	22	3967	0.0186344	18	904	70	3798	0.784822	2	102	27	2761	0.280272	5	199	26	2076	0.188485	0	294	8	1916	0.607424	0	110	11	1057	0.612846	2	84	10	659
'EGLN1'	0.0684611	1.56089	0.940863	2.53444	28	6942	70	22454	0.401722	0.31078	8	2612	10	4782	0.46231	8	2494	8	3981	0.441351	10	912	16	3852	0.0215043	1	103	6	2782	0.226352	0	204	15	2087	0.636366	0	294	4	1920	1	0	110	4	1064	1	1	85	2	667
'FBXO10'	0.0685522	0.795964	0.618394	1.01705	93	6877	328	22196	1.33429	1.45622	36	2584	80	4712	0.378398	36	2466	79	3910	0.121799	12	910	61	3807	0.653813	1	103	24	2764	0.601277	2	202	39	2063	0.576713	0	294	5	1919	1	1	109	13	1055	1	1	85	6	663
'PODXL'	0.0685563	0.653758	0.402065	1.02644	25	6945	149	22375	0.35868	0.661517	8	2612	26	4766	0.207144	6	2496	18	3971	0.20993	7	915	29	3839	1	2	102	21	2767	0.19947	2	202	20	2082	1	0	294	3	1921	1	0	110	6	1062	1	0	86	8	661
'NR4A2'	0.0685951	0.59996	0.327907	1.04123	17	6953	87	22437	0.243902	0.386255	5	2615	13	4779	0.625429	8	2494	21	3968	0.255775	3	919	19	3849	0.785487	1	103	5	2783	0.19743	0	204	15	2087	0.636366	0	294	4	1920	1	0	110	4	1064	1	0	86	2	667
'DIRC1'	0.0685996	2.13285	0.858524	5.10706	11	6959	18	22506	0.157819	0.0799148	4	2616	5	4787	0.728907	3	2499	2	3987	0.380135	2	920	2	3866	0.1693	0	104	1	2787	1	2	202	0	2102	0.00779105	0	294	0	1924		0	110	2	1066	1	0	86	4	665
'MYO6'	0.0686509	0.770323	0.57247	1.02499	66	6904	287	22237	0.946915	1.2742	29	2591	67	4725	0.333696	19	2483	38	3951	0.494828	16	906	52	3816	0.354411	0	104	33	2755	0.630678	1	203	34	2068	0.361974	0	294	4	1920	1	1	109	16	1052	1	0	86	19	650
'ZNF860'	0.0687117	0.701028	0.469172	1.02341	36	6934	196	22328	0.516499	0.870183	9	2611	27	4765	0.223718	12	2490	27	3962	0.409566	6	916	54	3814	0.0703405	1	103	28	2760	1	1	203	24	2078	0.719742	0	294	3	1921	1	3	107	14	1054	0.206818	3	83	9	660
'SPATA18'	0.0687257	1.35646	0.967965	1.88093	58	6912	177	22347	0.832138	0.785828	16	2604	23	4769	0.502562	16	2486	24	3965	0.871397	17	905	38	3830	0.0373307	1	103	36	2752	1	0	204	16	2086	0.388727	0	294	3	1921	1	3	107	12	1056	0.158037	3	83	10	659
'NRK'	0.0687313	0.72867	0.509864	1.02389	46	6924	222	22302	0.659971	0.985615	17	2603	39	4753	0.484917	15	2487	39	3950	0.122217	8	914	37	3831	1	1	103	35	2753	1	2	202	28	2074	1	1	293	7	1917	1	0	110	18	1050	0.401341	0	86	7	662
'NEU3'	0.0687795	0.717995	0.493369	1.02575	42	6928	192	22332	0.602582	0.852424	9	2611	36	4756	0.0406088	19	2483	37	3952	0.581562	8	914	43	3825	0.596129	2	102	31	2757	0.334101	2	202	13	2089	0.388239	0	294	2	1922	1	1	109	10	1058	1	0	86	11	658
'OR2L5'	0.0688233	1.35626	0.964661	1.89101	60	6910	138	22386	0.860832	0.61268	21	2599	29	4763	0.373142	26	2476	26	3963	0.114599	8	914	27	3841	0.525198	1	103	20	2768	0.53783	3	201	14	2088	0.185432	0	294	3	1921	1	0	110	7	1061	1	0	86	9	660
'C22orf42'	0.0688512	0.568075	0.291142	1.03591	14	6956	90	22434	0.200861	0.399574	3	2617	18	4774	0.0642911	6	2496	14	3975	0.497504	3	919	9	3859	0.711394	0	104	18	2770	1	1	203	12	2090	1	1	293	4	1920	0.509185	0	110	2	1066	1	0	86	6	663
'LILRB1'	0.0688819	0.749886	0.542027	1.023	55	6915	256	22268	0.789096	1.13657	19	2601	49	4743	0.251067	12	2490	41	3948	0.0160555	16	906	60	3808	0.661089	1	103	28	2760	1	7	197	36	2066	0.0976545	0	294	1	1923	1	0	110	14	1054	0.632931	0	86	4	665
'ERCC6'	0.0688999	0.818234	0.655763	1.01508	119	6851	465	22059	1.70732	2.06446	44	2576	94	4698	0.419394	48	2454	81	3908	0.784625	16	906	106	3762	0.102301	2	102	56	2732	1	4	200	58	2044	0.652249	2	292	4	1920	0.183158	1	109	21	1047	0.71384	2	84	14	655
'SLC7A3'	0.0689932	0.618169	0.355327	1.02974	20	6950	96	22428	0.286944	0.426212	7	2613	22	4770	0.245829	9	2493	18	3971	0.693456	3	919	24	3844	0.460111	0	104	9	2779	1	1	203	10	2092	1	0	294	1	1923	1	0	110	7	1061	1	0	86	3	666
'IGFBP1'	0.0690021	1.43032	0.960693	2.10906	46	6924	92	22432	0.659971	0.408453	21	2599	26	4766	0.22007	12	2490	22	3967	0.860054	9	913	12	3856	0.011066	1	103	8	2780	0.281133	1	203	10	2092	1	0	294	4	1920	1	1	109	3	1065	0.324733	0	86	3	666
'DNAJC13'	0.069029	0.817061	0.654659	1.01376	118	6852	488	22036	1.69297	2.16658	50	2570	106	4686	0.39878	36	2466	74	3915	0.235822	16	906	81	3787	0.602421	1	103	61	2727	0.725753	7	197	66	2036	0.832986	4	290	19	1905	0.534015	0	110	22	1046	0.255397	4	82	22	647
'FOXB1'	0.069093	0.37489	0.0943756	1.08802	4	6966	42	22482	0.0573888	0.186468	2	2618	4	4788	1	2	2500	7	3982	0.496758	0	922	7	3861	0.35887	0	104	10	2778	1	0	204	2	2100	1	0	294	2	1922	1	0	110	8	1060	1	0	86	0	669
'LDLRAD4'	0.0692862	0.604318	0.330605	1.04763	17	6953	88	22436	0.243902	0.390694	6	2614	21	4771	0.225068	7	2495	13	3976	0.82161	4	918	23	3845	0.806129	0	104	11	2777	1	0	204	7	2095	1	0	294	0	1924		0	110	8	1060	1	0	86	2	667
'TIMM22'	0.0693012	0.60159	0.329199	1.04262	17	6953	85	22439	0.243902	0.377375	5	2615	17	4775	0.267652	6	2496	17	3972	0.284573	3	919	31	3837	0.18645	0	104	10	2778	1	1	203	2	2100	0.242705	0	294	2	1922	1	0	110	1	1067	1	1	85	0	669
'TOMM20'	0.0693567	0	0	1.17921	0	6970	15	22509	0	0.0665956	0	2620	4	4788	0.304406	0	2502	1	3988	1	0	922	2	3866	1	0	104	3	2785	1	0	204	3	2099	1	0	294	0	1924		0	110	1	1067	1	0	86	0	669
'TMEM219'	0.069372	1.6803	0.931946	2.95366	22	6948	50	22474	0.315638	0.221985	8	2612	3	4789	0.0212342	5	2497	12	3977	0.618984	4	918	9	3859	0.291563	0	104	5	2783	1	2	202	11	2091	0.321674	0	294	1	1923	1	0	110	2	1066	1	1	85	4	665
'TMEM41A'	0.0695367	0.628932	0.361672	1.04706	20	6950	98	22426	0.286944	0.435091	4	2616	30	4762	0.00337133	10	2492	11	3978	0.501196	4	918	22	3846	0.804376	0	104	11	2777	1	1	203	10	2092	1	0	294	3	1921	1	1	109	2	1066	0.254987	0	86	6	663
'GCSH'	0.069713	0.326495	0.0616497	1.11165	3	6967	28	22496	0.0430416	0.124312	0	2620	7	4785	0.0566295	3	2499	5	3984	1	0	922	3	3865	1	0	104	6	2782	1	0	204	0	2102		0	294	2	1922	1	0	110	1	1067	1	0	86	4	665
'IL17RD'	0.0697791	0.760049	0.558847	1.02146	62	6908	253	22271	0.889527	1.12325	26	2594	46	4746	0.901773	22	2480	52	3937	0.120361	10	912	55	3813	0.526717	0	104	24	2764	1	2	202	30	2072	1	0	294	9	1915	0.616905	1	109	12	1056	1	0	86	16	653
'UAP1'	0.0699628	1.48338	0.949644	2.28764	37	6933	77	22447	0.530846	0.341858	15	2605	25	4767	0.743789	16	2486	6	3983	0.00151109	4	918	11	3857	0.508458	0	104	8	2780	1	0	204	8	2094	1	0	294	5	1919	1	1	109	3	1065	0.324733	1	85	3	666
'TAF7L'	0.0700945	0.5678	0.291339	1.03371	14	6956	94	22430	0.200861	0.417333	3	2617	17	4775	0.0624293	6	2496	14	3975	0.497504	3	919	10	3858	0.724595	0	104	16	2772	1	1	203	22	2080	0.715525	0	294	2	1922	1	0	110	4	1064	1	1	85	2	667
'HSPA1B'	0.0701166	0.319368	0.0604491	1.08369	3	6967	26	22498	0.0430416	0.115432	2	2618	9	4783	0.347745	1	2501	4	3985	0.655033	0	922	4	3864	1	0	104	3	2785	1	0	204	2	2100	1	0	294	0	1924		0	110	0	1068		0	86	2	667
'GAK'	0.070155	0.843857	0.697538	1.01672	161	6809	607	21917	2.3099	2.6949	67	2553	124	4668	1	53	2449	109	3880	0.140958	24	898	138	3730	0.156456	2	102	80	2708	0.768505	7	197	59	2043	0.657333	2	292	19	1905	1	2	108	26	1042	1	2	84	18	651
'EPPIN'	0.0701783	0.361031	0.090978	1.0462	4	6966	42	22482	0.0573888	0.186468	0	2620	6	4786	0.0962594	2	2500	8	3981	0.334462	1	921	5	3863	1	0	104	8	2780	1	1	203	6	2096	0.477569	0	294	2	1922	1	0	110	3	1065	1	0	86	1	668
'LIPT1'	0.0701904	0.60988	0.333707	1.05682	17	6953	90	22434	0.243902	0.399574	7	2613	16	4776	0.8275	5	2497	18	3971	0.131871	1	921	19	3849	0.152396	0	104	5	2783	1	1	203	10	2092	1	1	293	6	1918	1	1	109	6	1062	0.497448	0	86	2	667
'COMMD6'	0.0702383	0.440701	0.14915	1.08216	6	6964	38	22486	0.0860832	0.168709	4	2616	14	4778	0.326152	1	2501	5	3984	0.416066	1	921	6	3862	1	0	104	1	2787	1	0	204	3	2099	1	0	294	0	1924		0	110	4	1064	1	0	86	3	666
'OR2M5'	0.0702706	0.676326	0.433101	1.02753	30	6940	151	22373	0.430416	0.670396	8	2612	33	4759	0.0335025	11	2491	24	3965	0.486757	4	918	31	3837	0.287923	3	101	21	2767	0.0528627	0	204	22	2080	0.252528	0	294	1	1923	1	0	110	7	1061	1	1	85	4	665
'MTF1'	0.0703034	1.36483	0.95644	1.92781	54	6916	134	22390	0.774749	0.594921	17	2603	23	4769	0.406995	14	2488	27	3962	0.631198	18	904	29	3839	0.00228415	0	104	18	2770	1	0	204	11	2091	0.613668	3	291	5	1919	0.0775556	2	108	7	1061	0.202175	0	86	4	665
'HCN1'	0.0703417	0.669162	0.416667	1.04244	27	6943	133	22391	0.387374	0.590481	9	2611	21	4771	0.702392	12	2490	30	3959	0.205542	3	919	19	3849	0.785487	0	104	21	2767	1	1	203	19	2083	1	0	294	5	1919	1	1	109	5	1063	0.445394	1	85	4	665
'TEX101'	0.0703802	0.569427	0.292439	1.03572	14	6956	85	22439	0.200861	0.377375	5	2615	13	4779	0.625429	5	2497	14	3975	0.348558	3	919	21	3847	0.603024	1	103	12	2776	0.379431	0	204	5	2097	1	0	294	7	1917	0.604021	0	110	4	1064	1	0	86	2	667
'HLA-DQB2'	0.0704171	1.70488	0.940578	3.03887	23	6947	40	22484	0.329986	0.177588	4	2616	8	4784	1	14	2488	9	3980	0.0322957	4	918	6	3862	0.107791	0	104	2	2786	1	0	204	5	2097	1	0	294	1	1923	1	0	110	4	1064	1	0	86	1	668
'SPATA21'	0.0704175	0.69798	0.459508	1.03543	34	6936	161	22363	0.487805	0.714793	11	2609	32	4760	0.202829	12	2490	29	3960	0.261115	9	913	27	3841	0.395037	0	104	15	2773	1	1	203	16	2086	1	0	294	1	1923	1	0	110	20	1048	0.24686	1	85	10	659
'ILK'	0.0707445	0.667582	0.413701	1.04224	26	6944	141	22383	0.373027	0.625999	11	2609	22	4770	0.85758	3	2499	26	3963	0.00164132	6	916	23	3845	0.814063	0	104	17	2771	1	3	201	14	2088	0.185432	2	292	15	1909	1	1	109	5	1063	0.445394	0	86	5	664
'POLR3F'	0.0707457	1.66121	0.916638	2.94153	22	6948	48	22476	0.315638	0.213106	10	2610	5	4787	0.0147798	7	2495	9	3980	0.797964	2	920	9	3859	1	0	104	8	2780	1	0	204	4	2098	1	0	294	4	1920	1	0	110	6	1062	1	0	86	0	669
'LRRC8B'	0.0707488	1.44274	0.953989	2.1488	40	6930	112	22412	0.573888	0.497247	15	2605	13	4779	0.0487585	13	2489	11	3978	0.141059	5	917	31	3837	0.526919	1	103	18	2770	0.502454	1	203	9	2093	0.604716	3	291	6	1918	0.105289	0	110	13	1055	0.623967	1	85	1	668
'ESD'	0.0707841	0.629079	0.365419	1.04054	21	6949	95	22429	0.301291	0.421772	6	2614	20	4772	0.221986	13	2489	23	3966	0.864362	2	920	17	3851	0.55794	0	104	10	2778	1	0	204	13	2089	0.620641	0	294	0	1924		0	110	3	1065	1	0	86	2	667
'GLCCI1'	0.0708213	1.37501	0.965604	1.93887	55	6915	134	22390	0.789096	0.594921	17	2603	31	4761	1	15	2487	23	3966	1	12	910	29	3839	0.111226	1	103	16	2772	0.464399	5	199	7	2095	0.0024377	1	293	2	1922	0.34741	0	110	9	1059	1	1	85	5	664
'GLI3'	0.0708436	1.20123	0.981168	1.46567	157	6813	426	22098	2.25251	1.89132	55	2565	77	4715	0.141331	62	2440	80	3909	0.222353	21	901	93	3775	0.904559	4	100	44	2744	0.0918842	3	201	58	2044	0.362948	2	292	16	1908	1	3	107	25	1043	0.740387	3	83	11	658
'ERICH1'	0.0709224	0.743482	0.531322	1.02521	52	6918	237	22287	0.746055	1.05221	19	2601	41	4751	0.590206	19	2483	44	3945	0.1939	7	915	49	3819	0.234429	1	103	38	2750	1	3	201	30	2072	1	0	294	3	1921	1	1	109	17	1051	1	1	85	6	663
'CCDC13'	0.0709781	0.76065	0.55979	1.0212	62	6908	270	22254	0.889527	1.19872	20	2600	59	4733	0.0751696	25	2477	40	3949	1	6	916	58	3810	0.0535039	1	103	31	2757	1	3	201	25	2077	0.732662	1	293	9	1915	1	1	109	15	1053	1	2	84	16	653
'KIAA0825'	0.0710045	1.67195	0.933688	2.91354	22	6948	55	22469	0.315638	0.244184	10	2610	4	4788	0.00871205	5	2497	7	3982	1	4	918	14	3854	0.764055	0	104	10	2778	1	2	202	7	2095	0.185827	0	294	0	1924		0	110	1	1067	1	0	86	6	663
'THBS1'	0.0710369	1.26186	0.971182	1.62944	94	6876	275	22249	1.34864	1.22092	33	2587	43	4749	0.148376	30	2472	38	3951	0.380907	18	904	67	3801	0.676749	2	102	43	2745	0.676027	1	203	26	2076	0.506962	3	291	7	1917	0.136249	3	107	19	1049	0.451808	1	85	19	650
'PTPN12'	0.0710438	0.691476	0.455526	1.02501	34	6936	162	22362	0.487805	0.719233	12	2608	32	4760	0.342469	12	2490	27	3962	0.409566	8	914	38	3830	0.852657	0	104	22	2766	1	2	202	15	2087	0.657694	0	294	1	1923	1	0	110	7	1061	1	0	86	6	663
'SNRPC'	0.0711324	0.267971	0.029596	1.15988	2	6968	17	22507	0.0286944	0.075475	2	2618	7	4785	0.506602	0	2502	4	3985	0.30533	0	922	4	3864	1	0	104	1	2787	1	0	204	0	2102		0	294	0	1924		0	110	0	1068		0	86	0	669
'WIPF3'	0.0711465	1.42107	0.961304	2.07437	45	6925	108	22416	0.645624	0.479489	11	2609	22	4770	0.85758	15	2487	13	3976	0.119736	12	910	36	3832	0.355527	0	104	5	2783	1	2	202	10	2092	0.287678	2	292	3	1921	0.133404	0	110	7	1061	1	3	83	3	666
'JAGN1'	0.0712701	0.484606	0.193477	1.06662	8	6962	48	22476	0.114778	0.213106	2	2618	14	4778	0.0667804	4	2498	9	3980	0.776997	1	921	7	3861	1	0	104	5	2783	1	1	203	6	2096	0.477569	0	294	0	1924		0	110	2	1066	1	0	86	2	667
'FAM153B'	0.0712778	0.398562	0.117749	1.07878	5	6965	30	22494	0.071736	0.133191	1	2619	5	4787	0.67242	4	2498	14	3975	0.224725	0	922	1	3867	1	0	104	6	2782	1	0	204	3	2099	1	0	294	0	1924		0	110	0	1068		0	86	0	669
'WDR5B'	0.0712955	0.653327	0.391685	1.04945	23	6947	121	22403	0.329986	0.537205	10	2610	20	4772	1	5	2497	21	3968	0.0445111	5	917	31	3837	0.526919	0	104	14	2774	1	3	201	20	2082	0.450415	0	294	1	1923	1	0	110	5	1063	1	0	86	4	665
'TMED10'	0.0713274	0.315263	0.0596943	1.06818	3	6967	26	22498	0.0430416	0.115432	0	2620	6	4786	0.0962594	1	2501	8	3981	0.166794	2	920	3	3865	0.247356	0	104	0	2788		0	204	2	2100	1	0	294	0	1924		0	110	3	1065	1	0	86	2	667
'SPINK5'	0.0713579	0.777217	0.586399	1.01975	73	6897	326	22198	1.04735	1.44735	28	2592	69	4723	0.199943	21	2481	48	3941	0.173468	14	908	59	3809	1	0	104	39	2749	0.400751	4	200	47	2055	1	1	293	8	1916	1	2	108	18	1050	0.709687	2	84	7	662
'TUBGCP5'	0.0714455	0.772143	0.576104	1.02378	68	6902	300	22224	0.97561	1.33191	26	2594	53	4739	0.723129	21	2481	56	3933	0.0449682	13	909	60	3808	0.881245	1	103	53	2735	1	2	202	32	2070	0.763683	1	293	5	1919	0.57439	0	110	16	1052	0.388143	1	85	11	658
'ERI3'	0.0714621	0.38393	0.0970351	1.10771	4	6966	36	22488	0.0573888	0.15983	2	2618	6	4786	0.720469	1	2501	4	3985	0.655033	0	922	14	3854	0.0866681	0	104	2	2786	1	0	204	4	2098	1	0	294	0	1924		0	110	3	1065	1	0	86	2	667
'STX2'	0.0715169	1.48382	0.956009	2.26898	37	6933	94	22430	0.530846	0.417333	10	2610	12	4780	0.372702	15	2487	16	3973	0.271236	9	913	17	3851	0.074884	1	103	17	2771	0.483774	0	204	14	2088	0.627628	1	293	0	1924	0.132552	0	110	5	1063	1	0	86	2	667
'SFTA2'	0.0715492	0.332997	0.0629999	1.12974	3	6967	25	22499	0.0430416	0.110993	1	2619	7	4785	0.273928	1	2501	5	3984	0.416066	1	921	5	3863	1	0	104	0	2788		0	204	3	2099	1	0	294	1	1923	1	0	110	1	1067	1	0	86	1	668
'WDR20'	0.071556	0.681299	0.438581	1.03122	31	6939	141	22383	0.444763	0.625999	8	2612	27	4765	0.155643	16	2486	30	3959	0.650823	6	916	25	3843	1	0	104	13	2775	1	0	204	17	2085	0.391329	0	294	0	1924		0	110	13	1055	0.623967	1	85	5	664
'C19orf66'	0.0716332	0.525663	0.234202	1.06854	10	6960	58	22466	0.143472	0.257503	3	2617	17	4775	0.0624293	6	2496	7	3982	0.579555	0	922	12	3856	0.139377	0	104	5	2783	1	1	203	12	2090	1	0	294	0	1924		0	110	2	1066	1	0	86	1	668
'SPRY4'	0.0716457	1.38558	0.954804	1.98893	50	6920	125	22399	0.71736	0.554964	17	2603	21	4771	0.236262	19	2483	21	3968	0.256651	13	909	21	3847	0.00832265	0	104	18	2770	1	1	203	19	2083	1	0	294	1	1923	1	0	110	7	1061	1	0	86	9	660
'FXN'	0.0717573	0.553991	0.26766	1.05756	12	6958	70	22454	0.172166	0.31078	3	2617	19	4773	0.042007	3	2499	10	3979	0.393103	4	918	15	3853	0.773774	0	104	7	2781	1	1	203	6	2096	0.477569	0	294	3	1921	1	1	109	4	1064	0.388003	0	86	2	667
'TRPM5'	0.071791	1.17955	0.984163	1.41002	196	6774	514	22010	2.81205	2.28201	90	2530	124	4668	0.0420054	64	2438	85	3904	0.269164	26	896	111	3757	1	3	101	60	2728	0.493787	6	198	49	2053	0.627091	1	293	15	1909	0.711035	1	109	19	1049	1	2	84	19	650
'DNAH2'	0.0717975	1.1123	0.988645	1.24997	459	6511	1387	21137	6.58537	6.15788	141	2479	271	4521	0.63369	180	2322	239	3750	0.0616245	80	842	296	3572	0.306734	12	92	177	2611	0.0429154	20	184	160	1942	0.273197	5	289	28	1896	0.794205	5	105	79	989	0.333171	6	80	49	620
'RPL35A'	0.071956	0.267525	0.0295294	1.15724	2	6968	21	22503	0.0286944	0.0932339	1	2619	6	4786	0.433308	1	2501	5	3984	0.416066	0	922	1	3867	1	0	104	3	2785	1	0	204	2	2100	1	0	294	0	1924		0	110	1	1067	1	0	86	0	669
'MAFF'	0.0719741	0.450076	0.152333	1.10432	6	6964	43	22481	0.0860832	0.190907	0	2620	13	4779	0.00614489	3	2499	6	3983	1	1	921	7	3861	1	1	103	5	2783	0.19743	0	204	6	2096	1	0	294	0	1924		0	110	0	1068		1	85	2	667
'OR2A25'	0.0719989	0.652325	0.39412	1.0427	24	6946	112	22412	0.344333	0.497247	7	2613	27	4765	0.0744091	12	2490	20	3969	1	1	921	23	3845	0.0678716	1	103	10	2778	0.332071	0	204	17	2085	0.391329	0	294	2	1922	1	1	109	6	1062	0.497448	0	86	2	667
'UBE2R2'	0.0724392	3.04486	0.888786	10.9754	8	6962	7	22517	0.114778	0.031078	4	2616	1	4791	0.0559254	4	2498	2	3987	0.21339	0	922	0	3868		0	104	1	2787	1	0	204	1	2101	1	0	294	1	1923	1	0	110	0	1068		0	86	0	669
'FCAR'	0.0724418	1.43849	0.951216	2.14609	41	6929	100	22424	0.588235	0.443971	12	2608	18	4774	0.572511	14	2488	15	3974	0.339241	12	910	21	3847	0.0233524	0	104	15	2773	1	1	203	10	2092	1	0	294	6	1918	1	1	109	4	1064	0.388003	1	85	7	662
'SESN2'	0.0725505	1.36174	0.955634	1.92322	56	6914	131	22393	0.803443	0.581602	18	2602	25	4767	0.423959	22	2480	32	3957	0.779472	7	915	16	3852	0.184038	0	104	16	2772	1	2	202	19	2083	0.708427	1	293	2	1922	0.34741	1	109	7	1061	0.544656	0	86	4	665
'GPM6B'	0.0725888	0.333586	0.0631643	1.12927	3	6967	30	22494	0.0430416	0.133191	1	2619	10	4782	0.110429	1	2501	3	3986	1	0	922	2	3866	1	0	104	4	2784	1	0	204	5	2097	1	1	293	0	1924	0.132552	0	110	3	1065	1	0	86	1	668
'EFNA2'	0.0726065	0.367084	0.0928498	1.05698	4	6966	43	22481	0.0573888	0.190907	2	2618	4	4788	1	1	2501	7	3982	0.163559	1	921	10	3858	0.702158	0	104	9	2779	1	0	204	7	2095	1	0	294	1	1923	1	0	110	3	1065	1	0	86	0	669
'APOBEC2'	0.0726785	0.637562	0.370949	1.05236	21	6949	102	22422	0.301291	0.45285	11	2609	23	4769	0.857689	6	2496	21	3968	0.11131	1	921	15	3853	0.336317	2	102	13	2775	0.0992392	0	204	15	2087	0.636366	0	294	2	1922	1	1	109	2	1066	0.254987	0	86	6	663
'FAM151A'	0.0727139	0.767562	0.566166	1.0284	63	6907	270	22254	0.903874	1.19872	20	2600	48	4744	0.372383	26	2476	47	3942	0.63098	11	911	67	3801	0.310115	1	103	30	2758	1	1	203	38	2064	0.25151	0	294	5	1919	1	1	109	13	1055	1	2	84	10	659
'ATXN2L'	0.0727985	1.26835	0.967549	1.65202	89	6881	250	22274	1.2769	1.10993	32	2588	33	4759	0.0258809	27	2475	49	3940	0.636502	16	906	52	3816	0.354411	1	103	27	2761	1	8	196	38	2064	0.0587584	1	293	8	1916	1	2	108	16	1052	0.681684	0	86	11	658
'MORC1'	0.0728034	1.32731	0.964103	1.81221	66	6904	165	22359	0.946915	0.732552	18	2602	25	4767	0.423959	23	2479	36	3953	1	15	907	41	3827	0.170726	2	102	18	2770	0.160251	4	200	16	2086	0.093717	1	293	5	1919	0.57439	1	109	9	1059	1	0	86	6	663
'LAMP1'	0.0729334	0.690014	0.44651	1.04059	32	6938	129	22395	0.45911	0.572722	10	2610	36	4756	0.0625593	11	2491	31	3958	0.11245	6	916	24	3844	0.819851	0	104	12	2776	1	1	203	9	2093	0.604716	1	293	1	1923	0.247586	0	110	4	1064	1	1	85	5	664
'MID2'	0.0730431	0.593051	0.310474	1.06596	15	6955	81	22443	0.215208	0.359616	6	2614	23	4769	0.119658	7	2495	9	3980	0.797964	2	920	15	3853	0.756494	0	104	13	2775	1	0	204	7	2095	1	0	294	0	1924		0	110	5	1063	1	0	86	2	667
'GZMA'	0.0731405	0.673935	0.422996	1.04323	28	6942	132	22392	0.401722	0.586042	15	2605	25	4767	0.743789	8	2494	30	3959	0.0290538	3	919	18	3850	0.782651	1	103	23	2765	0.586274	0	204	14	2088	0.627628	0	294	1	1923	1	0	110	9	1059	1	0	86	5	664
'IFLTD1'	0.0731712	1.38084	0.951449	1.98498	51	6919	112	22412	0.731707	0.497247	22	2598	24	4768	0.0884068	15	2487	25	3964	1	10	912	25	3843	0.193046	1	103	15	2773	0.444304	1	203	9	2093	0.604716	0	294	3	1921	1	2	108	1	1067	0.0243546	0	86	3	666
'RCBTB2'	0.0731916	0.723099	0.500889	1.02599	44	6926	186	22338	0.631277	0.825786	16	2604	41	4751	0.268976	16	2486	38	3951	0.206853	5	917	38	3830	0.24633	0	104	20	2768	1	0	204	18	2084	0.396485	1	293	4	1920	0.509185	2	108	9	1059	0.274326	4	82	8	661
'SZT2'	0.0732021	0.869509	0.745013	1.01227	248	6722	883	21641	3.55811	3.92026	87	2533	200	4592	0.0776657	92	2410	172	3817	0.220229	40	882	168	3700	1	3	101	108	2680	0.797089	7	197	78	2024	1	5	289	29	1895	0.797721	4	106	47	1021	1	4	82	24	645
'RBP5'	0.0732678	0.485534	0.194341	1.06457	8	6962	51	22473	0.114778	0.226425	2	2618	16	4776	0.0447114	3	2499	7	3982	0.750096	2	920	9	3859	1	0	104	7	2781	1	0	204	7	2095	1	0	294	0	1924		1	109	2	1066	0.254987	0	86	2	667
'ABTB1'	0.0733254	1.31631	0.969814	1.77405	73	6897	179	22345	1.04735	0.794708	25	2595	28	4764	0.0830617	24	2478	45	3944	0.619171	15	907	37	3831	0.108635	2	102	30	2758	0.320721	4	200	9	2093	0.022463	0	294	1	1923	1	1	109	10	1058	1	1	85	8	661
'SMPD4'	0.0733601	0.736625	0.519319	1.02823	48	6922	214	22310	0.688666	0.950098	21	2599	45	4747	0.606223	14	2488	34	3955	0.233324	9	913	46	3822	0.730931	0	104	26	2762	1	0	204	18	2084	0.396485	0	294	9	1915	0.616905	0	110	14	1054	0.632931	3	83	5	664
'GNA11'	0.073449	2.16814	0.885747	5.21817	12	6958	16	22508	0.172166	0.0710353	2	2618	4	4788	1	6	2496	5	3984	0.354466	2	920	0	3868	0.0370178	0	104	1	2787	1	1	203	1	2101	0.169139	0	294	1	1923	1	0	110	2	1066	1	1	85	1	668
'UBXN11'	0.0735263	1.29779	0.969032	1.72583	78	6892	204	22320	1.11908	0.905701	22	2598	39	4753	0.893785	26	2476	39	3950	0.799295	18	904	40	3828	0.0285835	3	101	24	2764	0.0707499	4	200	27	2075	0.34737	1	293	6	1918	1	3	107	9	1059	0.0935218	0	86	6	663
'MAGEB16'	0.0735734	1.67687	0.933548	2.95357	23	6947	45	22479	0.329986	0.199787	13	2607	10	4782	0.0470184	6	2496	6	3983	0.554251	2	920	9	3859	1	0	104	5	2783	1	1	203	6	2096	0.477569	0	294	0	1924		1	109	8	1060	0.587466	0	86	0	669
'EDEM3'	0.0737615	1.36838	0.964481	1.92259	56	6914	140	22384	0.803443	0.621559	19	2601	26	4766	0.349963	20	2482	23	3966	0.345519	10	912	27	3841	0.214471	0	104	15	2773	1	1	203	16	2086	1	1	293	4	1920	0.509185	0	110	8	1060	1	3	83	6	663
'C1orf95'	0.0738002	1.85594	0.917718	3.67277	17	6953	26	22498	0.243902	0.115432	8	2612	2	4790	0.00514539	5	2497	7	3982	1	3	919	12	3856	1	0	104	0	2788		0	204	0	2102		0	294	1	1923	1	1	109	0	1068	0.0933786	0	86	1	668
'TREML2'	0.0738651	0.636907	0.367764	1.05443	20	6950	114	22410	0.286944	0.506127	6	2614	14	4778	0.815449	11	2491	15	3974	0.691018	1	921	28	3840	0.0305137	0	104	8	2780	1	0	204	13	2089	0.620641	1	293	11	1913	1	0	110	4	1064	1	0	86	5	664
'H1FNT'	0.0738958	1.56641	0.950753	2.53708	30	6940	70	22454	0.430416	0.31078	12	2608	18	4774	0.572511	9	2493	8	3981	0.224344	4	918	7	3861	0.239601	1	103	12	2776	0.379431	3	201	8	2094	0.0661541	0	294	1	1923	1	0	110	6	1062	1	0	86	5	664
'CFL1'	0.0739074	0.181157	0.00419519	1.25047	1	6969	14	22510	0.0143472	0.0621559	0	2620	2	4790	0.542874	1	2501	5	3984	0.416066	0	922	4	3864	1	0	104	1	2787	1	0	204	2	2100	1	0	294	0	1924		0	110	0	1068		0	86	0	669
'ZC2HC1A'	0.0739108	1.47449	0.950528	2.25839	38	6932	84	22440	0.545194	0.372936	20	2600	13	4779	0.00323373	10	2492	19	3970	0.706478	5	917	14	3854	0.390787	0	104	15	2773	1	0	204	8	2094	1	2	292	2	1922	0.0875518	0	110	7	1061	1	1	85	3	666
'KRT9'	0.0739284	0.748345	0.537646	1.02737	54	6916	220	22304	0.774749	0.976736	22	2598	60	4732	0.130404	17	2485	37	3952	0.326926	10	912	35	3833	0.571672	0	104	25	2763	1	2	202	20	2082	1	1	293	14	1910	0.708521	0	110	11	1057	0.612846	1	85	6	663
'OR56A3'	0.0739521	1.44134	0.954543	2.14984	42	6928	95	22429	0.602582	0.421772	15	2605	16	4776	0.135111	17	2485	16	3973	0.150986	5	917	28	3840	0.662377	3	101	9	2779	0.00784421	1	203	6	2096	0.477569	0	294	0	1924		0	110	11	1057	0.612846	1	85	6	663
'UNC13D'	0.0739643	0.820772	0.655849	1.02097	115	6855	467	22057	1.64993	2.07334	47	2573	69	4723	0.241538	36	2466	88	3901	0.0317721	24	898	120	3748	0.519248	1	103	61	2727	0.725753	2	202	36	2066	0.770059	2	292	13	1911	1	2	108	31	1037	0.762101	0	86	21	648
'C19orf33'	0.0741163	2.04032	0.844559	4.67041	11	6959	25	22499	0.157819	0.110993	3	2617	3	4789	0.432869	3	2499	3	3986	0.681998	2	920	3	3865	0.247356	0	104	7	2781	1	1	203	0	2102	0.0884649	1	293	3	1921	0.434029	1	109	4	1064	0.388003	0	86	1	668
'HIPK4'	0.074138	1.30055	0.971468	1.72953	79	6891	193	22331	1.13343	0.856864	30	2590	50	4742	0.724581	20	2482	35	3954	0.782441	21	901	34	3834	0.000898187	1	103	24	2764	0.601277	1	203	19	2083	1	0	294	3	1921	1	0	110	14	1054	0.632931	5	81	7	662
'GOLGA6D'	0.0741944	#NUM!	0.494949	#NUM!	2	6968	0	22524	0.0286944	0	0	2620	0	4792		1	2501	0	3989	0.385457	1	921	0	3868	0.192484	0	104	0	2788		0	204	0	2102		0	294	0	1924		0	110	0	1068		0	86	0	669
'INPP5J'	0.0742548	1.23849	0.973291	1.56766	110	6860	328	22196	1.57819	1.45622	38	2582	56	4736	0.328545	38	2464	39	3950	0.0590092	21	901	88	3780	1	1	103	54	2734	0.721637	7	197	42	2060	0.196205	0	294	4	1920	1	2	108	20	1048	1	0	86	8	661
'ZNF488'	0.0742574	1.36379	0.961634	1.91514	56	6914	144	22380	0.803443	0.639318	23	2597	22	4770	0.029163	14	2488	29	3960	0.52985	8	914	29	3839	0.677322	1	103	19	2769	0.520465	5	199	19	2083	0.0546372	1	293	4	1920	0.509185	1	109	5	1063	0.445394	2	84	7	662
'TNFSF18'	0.0742608	1.49757	0.939984	2.34577	33	6937	77	22447	0.473458	0.341858	10	2610	8	4784	0.0852932	10	2492	15	3974	1	10	912	24	3844	0.130335	1	103	7	2781	0.254241	0	204	7	2095	1	1	293	5	1919	0.57439	0	110	3	1065	1	1	85	1	668
'TYW5'	0.0742651	1.51392	0.948561	2.38256	34	6936	71	22453	0.487805	0.315219	12	2608	18	4774	0.572511	10	2492	14	3975	0.834309	7	915	11	3857	0.0634671	2	102	7	2781	0.0390978	1	203	5	2097	0.426721	0	294	1	1923	1	0	110	6	1062	1	0	86	4	665
'PLA2G4D'	0.0743816	1.23045	0.974479	1.54641	119	6851	328	22196	1.70732	1.45622	46	2574	70	4722	0.329082	42	2460	48	3941	0.126532	18	904	57	3811	0.301223	0	104	40	2748	0.401003	7	197	37	2065	0.104352	1	293	10	1914	1	2	108	29	1039	0.761578	1	85	18	651
'PCDHB4'	0.074448	0.765599	0.566062	1.02359	64	6906	272	22252	0.918221	1.2076	24	2596	67	4725	0.0776061	21	2481	38	3951	0.68857	9	913	61	3807	0.220663	1	103	38	2750	1	1	203	26	2076	0.506962	1	293	6	1918	1	1	109	13	1055	1	4	82	12	657
'DPCD'	0.07458	0.499758	0.199921	1.09594	8	6962	52	22472	0.114778	0.230865	0	2620	10	4782	0.017862	5	2497	10	3979	0.794537	0	922	11	3857	0.13822	0	104	3	2785	1	1	203	11	2091	1	0	294	3	1921	1	0	110	0	1068		1	85	1	668
'TMEM167B'	0.074637	0.322167	0.0611324	1.08487	3	6967	33	22491	0.0430416	0.14651	0	2620	2	4790	0.542874	3	2499	8	3981	0.546749	0	922	5	3863	0.590549	0	104	5	2783	1	0	204	7	2095	1	0	294	0	1924		0	110	2	1066	1	0	86	2	667
'C2orf44'	0.0746435	1.35433	0.953399	1.90583	56	6914	140	22384	0.803443	0.621559	20	2600	30	4762	0.552958	23	2479	20	3969	0.057941	7	915	26	3842	0.824119	1	103	22	2766	0.570712	3	201	11	2091	0.120165	1	293	5	1919	0.57439	1	109	10	1058	1	0	86	6	663
'F11'	0.0747675	0.728444	0.505217	1.03184	44	6926	205	22319	0.631277	0.91014	15	2605	41	4751	0.207351	16	2486	34	3955	0.383505	5	917	41	3827	0.187794	1	103	28	2760	1	1	203	21	2081	0.715062	0	294	4	1920	1	2	108	17	1051	0.695572	1	85	5	664
'ELMOD2'	0.0748184	0.653858	0.39872	1.03782	25	6945	103	22421	0.35868	0.45729	8	2612	26	4766	0.207144	8	2494	28	3961	0.0573665	7	915	23	3845	0.640787	1	103	5	2783	0.19743	1	203	11	2091	1	0	294	0	1924		0	110	4	1064	1	0	86	2	667
'BCKDHA'	0.074821	1.32045	0.960361	1.80131	67	6903	160	22364	0.961263	0.710353	31	2589	35	4757	0.0524722	25	2477	22	3967	0.049491	6	916	39	3829	0.445832	1	103	13	2775	0.401848	2	202	20	2082	1	1	293	6	1918	1	1	109	7	1061	0.544656	0	86	7	662
'CD40'	0.0749768	0.489646	0.196218	1.071	8	6962	56	22468	0.114778	0.248624	2	2618	10	4782	0.233975	3	2499	11	3978	0.27274	1	921	8	3860	1	0	104	5	2783	1	1	203	12	2090	1	1	293	1	1923	0.247586	0	110	0	1068		0	86	3	666
'APCS'	0.0750201	1.46289	0.943222	2.24051	38	6932	82	22442	0.545194	0.364056	17	2603	14	4778	0.0362928	10	2492	20	3969	0.707493	4	918	22	3846	0.804376	4	100	11	2777	0.00158658	0	204	7	2095	1	0	294	0	1924		0	110	4	1064	1	2	84	0	669
'CD33'	0.0750349	0.674909	0.424388	1.0423	28	6942	137	22387	0.401722	0.60824	11	2609	26	4766	0.605442	11	2491	26	3963	0.311968	3	919	21	3847	0.603024	1	103	15	2773	0.444304	1	203	25	2077	0.723274	0	294	3	1921	1	1	109	6	1062	0.497448	0	86	3	666
'EPT1'	0.0752416	0.664875	0.405282	1.05566	25	6945	110	22414	0.35868	0.488368	8	2612	32	4760	0.0461591	11	2491	20	3969	0.853838	4	918	18	3850	1	0	104	11	2777	1	0	204	14	2088	0.627628	0	294	0	1924		0	110	7	1061	1	1	85	1	668
'DYNC2H1'	0.0754017	0.887872	0.777477	1.01207	337	6633	1212	21312	4.83501	5.38093	125	2495	236	4556	0.821412	123	2379	217	3772	0.390621	51	871	272	3596	0.108021	3	101	119	2669	0.801232	12	192	145	1957	0.664042	8	286	45	1879	0.681003	3	107	61	1007	0.267105	5	81	50	619
'OR5K2'	0.075483	0.608738	0.338994	1.04018	18	6952	101	22423	0.25825	0.448411	4	2616	17	4775	0.168794	8	2494	21	3968	0.255775	2	920	16	3852	0.553072	0	104	17	2771	1	0	204	17	2085	0.391329	0	294	3	1921	1	2	108	1	1067	0.0243546	1	85	3	666
'VSTM4'	0.075508	1.42516	0.943837	2.12589	42	6928	93	22431	0.602582	0.412893	16	2604	21	4771	0.307159	12	2490	18	3971	0.853249	9	913	18	3850	0.0823255	1	103	7	2781	0.254241	0	204	10	2092	1	1	293	4	1920	0.509185	0	110	2	1066	1	0	86	6	663
'LHCGR'	0.0758862	1.29304	0.966933	1.71799	80	6890	190	22334	1.14778	0.843545	34	2586	48	4744	0.247175	27	2475	32	3957	0.282682	13	909	36	3832	0.202099	0	104	24	2764	1	3	201	22	2080	0.480556	1	293	6	1918	1	0	110	4	1064	1	0	86	10	659
'LY75-CD302'	0.0759405	1.17475	0.977965	1.40703	188	6782	568	21956	2.69727	2.52175	73	2547	101	4691	0.0771584	62	2440	90	3899	0.55648	30	892	111	3757	0.516448	7	97	93	2695	0.0899243	7	197	62	2040	0.665845	1	293	14	1910	0.708521	1	109	34	1034	0.244825	3	83	30	639
'C3orf58'	0.0760121	0.594216	0.31231	1.06242	15	6955	78	22446	0.215208	0.346297	5	2615	13	4779	0.625429	5	2497	14	3975	0.348558	4	918	30	3838	0.381429	0	104	3	2785	1	0	204	3	2099	1	0	294	1	1923	1	0	110	2	1066	1	1	85	4	665
'CENPL'	0.0760622	0.594224	0.312263	1.06253	15	6955	80	22444	0.215208	0.355177	3	2617	15	4777	0.137108	7	2495	13	3976	0.82161	4	918	23	3845	0.806129	0	104	3	2785	1	0	204	9	2093	1	0	294	7	1917	0.604021	0	110	4	1064	1	0	86	1	668
'HECA'	0.0760707	1.57461	0.918536	2.64481	26	6944	62	22462	0.373027	0.275262	9	2611	15	4777	0.832717	10	2492	6	3983	0.0691009	5	917	5	3863	0.0279407	0	104	11	2777	1	0	204	14	2088	0.627628	0	294	2	1922	1	2	108	3	1065	0.0716516	0	86	1	668
'MUT'	0.0760764	0.744366	0.526716	1.03553	49	6921	225	22299	0.703013	0.998934	16	2604	50	4742	0.0694477	19	2483	30	3959	1	8	914	45	3823	0.598379	0	104	26	2762	1	5	199	41	2061	0.596977	0	294	2	1922	1	0	110	11	1057	0.612846	0	86	9	660
'ARAP2'	0.0762488	0.840739	0.690816	1.01878	152	6818	563	21961	2.18077	2.49956	52	2568	111	4681	0.363666	58	2444	116	3873	0.156183	28	894	118	3750	1	1	103	63	2725	0.728324	6	198	56	2046	0.819256	1	293	12	1912	1	1	109	35	1033	0.245191	2	84	23	646
'CIR1'	0.0762615	1.50475	0.94806	2.35019	34	6936	87	22437	0.487805	0.386255	11	2609	17	4775	0.693976	13	2489	11	3978	0.141059	6	916	9	3859	0.0515749	0	104	17	2771	1	3	201	15	2087	0.208938	0	294	1	1923	1	0	110	6	1062	1	1	85	4	665
'CDYL'	0.0762733	1.35811	0.959112	1.90532	57	6913	140	22384	0.817791	0.621559	23	2597	28	4764	0.144663	10	2492	33	3956	0.0410833	12	910	23	3845	0.0308096	1	103	21	2767	0.554572	2	202	14	2088	0.646493	2	292	4	1920	0.183158	4	106	5	1063	0.0062764	2	84	4	665
'ZNF331'	0.0763276	1.43634	0.953283	2.14002	43	6927	94	22430	0.61693	0.417333	21	2599	23	4769	0.112395	14	2488	15	3974	0.339241	2	920	19	3849	0.404141	1	103	12	2776	0.379431	2	202	9	2093	0.253506	0	294	1	1923	1	1	109	6	1062	0.497448	2	84	4	665
'SPRR2A'	0.0763421	3.33357	0.660986	13.8516	4	6966	8	22516	0.0573888	0.0355177	1	2619	0	4792	0.353481	1	2501	0	3989	0.385457	1	921	1	3867	0.347951	0	104	1	2787	1	1	203	3	2099	0.309786	0	294	0	1924		0	110	1	1067	1	0	86	0	669
'MBD5'	0.0763572	1.21971	0.974733	1.51956	128	6842	347	22177	1.83644	1.54058	46	2574	64	4728	0.16003	46	2456	57	3932	0.22071	27	895	85	3783	0.183493	1	103	40	2748	1	1	203	34	2068	0.361974	2	292	10	1914	0.666763	0	110	17	1051	0.393467	3	83	17	652
'PPARG'	0.0763614	1.57635	0.922838	2.63657	26	6944	65	22459	0.373027	0.288581	14	2606	12	4780	0.0627962	6	2496	6	3983	0.554251	2	920	13	3855	0.750134	2	102	15	2773	0.122789	0	204	10	2092	1	0	294	2	1922	1	1	109	6	1062	0.497448	1	85	0	669
'NABP2'	0.0765198	0.456261	0.155444	1.10792	6	6964	44	22480	0.0860832	0.195347	3	2617	11	4781	0.403304	3	2499	2	3987	0.380135	0	922	13	3855	0.148196	0	104	0	2788		0	204	7	2095	1	0	294	2	1922	1	0	110	1	1067	1	0	86	2	667
'IKBKB'	0.0765802	1.34055	0.963647	1.84835	62	6908	155	22369	0.889527	0.688155	18	2602	25	4767	0.423959	22	2480	28	3961	0.466646	15	907	47	3821	0.330261	0	104	19	2769	1	3	201	14	2088	0.185432	1	293	1	1923	0.247586	2	108	7	1061	0.202175	1	85	5	664
'CD1D'	0.0766387	0.688752	0.447201	1.03429	32	6938	147	22377	0.45911	0.652637	11	2609	34	4758	0.158572	11	2491	25	3964	0.391922	8	914	31	3837	0.838494	1	103	15	2773	0.444304	0	204	14	2088	0.627628	0	294	2	1922	1	1	109	16	1052	1	0	86	3	666
'ORAOV1'	0.0766678	0.50257	0.201765	1.09673	8	6962	54	22470	0.114778	0.239744	3	2617	13	4779	0.1984	3	2499	5	3984	1	1	921	16	3852	0.223542	1	103	6	2782	0.226352	0	204	3	2099	1	0	294	1	1923	1	0	110	2	1066	1	0	86	3	666
'HPCAL1'	0.0766735	0.27895	0.0308719	1.19822	2	6968	21	22503	0.0286944	0.0932339	0	2620	3	4789	0.556662	2	2500	5	3984	0.713954	0	922	7	3861	0.35887	0	104	4	2784	1	0	204	0	2102		0	294	2	1922	1	0	110	0	1068		0	86	0	669
'DDX17'	0.076858	1.65537	0.932112	2.87094	23	6947	54	22470	0.329986	0.239744	9	2611	12	4780	0.49712	6	2496	4	3985	0.198515	1	921	15	3853	0.336317	0	104	12	2776	1	0	204	5	2097	1	0	294	0	1924		1	109	4	1064	0.388003	4	82	0	669
'DEFB121'	0.0768856	3.22848	0.836854	11.9509	6	6964	8	22516	0.0860832	0.0355177	2	2618	2	4790	0.617836	0	2502	1	3988	1	2	920	2	3866	0.1693	1	103	1	2787	0.0706413	0	204	1	2101	1	0	294	0	1924		0	110	0	1068		1	85	1	668
'GRHL1'	0.076941	1.31875	0.960608	1.79782	69	6901	145	22379	0.989957	0.643758	28	2592	33	4759	0.105612	25	2477	36	3953	0.693668	14	908	31	3837	0.0553405	2	102	7	2781	0.0390978	0	204	12	2090	0.615826	0	294	3	1921	1	0	110	6	1062	1	0	86	7	662
'PSD4'	0.0770833	0.78962	0.600254	1.02926	78	6892	309	22215	1.11908	1.37187	23	2597	74	4718	0.0181799	33	2469	52	3937	1	15	907	63	3805	1	0	104	39	2749	0.400751	4	200	31	2071	0.544907	0	294	5	1919	1	0	110	18	1050	0.401341	2	84	14	655
'POLI'	0.0771316	1.29824	0.960005	1.74225	73	6897	194	22330	1.04735	0.861303	34	2586	26	4766	0.000953517	25	2477	32	3957	0.414804	6	916	50	3818	0.124155	2	102	21	2767	0.19947	2	202	32	2070	0.763683	1	293	0	1924	0.132552	2	108	7	1061	0.202175	0	86	10	659
'AASDHPPT'	0.0773087	1.52208	0.923124	2.4684	30	6940	66	22458	0.430416	0.293021	6	2614	8	4784	0.582245	16	2486	15	3974	0.142136	4	918	15	3853	0.773774	1	103	9	2779	0.307066	0	204	6	2096	1	0	294	0	1924		2	108	2	1066	0.0457494	0	86	4	665
'LRRC42'	0.0773263	0.664476	0.403401	1.0555	24	6946	141	22383	0.344333	0.625999	9	2611	25	4767	0.368722	3	2499	20	3969	0.00998813	9	913	24	3844	0.265499	1	103	31	2757	1	0	204	14	2088	0.627628	1	293	4	1920	0.509185	1	109	9	1059	1	0	86	6	663
'PEX16'	0.077383	1.41738	0.942308	2.10402	42	6928	107	22417	0.602582	0.475049	11	2609	16	4776	0.55103	15	2487	19	3970	0.59663	9	913	28	3840	0.406052	2	102	19	2769	0.173169	2	202	10	2092	0.287678	0	294	2	1922	1	2	108	6	1062	0.166991	1	85	1	668
'DEFA5'	0.0776267	0.5222	0.23424	1.051	10	6960	65	22459	0.143472	0.288581	3	2617	10	4782	0.56256	4	2498	10	3979	0.586249	1	921	21	3847	0.101837	0	104	5	2783	1	0	204	9	2093	1	0	294	1	1923	1	1	109	2	1066	0.254987	0	86	3	666
'AGPAT9'	0.0776338	1.3411	0.964671	1.8489	63	6907	150	22374	0.903874	0.665956	26	2594	28	4764	0.0621897	20	2482	29	3960	0.769282	12	910	33	3835	0.251588	0	104	15	2773	1	0	204	8	2094	1	2	292	3	1921	0.133404	2	108	13	1055	0.64354	0	86	6	663
'FAM114A2'	0.0776347	1.34675	0.951326	1.8889	57	6913	138	22386	0.817791	0.61268	18	2602	27	4765	0.533329	27	2475	21	3968	0.0163127	8	914	31	3837	0.838494	0	104	17	2771	1	1	203	13	2089	1	0	294	1	1923	1	0	110	13	1055	0.623967	2	84	9	660
'POLE3'	0.0777078	0.573116	0.284792	1.07268	13	6957	67	22457	0.186514	0.29746	2	2618	9	4783	0.347745	5	2497	19	3970	0.0923105	5	917	20	3848	1	0	104	4	2784	1	0	204	7	2095	1	0	294	2	1922	1	1	109	0	1068	0.0933786	0	86	1	668
'SPAG8'	0.0779216	1.31218	0.957454	1.78418	68	6902	169	22355	0.97561	0.750311	24	2596	34	4758	0.337188	23	2479	31	3958	0.575383	13	909	36	3832	0.202099	1	103	19	2769	0.520465	5	199	18	2084	0.0464711	0	294	5	1919	1	0	110	6	1062	1	1	85	11	658
'MRFAP1'	0.0779517	0.263559	0.0293428	1.11939	2	6968	23	22501	0.0286944	0.102113	2	2618	6	4786	0.720469	0	2502	4	3985	0.30533	0	922	3	3865	1	0	104	1	2787	1	0	204	5	2097	1	0	294	0	1924		0	110	2	1066	1	0	86	0	669
'ARHGEF3'	0.0779665	1.36233	0.945982	1.93964	51	6919	140	22384	0.731707	0.621559	18	2602	16	4776	0.0460575	16	2486	25	3964	1	10	912	30	3838	0.320796	1	103	23	2765	0.586274	2	202	17	2085	0.682285	1	293	7	1917	1	2	108	4	1064	0.101048	0	86	9	660
'ATP5L'	0.0780352	0.343761	0.0654657	1.15005	3	6967	33	22491	0.0430416	0.14651	1	2619	4	4788	0.662228	1	2501	5	3984	0.416066	1	921	8	3860	1	0	104	5	2783	1	0	204	4	2098	1	0	294	2	1922	1	0	110	3	1065	1	0	86	1	668
'MYBL2'	0.078045	0.721014	0.494075	1.03366	42	6928	167	22357	0.602582	0.741431	20	2600	31	4761	0.559485	20	2482	39	3950	0.503846	2	920	38	3830	0.0156712	0	104	18	2770	1	0	204	16	2086	0.388727	0	294	0	1924		0	110	9	1059	1	0	86	9	660
'NHLRC4'	0.078061	0.331342	0.0631697	1.10632	3	6967	37	22487	0.0430416	0.164269	0	2620	5	4787	0.168797	1	2501	6	3983	0.261044	1	921	6	3862	1	0	104	7	2781	1	1	203	8	2094	0.566189	0	294	0	1924		0	110	1	1067	1	0	86	1	668
'TBR1'	0.0780949	0.623686	0.352033	1.05592	19	6951	94	22430	0.272597	0.417333	8	2612	19	4773	0.687416	6	2496	23	3966	0.0553443	3	919	10	3858	0.724595	0	104	15	2773	1	0	204	11	2091	0.613668	0	294	9	1915	0.616905	2	108	3	1065	0.0716516	0	86	1	668
'LY75'	0.0782062	1.18223	0.975597	1.42808	172	6798	509	22015	2.46772	2.25981	68	2552	92	4700	0.065523	57	2445	82	3907	0.539061	28	894	102	3766	0.498955	5	99	85	2703	0.256157	6	198	55	2047	0.81767	1	293	10	1914	1	1	109	30	1038	0.352523	2	84	28	641
'C4A'	0.0782233	0	0	1.11201	0	6970	16	22508	0	0.0710353	0	2620	2	4790	0.542874	0	2502	2	3987	0.526167	0	922	4	3864	1	0	104	1	2787	1	0	204	2	2100	1	0	294	0	1924		0	110	3	1065	1	0	86	0	669
'OCM2'	0.0782609	2.51907	0.759378	7.76495	7	6963	13	22511	0.10043	0.0577162	2	2618	2	4790	0.617836	3	2499	1	3988	0.162783	1	921	0	3868	0.192484	0	104	2	2786	1	1	203	1	2101	0.169139	0	294	0	1924		0	110	1	1067	1	0	86	2	667
'OPA1'	0.0782849	1.27444	0.966547	1.67012	87	6883	215	22309	1.24821	0.954537	26	2594	51	4741	0.811678	31	2471	40	3949	0.391957	16	906	45	3823	0.189073	3	101	13	2775	0.017986	2	202	21	2081	1	3	291	4	1920	0.0536015	2	108	9	1059	0.274326	2	84	11	658
'MANEA'	0.0784565	0.705184	0.470429	1.03347	36	6934	184	22340	0.516499	0.816906	10	2610	25	4767	0.480297	16	2486	32	3957	0.5521	4	918	41	3827	0.0868732	1	103	33	2755	1	2	202	23	2079	1	0	294	5	1919	1	0	110	10	1058	0.611816	2	84	10	659
'CHRM1'	0.0784593	1.52019	0.927088	2.4487	30	6940	68	22456	0.430416	0.3019	11	2609	14	4778	0.403855	11	2491	8	3981	0.0991421	3	919	16	3852	1	1	103	6	2782	0.226352	0	204	4	2098	1	0	294	6	1918	1	2	108	4	1064	0.101048	0	86	3	666
'UBR1'	0.0784917	0.802983	0.623884	1.02571	92	6878	359	22165	1.31994	1.59386	33	2587	72	4720	0.413234	37	2465	70	3919	0.424187	15	907	71	3797	0.782723	1	103	35	2753	1	5	199	43	2059	0.609589	0	294	6	1918	1	1	109	18	1050	1	0	86	20	649
'LTV1'	0.0785678	0.715914	0.478922	1.04782	37	6933	164	22360	0.530846	0.728112	7	2613	37	4755	0.00654967	22	2480	27	3962	0.378631	5	917	29	3839	0.663056	2	102	16	2772	0.135028	1	203	23	2079	0.717123	0	294	5	1919	1	0	110	12	1056	0.617098	0	86	6	663
'ZNF250'	0.0785769	1.42866	0.952488	2.1166	43	6927	102	22422	0.61693	0.45285	13	2607	23	4769	1	17	2485	13	3976	0.0581569	10	912	23	3845	0.11942	1	103	15	2773	0.444304	1	203	13	2089	1	0	294	1	1923	1	0	110	6	1062	1	1	85	2	667
'CNNM1'	0.0786352	0.714144	0.476483	1.04647	36	6934	176	22348	0.516499	0.781389	10	2610	29	4763	0.241305	16	2486	26	3963	1	5	917	46	3822	0.106321	1	103	20	2768	0.53783	1	203	25	2077	0.723274	1	293	4	1920	0.509185	0	110	12	1056	0.617098	0	86	5	664
'PCDH11Y'	0.0786427	3.22869	0.800317	13.2829	6	6964	6	22518	0.0860832	0.0266383	4	2616	1	4791	0.0559254	0	2502	1	3988	1	1	921	3	3865	0.574917	1	103	0	2788	0.0359613	0	204	0	2102		0	294	0	1924		0	110	0	1068		0	86	1	668
'GLYATL2'	0.0787713	1.48442	0.938062	2.31126	34	6936	79	22445	0.487805	0.350737	8	2612	14	4778	1	14	2488	11	3978	0.0977184	8	914	21	3847	0.241981	0	104	8	2780	1	2	202	4	2098	0.0921036	1	293	2	1922	0.34741	1	109	8	1060	0.587466	0	86	5	664
'ALDH1A2'	0.0788153	1.49332	0.945955	2.31752	34	6936	87	22437	0.487805	0.386255	9	2611	12	4780	0.49712	11	2491	13	3976	0.529926	9	913	21	3847	0.159636	0	104	14	2774	1	2	202	12	2090	0.355259	2	292	3	1921	0.133404	0	110	4	1064	1	1	85	1	668
'ZSCAN4'	0.0789061	0.662086	0.405242	1.04574	25	6945	125	22399	0.35868	0.554964	9	2611	28	4764	0.172353	7	2495	20	3969	0.234508	4	918	29	3839	0.379353	1	103	17	2771	0.483774	1	203	15	2087	1	1	293	1	1923	0.247586	0	110	9	1059	1	0	86	3	666
'C10orf131'	0.0790025	0.34714	0.066116	1.16052	3	6967	32	22492	0.0430416	0.142071	1	2619	4	4788	0.662228	0	2502	6	3983	0.0883777	1	921	5	3863	1	0	104	1	2787	1	0	204	3	2099	1	0	294	2	1922	1	1	109	4	1064	0.388003	0	86	3	666
'UBE2J1'	0.0790291	0.526664	0.236586	1.05754	10	6960	72	22452	0.143472	0.319659	2	2618	10	4782	0.233975	3	2499	11	3978	0.27274	3	919	16	3852	1	0	104	8	2780	1	1	203	7	2095	0.523926	0	294	2	1922	1	0	110	7	1061	1	0	86	4	665
'ANGPT2'	0.0790519	1.37566	0.957126	1.95785	53	6917	126	22398	0.760402	0.559403	16	2604	25	4767	0.62578	23	2479	23	3966	0.128121	5	917	22	3846	1	0	104	15	2773	1	1	203	10	2092	1	2	292	9	1915	0.647771	2	108	6	1062	0.166991	4	82	6	663
'EPB41L5'	0.0790796	0.764526	0.560863	1.02953	61	6909	267	22257	0.875179	1.1854	20	2600	53	4739	0.176181	33	2469	37	3952	0.14025	5	917	50	3818	0.0579016	0	104	34	2754	0.633195	1	203	29	2073	0.512358	1	293	9	1915	1	1	109	20	1048	0.713071	0	86	14	655
'HGD'	0.0793667	0.738808	0.517316	1.03873	47	6923	180	22344	0.674319	0.799148	16	2604	46	4746	0.141644	19	2483	38	3951	0.494828	12	910	40	3828	0.479696	0	104	15	2773	1	0	204	13	2089	0.620641	0	294	0	1924		0	110	12	1056	0.617098	0	86	5	664
'GIPC3'	0.0794612	0.701682	0.458403	1.04853	33	6937	135	22389	0.473458	0.599361	14	2606	26	4766	1	11	2491	28	3961	0.247542	7	915	48	3820	0.300357	0	104	6	2782	1	1	203	16	2086	1	0	294	2	1922	1	0	110	3	1065	1	0	86	2	667
'ICA1'	0.0794811	1.36901	0.952317	1.94887	53	6917	126	22398	0.760402	0.559403	23	2597	21	4771	0.0256529	19	2483	26	3963	0.646016	5	917	20	3848	1	1	103	12	2776	0.379431	2	202	21	2081	1	1	293	7	1917	1	0	110	4	1064	1	2	84	4	665
'PSD3'	0.0795108	1.21221	0.970442	1.50778	131	6839	349	22175	1.87948	1.54946	48	2572	63	4729	0.088818	44	2458	73	3916	0.923686	23	899	76	3792	0.303824	0	104	42	2746	0.402832	8	196	33	2069	0.0242485	0	294	5	1919	1	4	106	22	1046	0.295194	3	83	18	651
'TTLL3'	0.0800144	1.22594	0.967129	1.54617	114	6856	324	22200	1.63558	1.43847	37	2583	67	4725	1	36	2466	44	3945	0.248456	31	891	79	3789	0.0199076	2	102	48	2740	0.700641	6	198	29	2073	0.120906	1	293	3	1921	0.434029	0	110	22	1046	0.255397	0	86	15	654
'LEPREL4'	0.0800468	1.44925	0.946345	2.18467	38	6932	98	22426	0.545194	0.435091	10	2610	20	4772	1	8	2494	12	3977	1	12	910	24	3844	0.052253	1	103	7	2781	0.254241	3	201	10	2092	0.100699	1	293	3	1921	0.434029	1	109	5	1063	0.445394	2	84	5	664
'CRYGD'	0.0801631	0.60337	0.323191	1.06448	16	6954	80	22444	0.229555	0.355177	7	2613	22	4770	0.245829	3	2499	14	3975	0.084988	5	917	14	3854	0.390787	0	104	5	2783	1	1	203	13	2089	1	0	294	3	1921	1	0	110	3	1065	1	0	86	3	666
'TLL2'	0.0801986	1.19878	0.973708	1.47032	147	6823	427	22097	2.10904	1.89576	42	2578	74	4718	0.845248	58	2444	69	3920	0.0981661	32	890	94	3774	0.0852833	5	99	58	2730	0.0739599	3	201	46	2056	0.797154	1	293	12	1912	1	2	108	27	1041	1	1	85	20	649
'KIAA0753'	0.0802448	0.789838	0.602495	1.02632	80	6890	323	22201	1.14778	1.43403	30	2590	62	4730	0.660953	32	2470	64	3925	0.341754	11	911	56	3812	0.641439	1	103	34	2754	1	1	203	49	2053	0.123993	1	293	6	1918	1	1	109	18	1050	1	2	84	11	658
'MYL3'	0.0803402	0.520087	0.219349	1.1048	9	6961	48	22476	0.129125	0.213106	3	2617	14	4778	0.202068	4	2498	11	3978	0.432417	0	922	6	3862	0.60323	0	104	4	2784	1	1	203	6	2096	0.477569	0	294	0	1924		1	109	3	1065	0.324733	0	86	1	668
'PI4K2B'	0.0803483	1.58018	0.934112	2.61966	27	6943	66	22458	0.387374	0.293021	10	2610	8	4784	0.0852932	10	2492	10	3979	0.358133	5	917	12	3856	0.349304	0	104	14	2774	1	1	203	9	2093	0.604716	0	294	1	1923	1	0	110	5	1063	1	0	86	3	666
'PRPF8'	0.080356	0.738727	0.517688	1.03759	47	6923	183	22341	0.674319	0.812467	17	2603	53	4739	0.0590346	13	2489	36	3953	0.104235	9	913	36	3832	0.850341	1	103	10	2778	0.332071	2	202	12	2090	0.355259	3	291	9	1915	0.205499	0	110	12	1056	0.617098	1	85	4	665
'FBXL7'	0.0803913	0.703075	0.461245	1.04761	34	6936	132	22392	0.487805	0.586042	13	2607	34	4758	0.288667	13	2489	30	3959	0.276554	5	917	32	3836	0.529127	0	104	7	2781	1	1	203	14	2088	1	1	293	3	1921	0.434029	1	109	1	1067	0.17811	0	86	6	663
'GABRG1'	0.0804449	0.687215	0.4382	1.04966	30	6940	128	22396	0.430416	0.568283	15	2605	24	4768	0.737573	12	2490	30	3959	0.205542	0	922	29	3839	0.00343308	0	104	17	2771	1	1	203	3	2099	0.309786	0	294	3	1921	1	2	108	7	1061	0.202175	0	86	6	663
'CSN3'	0.0804797	1.69541	0.913967	3.05352	20	6950	49	22475	0.286944	0.217546	9	2611	11	4781	0.359512	5	2497	2	3987	0.11578	4	918	4	3864	0.0494972	0	104	5	2783	1	2	202	15	2087	0.657694	0	294	0	1924		0	110	4	1064	1	0	86	3	666
'EYS'	0.0805773	0.8701	0.743227	1.0159	235	6735	934	21590	3.37159	4.14669	94	2526	162	4630	0.641863	85	2417	150	3839	0.494892	31	891	174	3694	0.146904	4	100	121	2667	1	5	199	126	1976	0.0379802	1	293	30	1894	0.112248	4	106	54	1014	0.647346	3	83	51	618
'CD244'	0.0805937	1.44848	0.947184	2.1795	38	6932	104	22420	0.545194	0.46173	9	2611	14	4778	0.66982	15	2487	9	3980	0.0200222	10	912	31	3837	0.424915	0	104	16	2772	1	0	204	14	2088	0.627628	0	294	3	1921	1	2	108	5	1063	0.133074	0	86	8	661
'RGS18'	0.0806824	0.596072	0.319396	1.05104	16	6954	85	22439	0.229555	0.377375	4	2616	19	4773	0.0816941	7	2495	15	3974	0.662093	2	920	21	3847	0.288983	0	104	13	2775	1	3	201	5	2097	0.0273519	0	294	0	1924		0	110	2	1066	1	0	86	3	666
'ERVV-2'	0.0806862	1.48917	0.942715	2.31886	35	6935	76	22448	0.502152	0.337418	11	2609	14	4778	0.403855	13	2489	15	3974	0.438055	5	917	20	3848	1	1	103	8	2780	0.281133	4	200	5	2097	0.00525073	0	294	2	1922	1	1	109	3	1065	0.324733	0	86	2	667
'OSTF1'	0.0806903	1.48341	0.937698	2.31471	35	6935	76	22448	0.502152	0.337418	16	2604	20	4772	0.294361	8	2494	13	3976	1	9	913	12	3856	0.011066	0	104	14	2774	1	1	203	5	2097	0.426721	0	294	0	1924		1	109	5	1063	0.445394	0	86	4	665
'SETMAR'	0.0807286	1.39286	0.952691	2.01254	48	6922	132	22392	0.688666	0.586042	16	2604	17	4775	0.143079	15	2487	26	3963	0.872954	8	914	21	3847	0.241981	1	103	26	2762	1	2	202	16	2086	0.669702	0	294	1	1923	1	0	110	9	1059	1	2	84	5	664
'NID1'	0.0809555	1.21194	0.971796	1.50486	131	6839	381	22143	1.87948	1.69153	45	2575	66	4726	0.271201	45	2457	62	3927	0.483593	24	898	77	3791	0.250946	4	100	41	2747	0.0762453	6	198	60	2042	0.827873	3	291	7	1917	0.136249	0	110	21	1047	0.250021	2	84	19	650
'GAL3ST2'	0.0809753	1.33497	0.947122	1.86268	57	6913	155	22369	0.817791	0.688155	25	2595	24	4768	0.0245257	16	2486	22	3967	0.738568	10	912	37	3831	0.710521	0	104	22	2766	1	3	201	13	2089	0.162694	0	294	3	1921	1	1	109	16	1052	1	0	86	5	664
'GLB1L3'	0.0809761	1.30476	0.95612	1.76518	68	6902	187	22337	0.97561	0.830226	16	2604	39	4753	0.396156	28	2474	19	3970	0.00392231	14	908	42	3826	0.304531	1	103	12	2776	0.379431	2	202	20	2082	1	0	294	10	1914	0.376732	3	107	17	1051	0.423382	1	85	10	659
'PCYOX1L'	0.0811789	0.663237	0.4068	1.04479	25	6945	128	22396	0.35868	0.568283	8	2612	24	4768	0.267951	5	2497	22	3967	0.0453169	10	912	29	3839	0.308719	0	104	9	2779	1	1	203	20	2082	1	0	294	2	1922	1	0	110	6	1062	1	1	85	8	661
'NCOA7'	0.0811973	0.770035	0.566347	1.03452	62	6908	275	22249	0.889527	1.22092	20	2600	51	4741	0.214957	27	2475	45	3944	0.90355	7	915	52	3816	0.183219	0	104	43	2745	0.404369	5	199	33	2069	0.378429	0	294	13	1911	0.238317	1	109	18	1050	1	1	85	5	664
'NUP98'	0.081345	1.19954	0.974955	1.47063	150	6820	416	22108	2.15208	1.84692	67	2553	81	4711	0.0117891	54	2448	68	3921	0.190157	18	904	83	3785	0.799216	2	102	67	2721	1	6	198	55	2047	0.81767	1	293	6	1918	1	0	110	24	1044	0.158079	1	85	12	657
'SLC38A6'	0.0813631	0.662296	0.406297	1.0431	25	6945	126	22398	0.35868	0.559403	6	2614	28	4764	0.0309321	10	2492	15	3974	1	5	917	36	3832	0.32111	1	103	6	2782	0.226352	1	203	13	2089	1	0	294	4	1920	1	0	110	8	1060	1	1	85	6	663
'ARL11'	0.0813672	1.52618	0.936085	2.44863	31	6939	65	22459	0.444763	0.288581	11	2609	12	4780	0.273808	9	2493	13	3976	0.828972	8	914	19	3849	0.215976	1	103	6	2782	0.226352	2	202	5	2097	0.121637	0	294	2	1922	1	0	110	1	1067	1	0	86	2	667
'DGKH'	0.0814659	1.26883	0.964837	1.6588	89	6881	223	22301	1.2769	0.990055	33	2587	49	4743	0.354563	33	2469	41	3948	0.282341	17	905	40	3828	0.0605802	1	103	28	2760	1	1	203	19	2083	1	2	292	6	1918	0.287455	0	110	7	1061	1	1	85	13	656
'CNGB3'	0.0814951	1.23656	0.969017	1.56954	108	6862	309	22215	1.5495	1.37187	33	2587	53	4739	0.571399	41	2461	45	3944	0.093868	18	904	72	3796	0.892522	4	100	32	2756	0.0384355	4	200	44	2058	1	0	294	12	1912	0.386192	3	107	12	1056	0.158037	3	83	17	652
'CA5B'	0.0817434	0.553068	0.256893	1.08997	11	6959	60	22464	0.157819	0.266383	5	2615	13	4779	0.625429	3	2499	12	3977	0.186373	2	920	12	3856	1	0	104	4	2784	1	0	204	0	2102		0	294	6	1918	1	1	109	6	1062	0.497448	0	86	3	666
'NKAPL'	0.0819871	1.48545	0.943643	2.30222	35	6935	83	22441	0.502152	0.368496	12	2608	13	4779	0.20993	14	2488	13	3976	0.168369	3	919	15	3853	1	1	103	8	2780	0.281133	1	203	10	2092	1	2	292	6	1918	0.287455	2	108	7	1061	0.202175	0	86	3	666
'CHST5'	0.081994	1.37953	0.943124	1.99527	48	6922	118	22406	0.688666	0.523886	17	2603	35	4757	0.771805	14	2488	12	3977	0.15593	8	914	24	3844	0.374116	2	102	15	2773	0.122789	3	201	10	2092	0.100699	0	294	2	1922	1	2	108	11	1057	0.346282	2	84	3	666
'CA2'	0.0820464	1.67096	0.891379	3.05853	20	6950	40	22484	0.286944	0.177588	10	2610	10	4782	0.240093	6	2496	3	3986	0.0963256	3	919	10	3858	0.724595	0	104	6	2782	1	0	204	5	2097	1	0	294	1	1923	1	0	110	0	1068		1	85	1	668
'C14orf142'	0.0821668	0.426836	0.127484	1.13269	5	6965	36	22488	0.071736	0.15983	3	2617	9	4783	0.557417	2	2500	5	3984	0.713954	0	922	8	3860	0.367179	0	104	3	2785	1	0	204	1	2101	1	0	294	0	1924		0	110	4	1064	1	0	86	2	667
'STXBP5'	0.0822191	0.743064	0.521371	1.04189	47	6923	203	22321	0.674319	0.901261	16	2604	38	4754	0.475164	20	2482	35	3954	0.782441	7	915	55	3813	0.142694	0	104	26	2762	1	2	202	17	2085	0.682285	0	294	2	1922	1	0	110	8	1060	1	0	86	9	660
'SLC1A3'	0.0822803	1.40094	0.936952	2.06755	43	6927	112	22412	0.61693	0.497247	16	2604	16	4776	0.0954289	13	2489	19	3970	0.856281	11	911	24	3844	0.0824914	0	104	23	2765	1	1	203	17	2085	1	1	293	2	1922	0.34741	0	110	4	1064	1	1	85	5	664
'CAPRIN1'	0.0822835	0.691766	0.441751	1.05461	30	6940	132	22392	0.430416	0.586042	12	2608	29	4763	0.512925	13	2489	24	3965	0.736944	1	921	30	3838	0.0200878	0	104	9	2779	1	3	201	13	2089	0.162694	0	294	3	1921	1	0	110	9	1059	1	1	85	3	666
'CXCL10'	0.0823187	2.03564	0.883751	4.45656	12	6958	28	22496	0.172166	0.124312	3	2617	6	4786	1	3	2499	1	3988	0.162783	3	919	4	3864	0.135203	1	103	5	2783	0.19743	2	202	6	2096	0.153066	0	294	0	1924		0	110	4	1064	1	0	86	0	669
'LRP1'	0.0823354	1.14246	0.981866	1.32669	274	6696	836	21688	3.93113	3.7116	76	2544	165	4627	0.218077	106	2396	131	3858	0.0487298	58	864	175	3693	0.0327463	7	97	132	2656	0.345189	10	194	88	2014	0.585995	5	289	14	1910	0.0956784	4	106	44	1024	1	4	82	33	636
'MAGEA10'	0.0823426	0.459765	0.157803	1.10287	6	6964	56	22468	0.0860832	0.248624	1	2619	7	4785	0.273928	3	2499	4	3985	1	1	921	13	3855	0.493054	1	103	3	2785	0.136337	0	204	8	2094	1	0	294	1	1923	1	0	110	6	1062	1	0	86	6	663
'BTG4'	0.0823566	1.45351	0.947923	2.20293	40	6930	80	22444	0.573888	0.355177	17	2603	20	4772	0.226634	16	2486	13	3976	0.0839375	5	917	21	3847	1	0	104	6	2782	1	1	203	7	2095	0.523926	0	294	0	1924		1	109	5	1063	0.445394	0	86	4	665
'FOXL2'	0.0824169	1.62744	0.919128	2.82925	24	6946	46	22478	0.344333	0.204227	9	2611	11	4781	0.359512	9	2493	7	3982	0.197208	6	916	11	3857	0.116855	0	104	8	2780	1	0	204	3	2099	1	0	294	0	1924		0	110	3	1065	1	0	86	2	667
'GAS2L1'	0.0826419	1.42798	0.928872	2.16747	39	6931	84	22440	0.559541	0.372936	16	2604	19	4773	0.216301	13	2489	15	3974	0.438055	6	916	22	3846	0.809422	2	102	7	2781	0.0390978	1	203	9	2093	0.604716	0	294	0	1924		1	109	6	1062	0.497448	0	86	2	667
'RBM42'	0.0826642	1.56673	0.931191	2.58047	27	6943	65	22459	0.387374	0.288581	10	2610	5	4787	0.0147798	11	2491	8	3981	0.0991421	4	918	21	3847	0.804343	0	104	9	2779	1	0	204	12	2090	0.615826	1	293	0	1924	0.132552	0	110	5	1063	1	0	86	3	666
'APP'	0.0826946	0.713345	0.479002	1.03914	37	6933	190	22334	0.530846	0.843545	13	2607	32	4760	0.435242	13	2489	26	3963	0.621121	7	915	40	3828	0.577245	0	104	32	2756	0.62849	2	202	26	2076	1	1	293	4	1920	0.509185	0	110	15	1053	0.38574	0	86	8	661
'DEFB118'	0.0826991	1.70512	0.912808	3.1249	21	6949	43	22481	0.301291	0.190907	7	2613	7	4785	0.270735	11	2491	8	3981	0.0991421	1	921	7	3861	1	1	103	13	2775	0.401848	0	204	4	2098	1	0	294	0	1924		0	110	2	1066	1	0	86	0	669
'CXCR3'	0.0827037	0.419154	0.125261	1.11042	5	6965	43	22481	0.071736	0.190907	1	2619	10	4782	0.110429	3	2499	6	3983	1	0	922	2	3866	1	0	104	8	2780	1	1	203	8	2094	0.566189	0	294	1	1923	1	0	110	4	1064	1	0	86	3	666
'FAM160A1'	0.0827038	0.803398	0.620723	1.03159	88	6882	338	22186	1.26255	1.50062	39	2581	87	4705	0.347263	27	2475	52	3937	0.485706	12	910	76	3792	0.218699	0	104	34	2754	0.633195	1	203	32	2070	0.357114	0	294	5	1919	1	3	107	19	1049	0.451808	4	82	11	658
'TRIP10'	0.0827417	1.29339	0.96226	1.72574	76	6894	207	22317	1.09039	0.91902	32	2588	36	4756	0.0550247	28	2474	30	3959	0.136788	5	917	42	3826	0.190392	1	103	29	2759	1	3	201	27	2075	0.744502	1	293	3	1921	0.434029	2	108	17	1051	0.695572	1	85	10	659
'ZBP1'	0.0827659	0.741557	0.52058	1.03918	47	6923	200	22324	0.674319	0.887942	11	2609	39	4753	0.0532511	21	2481	35	3954	1	9	913	59	3809	0.276698	1	103	16	2772	0.464399	1	203	19	2083	1	2	292	4	1920	0.183158	2	108	10	1058	0.310487	0	86	4	665
'TMBIM1'	0.0827877	0.657394	0.389291	1.06692	22	6948	118	22406	0.315638	0.523886	9	2611	20	4772	0.700782	4	2498	20	3969	0.0337641	6	916	25	3843	1	0	104	15	2773	1	2	202	14	2088	0.646493	0	294	7	1917	0.604021	0	110	5	1063	1	1	85	6	663
'ADAM7'	0.082848	0.762516	0.553615	1.03644	57	6913	258	22266	0.817791	1.14544	22	2598	42	4750	1	22	2480	43	3946	0.522182	5	917	56	3812	0.0317934	1	103	37	2751	1	2	202	37	2065	0.574285	3	291	5	1919	0.0775556	2	108	9	1059	0.274326	0	86	11	658
'KRT36'	0.0829476	1.33882	0.953829	1.85996	58	6912	164	22360	0.832138	0.728112	13	2607	15	4777	0.23728	24	2478	30	3959	0.400617	11	911	37	3831	0.467353	0	104	25	2763	1	2	202	17	2085	0.682285	2	292	14	1910	1	3	107	9	1059	0.0935218	0	86	7	662
'C14orf93'	0.0829573	1.35298	0.944704	1.91779	53	6917	129	22395	0.760402	0.572722	23	2597	23	4769	0.0438988	16	2486	20	3969	0.494507	11	911	36	3832	0.458138	0	104	13	2775	1	2	202	13	2089	0.388239	0	294	4	1920	1	0	110	3	1065	1	0	86	5	664
'PLEKHM2'	0.0829586	0.779318	0.581793	1.03256	68	6902	311	22213	0.97561	1.38075	23	2597	56	4736	0.287074	21	2481	51	3938	0.113502	13	909	59	3809	0.881146	2	102	52	2736	0.721097	4	200	43	2059	1	0	294	7	1917	0.604021	1	109	12	1056	1	0	86	16	653
'TTLL9'	0.0829597	0.773329	0.571198	1.03573	65	6905	238	22286	0.932568	1.05665	19	2601	62	4730	0.0260068	32	2470	52	3937	1	10	912	40	3828	0.857544	0	104	23	2765	1	0	204	20	2082	0.249305	0	294	2	1922	1	2	108	17	1051	0.695572	1	85	9	660
'NCKIPSD'	0.0829629	0.752239	0.53688	1.03796	51	6919	234	22290	0.731707	1.03889	16	2604	38	4754	0.475164	20	2482	33	3956	1	9	913	65	3803	0.137353	1	103	15	2773	0.444304	1	203	24	2078	0.719742	1	293	8	1916	1	0	110	10	1058	0.611816	3	83	14	655
'MTHFS'	0.0830109	1.62445	0.920483	2.80881	24	6946	51	22473	0.344333	0.226425	12	2608	7	4785	0.0152187	5	2497	12	3977	0.618984	2	920	9	3859	1	0	104	7	2781	1	1	203	7	2095	0.523926	1	293	1	1923	0.247586	0	110	2	1066	1	1	85	2	667
'PFDN2'	0.0830466	0.524615	0.221849	1.10956	9	6961	49	22475	0.129125	0.217546	2	2618	8	4784	0.510046	3	2499	15	3974	0.0864666	3	919	9	3859	0.711394	0	104	1	2787	1	1	203	3	2099	0.309786	0	294	2	1922	1	0	110	3	1065	1	0	86	3	666
'ADAM19'	0.0830872	0.763397	0.55502	1.03675	58	6912	237	22287	0.832138	1.05221	24	2596	42	4750	0.897302	19	2483	52	3937	0.0490395	12	910	47	3821	0.867827	0	104	23	2765	1	0	204	32	2070	0.10808	1	293	8	1916	1	0	110	10	1058	0.611816	2	84	9	660
'NXPH2'	0.0831056	0.407206	0.121835	1.07785	5	6965	38	22486	0.071736	0.168709	3	2617	11	4781	0.403304	1	2501	6	3983	0.261044	0	922	5	3863	0.590549	0	104	4	2784	1	1	203	6	2096	0.477569	0	294	0	1924		0	110	2	1066	1	0	86	1	668
'ANKRD65'	0.0831477	0.673661	0.416226	1.05578	26	6944	127	22397	0.373027	0.563843	11	2609	18	4774	0.846107	8	2494	27	3962	0.0572299	5	917	29	3839	0.663056	0	104	10	2778	1	1	203	17	2085	1	0	294	1	1923	1	0	110	5	1063	1	0	86	7	662
'LYZL1'	0.0831694	0.619048	0.336573	1.08198	17	6953	79	22445	0.243902	0.350737	7	2613	16	4776	0.8275	7	2495	21	3968	0.173882	1	921	13	3855	0.493054	0	104	9	2779	1	1	203	12	2090	1	0	294	0	1924		0	110	5	1063	1	0	86	1	668
'KRIT1'	0.0835132	1.38059	0.94796	1.9861	48	6922	133	22391	0.688666	0.590481	15	2605	26	4766	0.870874	11	2491	18	3971	1	13	909	25	3843	0.0355444	1	103	20	2768	0.53783	2	202	23	2079	1	1	293	4	1920	0.509185	2	108	6	1062	0.166991	2	84	2	667
'TMEM212'	0.0835485	0.508909	0.215647	1.07343	9	6961	53	22471	0.129125	0.235305	1	2619	14	4778	0.0265422	3	2499	12	3977	0.186373	3	919	9	3859	0.711394	0	104	5	2783	1	0	204	2	2100	1	0	294	0	1924		1	109	5	1063	0.445394	1	85	1	668
'SGMS1'	0.0835573	0.611971	0.333289	1.06746	17	6953	74	22450	0.243902	0.328538	5	2615	21	4771	0.100857	8	2494	16	3973	0.678435	4	918	18	3850	1	0	104	6	2782	1	0	204	1	2101	1	0	294	3	1921	1	0	110	2	1066	1	0	86	3	666
'ZNF324B'	0.083681	0.700148	0.459013	1.04141	33	6937	172	22352	0.473458	0.76363	14	2606	34	4758	0.449399	11	2491	17	3972	1	6	916	41	3827	0.351447	0	104	26	2762	1	0	204	24	2078	0.263721	0	294	3	1921	1	1	109	15	1053	1	0	86	1	668
'SETDB2'	0.0837368	0.695254	0.44443	1.05853	30	6940	144	22380	0.430416	0.639318	11	2609	21	4771	1	10	2492	31	3958	0.0757399	5	917	33	3835	0.413556	0	104	23	2765	1	0	204	12	2090	0.615826	0	294	1	1923	1	2	108	9	1059	0.274326	2	84	5	664
'STRADA'	0.0837732	0.677238	0.42096	1.05754	27	6943	116	22408	0.387374	0.515006	8	2612	42	4750	0.00426024	15	2487	12	3977	0.0762535	4	918	19	3849	1	0	104	14	2774	1	0	204	9	2093	1	0	294	0	1924		0	110	9	1059	1	0	86	5	664
'ADAD2'	0.0837763	1.25221	0.965312	1.61405	94	6876	273	22251	1.34864	1.21204	30	2590	50	4742	0.724581	20	2482	37	3952	0.682273	32	890	70	3798	0.00318921	1	103	26	2762	1	6	198	33	2069	0.150714	1	293	9	1915	1	1	109	18	1050	1	1	85	14	655
'OR4N5'	0.0838389	0.670157	0.414432	1.04927	26	6944	128	22396	0.373027	0.568283	11	2609	26	4766	0.605442	8	2494	20	3969	0.333426	5	917	30	3838	0.665897	0	104	15	2773	1	0	204	15	2087	0.636366	0	294	2	1922	1	1	109	7	1061	0.544656	0	86	5	664
'ADCY7'	0.0840572	1.20985	0.972092	1.49964	135	6835	378	22146	1.93687	1.67821	50	2570	81	4711	0.518958	46	2456	64	3925	0.490115	21	901	60	3808	0.15348	4	100	58	2730	0.282597	3	201	46	2056	0.797154	3	291	9	1915	0.205499	1	109	25	1043	0.503464	5	81	19	650
'PSMD14'	0.084079	0.170028	0.00399442	1.12832	1	6969	20	22504	0.0143472	0.0887942	0	2620	4	4788	0.304406	1	2501	3	3986	1	0	922	2	3866	1	0	104	0	2788		0	204	6	2096	1	0	294	1	1923	1	0	110	3	1065	1	0	86	1	668
'SUPT5H'	0.0843168	1.33757	0.952227	1.86302	60	6910	139	22385	0.860832	0.61712	23	2597	32	4760	0.323719	19	2483	30	3959	1	12	910	20	3848	0.0132008	0	104	15	2773	1	4	200	9	2093	0.022463	1	293	9	1915	1	0	110	5	1063	1	1	85	5	664
'PLSCR5'	0.0843351	1.5441	0.91779	2.54246	27	6943	68	22456	0.387374	0.3019	10	2610	13	4779	0.512651	6	2496	9	3980	1	3	919	12	3856	1	3	101	6	2782	0.00324071	4	200	10	2092	0.029321	0	294	1	1923	1	0	110	5	1063	1	1	85	6	663
'ITGB1'	0.0843512	0.636866	0.361658	1.0696	19	6951	110	22414	0.272597	0.488368	5	2615	20	4772	0.141768	6	2496	15	3974	0.380551	5	917	24	3844	1	1	103	18	2770	0.502454	0	204	12	2090	0.615826	1	293	3	1921	0.434029	0	110	6	1062	1	1	85	3	666
'UROD'	0.0844089	1.45525	0.922313	2.26328	35	6935	80	22444	0.502152	0.355177	12	2608	15	4777	0.320428	11	2491	16	3973	0.844343	10	912	19	3849	0.0543856	1	103	15	2773	0.444304	0	204	7	2095	1	0	294	0	1924		0	110	0	1068		0	86	3	666
'KRT4'	0.0844286	1.28517	0.957419	1.71218	76	6894	211	22313	1.09039	0.936779	35	2585	50	4742	0.256182	23	2479	19	3970	0.037837	5	917	37	3831	0.323716	1	103	21	2767	0.554572	5	199	36	2066	0.403856	1	293	7	1917	1	1	109	8	1060	0.587466	2	84	9	660
'CCDC172'	0.0844972	0.605569	0.325746	1.06209	16	6954	96	22428	0.229555	0.426212	2	2618	22	4770	0.00445182	7	2495	10	3979	0.808125	5	917	17	3851	0.596293	0	104	11	2777	1	1	203	17	2085	1	0	294	1	1923	1	0	110	8	1060	1	1	85	7	662
'NUDT5'	0.0846544	1.74379	0.897771	3.25641	17	6953	45	22479	0.243902	0.199787	4	2616	3	4789	0.252665	5	2497	4	3985	0.319719	5	917	13	3855	0.367794	0	104	7	2781	1	1	203	8	2094	0.566189	0	294	1	1923	1	1	109	6	1062	0.497448	0	86	2	667
'RPRM'	0.0846748	1.99907	0.835824	4.64021	12	6958	20	22504	0.172166	0.0887942	3	2617	4	4788	0.703506	7	2495	3	3986	0.0522435	0	922	3	3865	1	0	104	3	2785	1	0	204	5	2097	1	0	294	0	1924		1	109	1	1067	0.17811	0	86	0	669
'PQBP1'	0.0847067	2.25939	0.87282	5.56825	10	6960	18	22506	0.143472	0.0799148	2	2618	2	4790	0.617836	4	2498	2	3987	0.21339	2	920	4	3864	0.326165	0	104	3	2785	1	1	203	0	2102	0.0884649	0	294	3	1921	1	1	109	1	1067	0.17811	0	86	2	667
'PDSS2'	0.0848539	0.661062	0.395185	1.06578	23	6947	110	22414	0.329986	0.488368	10	2610	27	4765	0.388648	9	2493	14	3975	1	2	920	30	3838	0.0702906	0	104	16	2772	1	0	204	8	2094	1	0	294	0	1924		0	110	6	1062	1	1	85	1	668
'ZBTB43'	0.0848801	0.62116	0.33837	1.08289	17	6953	83	22441	0.243902	0.368496	5	2615	20	4772	0.141768	10	2492	14	3975	0.834309	2	920	16	3852	0.553072	0	104	14	2774	1	0	204	6	2096	1	0	294	4	1920	1	0	110	4	1064	1	0	86	4	665
'KPNA7'	0.0849758	0.758224	0.543452	1.04292	53	6917	229	22295	0.760402	1.01669	18	2602	43	4749	0.419791	20	2482	40	3949	0.427598	12	910	55	3813	0.87677	0	104	31	2757	0.626659	1	203	22	2080	0.715525	0	294	1	1923	1	1	109	15	1053	1	1	85	11	658
'HLA-DQA2'	0.0851547	1.50348	0.922747	2.41636	32	6938	67	22457	0.45911	0.29746	15	2605	12	4780	0.041434	13	2489	16	3973	0.566947	1	921	6	3862	1	0	104	13	2775	1	1	203	10	2092	1	1	293	3	1921	0.434029	0	110	3	1065	1	1	85	1	668
'ADAMTS8'	0.0851984	0.807041	0.625088	1.03397	90	6880	352	22172	1.29125	1.56278	27	2593	67	4725	0.19337	38	2464	72	3917	0.429701	17	905	78	3790	0.895322	1	103	48	2740	1	2	202	29	2073	1	1	293	4	1920	0.509185	1	109	11	1057	1	1	85	10	659
'ADD3'	0.085263	1.29864	0.954882	1.75258	71	6899	186	22338	1.01865	0.825786	26	2594	33	4759	0.172224	28	2474	31	3958	0.179037	9	913	37	3831	1	0	104	28	2760	0.623609	4	200	23	2079	0.292584	0	294	3	1921	1	1	109	12	1056	1	3	83	13	656
'ZNF197'	0.0853056	1.274	0.962441	1.67417	82	6888	243	22281	1.17647	1.07885	22	2598	39	4753	0.893785	28	2474	32	3957	0.230086	18	904	57	3811	0.301223	2	102	34	2754	0.373748	4	200	24	2078	0.304812	2	292	10	1914	0.666763	0	110	17	1051	0.393467	5	81	12	657
'HAUS4'	0.0853397	0.629896	0.358161	1.05623	19	6951	107	22417	0.272597	0.475049	5	2615	20	4772	0.141768	5	2497	15	3974	0.25536	7	915	26	3842	0.824119	1	103	10	2778	0.332071	1	203	17	2085	1	0	294	4	1920	1	0	110	6	1062	1	0	86	5	664
'CTNND2'	0.0853681	1.26722	0.955656	1.66917	83	6887	227	22297	1.19082	1.00781	28	2592	37	4755	0.194485	33	2469	41	3948	0.282341	13	909	38	3830	0.282207	2	102	35	2753	0.386763	3	201	29	2073	0.758101	3	291	15	1909	0.722823	0	110	10	1058	0.611816	0	86	5	664
'C19orf84'	0.0853705	0.518021	0.219938	1.08926	9	6961	59	22465	0.129125	0.261943	4	2616	14	4778	0.326152	2	2500	9	3980	0.221651	2	920	9	3859	1	0	104	11	2777	1	0	204	6	2096	1	0	294	1	1923	1	0	110	3	1065	1	0	86	5	664
'STX16'	0.0854351	0.617219	0.332142	1.08191	16	6954	94	22430	0.229555	0.417333	2	2618	13	4779	0.103071	6	2496	15	3974	0.380551	6	916	26	3842	1	0	104	9	2779	1	1	203	14	2088	1	1	293	1	1923	0.247586	0	110	4	1064	1	0	86	3	666
'TRPM1'	0.0854366	0.851013	0.703849	1.02487	163	6807	597	21927	2.33859	2.65051	58	2562	128	4664	0.244448	63	2439	112	3877	0.528988	23	899	133	3735	0.178795	3	101	70	2718	0.745671	3	201	65	2037	0.275253	3	291	8	1916	0.169848	4	106	25	1043	0.339303	1	85	26	643
'WDR27'	0.0855675	1.22038	0.967198	1.53219	118	6852	344	22180	1.69297	1.52726	40	2580	46	4746	0.0314315	50	2452	52	3937	0.0312759	15	907	82	3786	0.4343	0	104	33	2755	0.630678	7	197	67	2035	0.834365	1	293	13	1911	1	2	108	17	1051	0.695572	2	84	13	656
'TLR1'	0.0856659	1.20644	0.970248	1.49457	137	6833	352	22172	1.96557	1.56278	46	2574	70	4722	0.329082	50	2452	77	3912	0.854269	26	896	81	3787	0.174373	3	101	46	2742	0.257405	1	203	28	2074	0.509163	4	290	13	1911	0.267447	1	109	10	1058	1	1	85	13	656
'RGS21'	0.0857673	0.482659	0.179313	1.11398	7	6963	48	22476	0.10043	0.213106	2	2618	9	4783	0.347745	0	2502	12	3977	0.00488721	3	919	7	3861	0.417174	0	104	7	2781	1	2	202	3	2099	0.0651226	0	294	0	1924		0	110	5	1063	1	0	86	5	664
'LATS2'	0.0858456	0.757581	0.544153	1.04033	54	6916	219	22305	0.774749	0.972296	18	2602	53	4739	0.0813935	18	2484	41	3948	0.2278	10	912	51	3817	0.743335	3	101	24	2764	0.0707499	1	203	20	2082	1	0	294	2	1922	1	2	108	9	1059	0.274326	1	85	8	661
'HTR1F'	0.0859558	0.5952	0.303883	1.09113	14	6956	78	22446	0.200861	0.346297	10	2610	14	4778	0.526222	2	2500	15	3974	0.0239284	2	920	11	3857	1	0	104	9	2779	1	0	204	16	2086	0.388727	0	294	0	1924		0	110	6	1062	1	0	86	3	666
'FAM96B'	0.0860233	0.480894	0.178783	1.10882	7	6963	45	22479	0.10043	0.199787	2	2618	7	4785	0.506602	3	2499	10	3979	0.393103	2	920	11	3857	1	0	104	3	2785	1	0	204	4	2098	1	0	294	2	1922	1	0	110	3	1065	1	0	86	2	667
'STAB2'	0.086065	0.870243	0.740003	1.02043	222	6748	867	21657	3.18508	3.84923	83	2537	147	4645	0.833602	79	2423	144	3845	0.362829	33	889	199	3669	0.0493328	2	102	103	2685	0.58787	7	197	121	1981	0.200032	3	291	18	1906	0.75188	5	105	39	1029	0.596356	7	79	38	631
'PKHD1L1'	0.0861094	1.11152	0.983242	1.25498	423	6547	1252	21272	6.06887	5.55852	131	2489	272	4520	0.23848	162	2340	213	3776	0.0630006	78	844	261	3607	0.0738773	8	96	173	2615	0.533215	16	188	124	1978	0.280589	8	286	26	1898	0.118931	5	105	59	1009	0.826517	6	80	55	614
'GPR151'	0.0861257	1.34743	0.944852	1.9016	54	6916	139	22385	0.774749	0.61712	14	2606	25	4767	1	18	2484	26	3963	0.757635	15	907	24	3844	0.0064083	3	101	15	2773	0.0248808	4	200	15	2087	0.0802905	0	294	11	1913	0.37831	0	110	7	1061	1	0	86	7	662
'MFSD2A'	0.0861284	0.707828	0.468128	1.04654	35	6935	151	22373	0.502152	0.670396	14	2606	40	4752	0.155744	9	2493	27	3962	0.121311	5	917	33	3835	0.413556	0	104	16	2772	1	4	200	13	2089	0.0565863	0	294	2	1922	1	1	109	10	1058	1	0	86	2	667
'FAM189A1'	0.086144	1.3148	0.954398	1.79542	65	6905	175	22349	0.932568	0.776949	27	2593	29	4763	0.049359	15	2487	32	3957	0.371522	8	914	35	3833	1	1	103	18	2770	0.502454	9	195	21	2081	0.000766691	3	291	8	1916	0.169848	1	109	7	1061	0.544656	0	86	7	662
'ZMYM2'	0.0862043	1.30351	0.959639	1.75754	72	6898	185	22339	1.033	0.821346	28	2592	37	4755	0.194485	28	2474	30	3959	0.136788	8	914	36	3832	1	1	103	28	2760	1	5	199	21	2081	0.0733015	0	294	5	1919	1	0	110	9	1059	1	0	86	5	664
'ATP6V0B'	0.0862228	0.173221	0.0040815	1.14114	1	6969	22	22502	0.0143472	0.0976736	0	2620	4	4788	0.304406	1	2501	2	3987	1	0	922	6	3862	0.60323	0	104	4	2784	1	0	204	4	2098	1	0	294	0	1924		0	110	1	1067	1	0	86	0	669
'OSTC'	0.0863781	0.423124	0.126881	1.11349	5	6965	51	22473	0.071736	0.226425	1	2619	4	4788	0.662228	3	2499	9	3980	0.390939	1	921	5	3863	1	0	104	15	2773	1	0	204	10	2092	1	0	294	0	1924		0	110	2	1066	1	0	86	4	665
'PLCD1'	0.0865278	0.814286	0.637759	1.03259	99	6871	351	22173	1.42037	1.55834	34	2586	84	4708	0.145809	39	2463	76	3913	0.334254	20	902	75	3793	0.692999	1	103	38	2750	1	1	203	25	2077	0.723274	0	294	11	1913	0.37831	1	109	17	1051	1	2	84	13	656
'ATP11A'	0.0865389	0.805266	0.623994	1.03084	89	6881	379	22145	1.2769	1.68265	31	2589	77	4715	0.156495	31	2471	53	3936	0.821844	17	905	86	3782	0.529466	0	104	50	2738	0.26078	0	204	40	2062	0.0448637	2	292	10	1914	0.666763	3	107	23	1045	0.728193	3	83	12	657
'NT5C'	0.086568	1.54786	0.920245	2.55892	28	6942	57	22467	0.401722	0.253063	15	2605	10	4782	0.0189404	8	2494	11	3978	0.814904	1	921	13	3855	0.493054	1	103	1	2787	0.0706413	0	204	14	2088	0.627628	2	292	0	1924	0.0175181	0	110	3	1065	1	0	86	1	668
'C6orf222'	0.086577	0.769518	0.561465	1.04145	59	6911	255	22269	0.846485	1.13213	19	2601	44	4748	0.4291	25	2477	45	3944	0.711455	10	912	58	3810	0.437963	0	104	33	2755	0.630678	3	201	33	2069	1	0	294	3	1921	1	0	110	9	1059	1	0	86	12	657
'NRL'	0.0865875	1.5606	0.929963	2.57357	28	6942	56	22468	0.401722	0.248624	9	2611	14	4778	0.66982	8	2494	9	3980	0.466144	6	916	19	3849	0.609072	1	103	5	2783	0.19743	3	201	2	2100	0.00596752	1	293	0	1924	0.132552	0	110	0	1068		0	86	2	667
'ZNF521'	0.086718	1.26539	0.955952	1.66342	83	6887	242	22282	1.19082	1.07441	27	2593	39	4753	0.366005	29	2473	37	3952	0.37556	17	905	50	3818	0.211318	1	103	46	2742	1	2	202	27	2075	1	0	294	3	1921	1	5	105	18	1050	0.0556753	1	85	8	661
'HRAS'	0.0867186	1.85929	0.872045	3.85847	15	6955	28	22496	0.215208	0.124312	5	2615	4	4788	0.294207	6	2496	6	3983	0.554251	2	920	6	3862	0.655076	1	103	6	2782	0.226352	0	204	3	2099	1	0	294	0	1924		0	110	0	1068		1	85	1	668
'EGFLAM'	0.0867669	0.799219	0.612981	1.03278	82	6888	360	22164	1.17647	1.5983	37	2583	67	4725	1	23	2479	49	3940	0.274365	14	908	74	3794	0.495876	0	104	46	2742	0.411229	1	203	36	2066	0.249474	2	292	21	1903	0.758745	0	110	25	1043	0.159697	3	83	7	662
'CD72'	0.0868509	0.623928	0.340484	1.08493	17	6953	96	22428	0.243902	0.426212	4	2616	20	4772	0.0567744	8	2494	15	3974	0.831496	3	919	17	3851	0.782119	0	104	25	2763	1	0	204	9	2093	1	0	294	0	1924		0	110	3	1065	1	1	85	2	667
'CSRNP3'	0.0869703	1.36394	0.935515	1.96894	50	6920	123	22401	0.71736	0.546084	12	2608	25	4767	0.863371	24	2478	27	3962	0.247667	8	914	12	3856	0.0394724	1	103	29	2759	1	2	202	12	2090	0.355259	0	294	1	1923	1	0	110	4	1064	1	3	83	3	666
'CPNE9'	0.0869825	0.680877	0.4244	1.05943	27	6943	125	22399	0.387374	0.554964	11	2609	21	4771	1	7	2495	28	3961	0.023644	5	917	29	3839	0.663056	1	103	12	2776	0.379431	0	204	10	2092	1	2	292	6	1918	0.287455	0	110	11	1057	0.612846	1	85	2	667
'C20orf112'	0.087036	0.654887	0.392226	1.05315	23	6947	126	22398	0.329986	0.559403	4	2616	18	4774	0.117637	14	2488	20	3969	0.728273	3	919	27	3841	0.249461	0	104	24	2764	1	1	203	12	2090	1	0	294	5	1919	1	0	110	9	1059	1	0	86	4	665
'RPL6'	0.087054	1.55881	0.929995	2.56685	28	6942	55	22469	0.401722	0.244184	9	2611	10	4782	0.336598	7	2495	12	3977	1	10	912	20	3848	0.0613564	0	104	3	2785	1	2	202	5	2097	0.121637	0	294	0	1924		0	110	2	1066	1	0	86	1	668
'DLX6'	0.0871279	1.37383	0.947351	1.9685	49	6921	136	22388	0.703013	0.6038	27	2593	17	4775	0.000676864	13	2489	15	3974	0.438055	8	914	31	3837	0.838494	0	104	24	2764	1	0	204	17	2085	0.391329	1	293	5	1919	0.57439	0	110	8	1060	1	0	86	7	662
'TMEM232'	0.0872315	1.30749	0.949558	1.78445	65	6905	177	22347	0.932568	0.785828	21	2599	30	4762	0.381351	20	2482	30	3959	0.884314	11	911	38	3830	0.58433	2	102	19	2769	0.173169	8	196	26	2076	0.00788455	0	294	4	1920	1	1	109	6	1062	0.497448	1	85	9	660
'SHFM1'	0.0872398	2.99302	0.747416	12.2201	6	6964	6	22518	0.0860832	0.0266383	2	2618	1	4791	0.286485	3	2499	0	3989	0.0572278	1	921	4	3864	1	0	104	1	2787	1	0	204	0	2102		0	294	0	1924		0	110	0	1068		0	86	0	669
'FEV'	0.0872708	0.434898	0.130646	1.14243	5	6965	42	22482	0.071736	0.186468	2	2618	8	4784	0.510046	0	2502	6	3983	0.0883777	1	921	11	3857	0.482045	0	104	6	2782	1	1	203	5	2097	0.426721	0	294	0	1924		0	110	2	1066	1	0	86	2	667
'TFPI2'	0.0874269	0.623117	0.34034	1.08226	17	6953	87	22437	0.243902	0.386255	4	2616	16	4776	0.168369	8	2494	17	3972	0.544717	5	917	16	3852	0.580254	0	104	7	2781	1	0	204	8	2094	1	0	294	4	1920	1	0	110	10	1058	0.611816	0	86	6	663
'SLC6A12'	0.0875276	1.35378	0.951406	1.9071	55	6915	139	22385	0.789096	0.61712	26	2594	18	4774	0.00138192	16	2486	27	3962	1	7	915	31	3837	1	0	104	19	2769	1	2	202	20	2082	1	0	294	5	1919	1	1	109	7	1061	0.544656	3	83	4	665
'FLVCR1'	0.0876121	0.643767	0.370207	1.07153	20	6950	105	22419	0.286944	0.466169	9	2611	22	4770	0.573424	8	2494	14	3975	1	3	919	19	3849	0.785487	0	104	10	2778	1	0	204	18	2084	0.396485	0	294	2	1922	1	0	110	6	1062	1	0	86	3	666
'C7orf55'	0.0876263	0.418451	0.125689	1.09854	5	6965	50	22474	0.071736	0.221985	1	2619	5	4787	0.67242	3	2499	8	3981	0.546749	1	921	6	3862	1	0	104	13	2775	1	0	204	11	2091	0.613668	0	294	1	1923	1	0	110	2	1066	1	0	86	2	667
'IRF3'	0.0876804	0.736617	0.510699	1.04386	44	6926	197	22327	0.631277	0.874623	19	2601	32	4760	0.770441	15	2487	36	3953	0.195851	8	914	49	3819	0.398392	0	104	27	2761	0.623517	2	202	16	2086	0.669702	0	294	5	1919	1	0	110	9	1059	1	0	86	4	665
'CBX7'	0.0877468	0.275348	0.0309967	1.14143	2	6968	27	22497	0.0286944	0.119872	1	2619	4	4788	0.662228	1	2501	2	3987	1	0	922	9	3859	0.221591	0	104	0	2788		0	204	2	2100	1	0	294	0	1924		0	110	1	1067	1	0	86	3	666
'TBX5'	0.0877839	1.38999	0.93538	2.04152	45	6925	110	22414	0.645624	0.488368	12	2608	27	4765	0.617119	19	2483	17	3972	0.0869431	6	916	15	3853	0.270406	1	103	14	2774	0.423463	4	200	16	2086	0.093717	0	294	2	1922	1	1	109	9	1059	1	0	86	4	665
'NKAP'	0.087785	1.66398	0.901587	3.00571	21	6949	37	22487	0.301291	0.164269	7	2613	9	4783	0.601454	5	2497	8	3981	1	9	913	9	3859	0.0031786	0	104	1	2787	1	0	204	5	2097	1	0	294	3	1921	1	0	110	0	1068		0	86	1	668
'LTB4R'	0.0878072	0.596445	0.305227	1.08998	14	6956	78	22446	0.200861	0.346297	4	2616	18	4774	0.117637	5	2497	11	3978	0.616958	3	919	16	3852	1	0	104	5	2783	1	1	203	9	2093	0.604716	0	294	1	1923	1	1	109	5	1063	0.445394	0	86	5	664
'CCDC14'	0.0878456	0.779889	0.578492	1.03996	66	6904	263	22261	0.946915	1.16764	20	2600	64	4728	0.0287183	24	2478	48	3941	0.395656	17	905	49	3819	0.206574	0	104	28	2760	0.623609	3	201	31	2071	1	1	293	6	1918	1	0	110	13	1055	0.623967	1	85	11	658
'PARP2'	0.0878849	1.27525	0.951686	1.69704	78	6892	192	22332	1.11908	0.852424	28	2592	41	4751	0.376985	23	2479	40	3949	0.795676	21	901	37	3831	0.0021785	1	103	16	2772	0.464399	1	203	25	2077	0.723274	2	292	2	1922	0.0875518	1	109	11	1057	1	0	86	9	660
'CCR7'	0.08792	0.624168	0.34527	1.07645	18	6952	81	22443	0.25825	0.359616	8	2612	24	4768	0.267951	8	2494	17	3972	0.544717	1	921	10	3858	0.702158	0	104	15	2773	1	0	204	5	2097	1	0	294	2	1922	1	0	110	2	1066	1	0	86	3	666
'LRRC41'	0.0879282	0.721991	0.490718	1.04211	40	6930	169	22355	0.573888	0.750311	16	2604	43	4749	0.218741	17	2485	26	3963	0.876562	7	915	35	3833	0.844338	0	104	22	2766	1	0	204	15	2087	0.636366	0	294	5	1919	1	0	110	9	1059	1	0	86	6	663
'IRAK2'	0.0879308	1.25227	0.956724	1.6298	92	6878	236	22288	1.31994	1.04777	28	2592	62	4730	0.438498	33	2469	43	3946	0.407282	13	909	43	3825	0.494057	3	101	35	2753	0.154584	5	199	24	2078	0.173958	1	293	0	1924	0.132552	1	109	5	1063	0.445394	1	85	6	663
'PIK3C2A'	0.0881199	0.806129	0.625572	1.03056	90	6880	387	22137	1.29125	1.71817	36	2584	60	4732	0.668115	30	2472	65	3924	0.168765	13	909	92	3776	0.0791846	0	104	55	2733	0.264542	2	202	50	2052	0.317888	2	292	8	1916	0.630799	2	108	27	1041	1	3	83	19	650
'RIN3'	0.0882387	0.806219	0.626006	1.03031	91	6879	360	22164	1.3056	1.5983	29	2591	69	4723	0.243742	35	2467	65	3924	0.534626	14	908	98	3770	0.0690967	1	103	36	2752	1	3	201	37	2065	1	1	293	10	1914	1	5	105	13	1055	0.0206479	2	84	8	661
'GGPS1'	0.0882488	0.373017	0.0927041	1.10932	4	6966	28	22496	0.0573888	0.124312	1	2619	4	4788	0.662228	2	2500	11	3978	0.0955991	1	921	5	3863	1	0	104	5	2783	1	0	204	1	2101	1	0	294	1	1923	1	0	110	1	1067	1	0	86	0	669
'C21orf59'	0.0882785	1.42933	0.939663	2.14781	41	6929	92	22432	0.588235	0.408453	18	2602	20	4772	0.127751	13	2489	18	3971	0.714071	7	915	10	3858	0.0308364	0	104	10	2778	1	2	202	15	2087	0.657694	1	293	4	1920	0.509185	0	110	7	1061	1	0	86	0	669
'MAML3'	0.0883088	1.22394	0.963224	1.54793	114	6856	290	22234	1.63558	1.28752	35	2585	62	4730	0.914955	47	2455	56	3933	0.152947	20	902	61	3807	0.202961	1	103	28	2760	1	2	202	22	2080	1	2	292	12	1912	0.707659	2	108	17	1051	0.695572	3	83	11	658
'ITGB2'	0.0883243	1.22296	0.962598	1.54615	113	6857	308	22216	1.62123	1.36743	40	2580	65	4727	0.539494	36	2466	53	3936	0.742581	23	899	58	3810	0.0453659	3	101	34	2754	0.145982	4	200	38	2064	0.784176	1	293	5	1919	0.57439	3	107	15	1053	0.232377	1	85	13	656
'RBBP7'	0.0885847	0.388016	0.0964934	1.15295	4	6966	27	22497	0.0573888	0.119872	2	2618	9	4783	0.347745	2	2500	5	3984	0.713954	0	922	6	3862	0.60323	0	104	3	2785	1	0	204	0	2102		0	294	0	1924		0	110	2	1066	1	0	86	1	668
'SLC16A13'	0.0886606	1.4141	0.930448	2.11926	40	6930	100	22424	0.573888	0.443971	20	2600	17	4775	0.0237451	9	2493	15	3974	1	8	914	21	3847	0.241981	1	103	12	2776	0.379431	1	203	13	2089	1	0	294	2	1922	1	1	109	7	1061	0.544656	0	86	3	666
'MMADHC'	0.0888042	1.53376	0.915518	2.52347	28	6942	58	22466	0.401722	0.257503	10	2610	14	4778	0.526222	8	2494	9	3980	0.466144	7	915	16	3852	0.184038	0	104	3	2785	1	1	203	7	2095	0.523926	0	294	0	1924		0	110	1	1067	1	1	85	1	668
'OR51F2'	0.0888238	0.667061	0.400175	1.07059	23	6947	127	22397	0.329986	0.563843	7	2613	24	4768	0.186532	5	2497	18	3971	0.131871	5	917	27	3841	0.821788	2	102	14	2774	0.110847	2	202	20	2082	1	0	294	3	1921	1	1	109	8	1060	0.587466	0	86	6	663
'SLC7A4'	0.0888243	1.23985	0.958489	1.59448	98	6872	277	22247	1.40603	1.2298	35	2585	47	4745	0.164935	37	2465	44	3945	0.206349	12	910	57	3811	0.877587	1	103	33	2755	1	4	200	40	2062	0.79327	0	294	3	1921	1	3	107	15	1053	0.232377	2	84	17	652
'LGALS1'	0.0889063	1.57073	0.894545	2.69844	24	6946	54	22470	0.344333	0.239744	14	2606	5	4787	0.000993076	6	2496	11	3978	1	0	922	11	3857	0.13822	0	104	7	2781	1	3	201	7	2095	0.051367	0	294	2	1922	1	0	110	5	1063	1	0	86	2	667
'NDUFB6'	0.0889918	1.84873	0.883597	3.73475	15	6955	32	22492	0.215208	0.142071	4	2616	3	4789	0.252665	5	2497	5	3984	0.522492	5	917	9	3859	0.163811	0	104	9	2779	1	0	204	2	2100	1	0	294	1	1923	1	0	110	1	1067	1	1	85	2	667
'REP15'	0.0890552	1.57119	0.896818	2.69103	24	6946	58	22466	0.344333	0.257503	7	2613	9	4783	0.601454	11	2491	7	3982	0.0551205	3	919	12	3856	1	1	103	11	2777	0.356182	0	204	7	2095	1	0	294	2	1922	1	0	110	1	1067	1	0	86	1	668
'FUBP3'	0.0890838	1.41534	0.933022	2.1159	40	6930	103	22421	0.573888	0.45729	15	2605	9	4783	0.00874373	12	2490	20	3969	1	9	913	25	3843	0.277296	1	103	11	2777	0.356182	3	201	15	2087	0.208938	0	294	5	1919	1	0	110	8	1060	1	0	86	4	665
'C11orf91'	0.0892979	0.184049	0.00436546	1.19534	1	6969	19	22505	0.0143472	0.0843545	1	2619	4	4788	0.662228	0	2502	0	3989		0	922	12	3856	0.139377	0	104	1	2787	1	0	204	1	2101	1	0	294	0	1924		0	110	0	1068		0	86	0	669
'RSPH6A'	0.0893263	0.797983	0.607584	1.03868	79	6891	309	22215	1.13343	1.37187	26	2594	77	4715	0.0373283	27	2475	53	3936	0.419354	19	903	61	3807	0.316268	1	103	36	2752	1	2	202	29	2073	1	0	294	7	1917	0.604021	0	110	17	1051	0.393467	1	85	17	652
'AMPD3'	0.089622	1.2463	0.964378	1.60186	100	6870	270	22254	1.43472	1.19872	41	2579	54	4738	0.129947	37	2465	43	3946	0.165952	15	907	51	3817	0.435494	4	100	40	2748	0.0713591	2	202	31	2071	0.763633	0	294	3	1921	1	1	109	14	1054	1	0	86	10	659
'PLEKHA8'	0.0896271	1.48492	0.921132	2.35449	32	6938	74	22450	0.45911	0.328538	13	2607	18	4774	0.455142	10	2492	9	3980	0.240186	3	919	14	3854	1	0	104	8	2780	1	3	201	7	2095	0.051367	0	294	2	1922	1	2	108	6	1062	0.166991	1	85	3	666
'USP34'	0.0896885	0.859779	0.720079	1.02293	185	6785	725	21799	2.65423	3.21879	77	2543	139	4653	0.942463	59	2443	113	3876	0.26668	26	896	160	3708	0.0709558	2	102	90	2698	0.772494	13	191	74	2028	0.0521217	3	291	20	1904	1	0	110	49	1019	0.0113121	2	84	28	641
'CYorf17'	0.0897361	4.20392	0.562163	31.4393	3	6967	3	22521	0.0430416	0.0133191	0	2620	0	4792		0	2502	0	3989		3	919	3	3865	0.0897361	0	104	0	2788		0	204	0	2102		0	294	0	1924		0	110	0	1068		0	86	0	669
'ASCL2'	0.0897361	4.20392	0.562163	31.4393	3	6967	3	22521	0.0430416	0.0133191	0	2620	0	4792		0	2502	0	3989		3	919	3	3865	0.0897361	0	104	0	2788		0	204	0	2102		0	294	0	1924		0	110	0	1068		0	86	0	669
'SLAMF9'	0.0897425	0.590469	0.302985	1.07528	14	6956	80	22444	0.200861	0.355177	5	2615	17	4775	0.267652	5	2497	9	3980	1	2	920	23	3845	0.204727	0	104	5	2783	1	1	203	7	2095	0.523926	0	294	1	1923	1	0	110	9	1059	1	1	85	4	665
'SFMBT1'	0.0897704	1.28683	0.948318	1.73465	74	6896	168	22356	1.06169	0.745871	27	2593	49	4743	1	35	2467	30	3959	0.0143677	3	919	22	3846	0.453691	1	103	17	2771	0.483774	4	200	19	2083	0.139687	0	294	4	1920	1	1	109	10	1058	1	0	86	6	663
'SHKBP1'	0.0897756	0.797941	0.608479	1.03756	81	6889	294	22230	1.16212	1.30527	33	2587	62	4730	1	34	2468	71	3918	0.224964	7	915	49	3819	0.234429	2	102	32	2756	0.347406	0	204	24	2078	0.263721	0	294	17	1907	0.151719	2	108	14	1054	0.655412	0	86	11	658
'DBP'	0.0897758	1.59018	0.91881	2.6808	24	6946	61	22463	0.344333	0.270822	12	2608	4	4788	0.002347	4	2498	8	3981	0.776712	5	917	14	3854	0.390787	0	104	3	2785	1	1	203	12	2090	1	0	294	1	1923	1	0	110	3	1065	1	2	84	11	658
'RHOH'	0.0897866	0.195646	0.00460946	1.2845	1	6969	20	22504	0.0143472	0.0887942	0	2620	0	4792		1	2501	3	3986	1	0	922	9	3859	0.221591	0	104	1	2787	1	0	204	2	2100	1	0	294	1	1923	1	0	110	0	1068		0	86	3	666
'ZNF627'	0.0898248	1.35421	0.934977	1.93742	49	6921	140	22384	0.703013	0.621559	10	2610	23	4769	0.589787	18	2484	18	3971	0.171233	15	907	31	3837	0.0360152	2	102	24	2764	0.239686	1	203	14	2088	1	1	293	2	1922	0.34741	1	109	9	1059	1	1	85	9	660
'PIGW'	0.0898696	1.34415	0.945753	1.89293	56	6914	126	22398	0.803443	0.559403	25	2595	26	4766	0.0547902	17	2485	25	3964	0.873872	11	911	31	3837	0.241514	0	104	10	2778	1	0	204	11	2091	0.613668	0	294	3	1921	1	0	110	4	1064	1	1	85	6	663
'RNF122'	0.0899559	0.52034	0.222074	1.08582	9	6961	58	22466	0.129125	0.257503	2	2618	8	4784	0.510046	2	2500	11	3978	0.0955991	4	918	19	3849	1	0	104	4	2784	1	0	204	3	2099	1	0	294	2	1922	1	0	110	7	1061	1	1	85	4	665
'MRPL27'	0.0900655	0.559762	0.269189	1.07544	12	6958	66	22458	0.172166	0.293021	2	2618	13	4779	0.103071	7	2495	14	3975	0.822896	2	920	14	3854	0.75166	0	104	9	2779	1	1	203	10	2092	1	0	294	2	1922	1	0	110	2	1066	1	0	86	1	668
'CASP8'	0.0901222	0.707132	0.458105	1.06492	32	6938	138	22386	0.45911	0.61268	20	2600	29	4763	0.454379	8	2494	26	3963	0.0784027	3	919	29	3839	0.18236	1	103	16	2772	0.464399	0	204	12	2090	0.615826	0	294	3	1921	1	0	110	7	1061	1	0	86	12	657
'IRF2BPL'	0.0901301	0.705429	0.45704	1.06218	32	6938	138	22386	0.45911	0.61268	15	2605	21	4771	0.484988	12	2490	32	3957	0.161086	2	920	34	3834	0.033336	1	103	10	2778	0.332071	1	203	15	2087	1	0	294	2	1922	1	0	110	13	1055	0.623967	0	86	7	662
'IL1RAP'	0.090305	1.28768	0.950919	1.73084	73	6897	177	22347	1.04735	0.785828	26	2594	38	4754	0.430784	24	2478	34	3955	0.685315	10	912	45	3823	1	2	102	9	2779	0.0570128	2	202	17	2085	0.682285	0	294	2	1922	1	5	105	6	1062	0.00189842	3	83	11	658
'UNC5CL'	0.090673	0.725229	0.492704	1.04528	39	6931	204	22320	0.559541	0.905701	13	2607	24	4768	1	15	2487	28	3961	0.75358	6	916	60	3808	0.0394156	3	101	34	2754	0.145982	0	204	23	2079	0.257212	0	294	4	1920	1	1	109	15	1053	1	1	85	9	660
'SSX1'	0.0907483	0.673228	0.40978	1.07096	25	6945	105	22419	0.35868	0.466169	11	2609	27	4765	0.49732	9	2493	24	3965	0.211839	5	917	17	3851	0.596293	0	104	10	2778	1	0	204	11	2091	0.613668	0	294	1	1923	1	0	110	6	1062	1	0	86	1	668
'IGFL1'	0.0909574	1.51114	0.90042	2.49015	28	6942	68	22456	0.401722	0.3019	11	2609	10	4782	0.112638	11	2491	12	3977	0.39411	2	920	13	3855	0.750134	0	104	20	2768	1	0	204	3	2099	1	0	294	1	1923	1	4	106	6	1062	0.00971519	0	86	1	668
'GAL'	0.091057	0.473753	0.176857	1.0844	7	6963	58	22466	0.10043	0.257503	1	2619	2	4790	1	4	2498	13	3976	0.317933	1	921	11	3857	0.482045	0	104	10	2778	1	0	204	15	2087	0.636366	0	294	0	1924		0	110	2	1066	1	0	86	3	666
'ADRM1'	0.0910615	0.645826	0.375941	1.06534	21	6949	93	22431	0.301291	0.412893	10	2610	26	4766	0.386391	7	2495	15	3974	0.662093	2	920	24	3844	0.208348	0	104	5	2783	1	1	203	6	2096	0.477569	1	293	3	1921	0.434029	0	110	8	1060	1	0	86	0	669
'HOXA3'	0.0912601	1.43457	0.920029	2.20275	36	6934	87	22437	0.516499	0.386255	11	2609	13	4779	0.290718	11	2491	17	3972	1	10	912	22	3846	0.11091	0	104	12	2776	1	2	202	7	2095	0.185827	0	294	2	1922	1	0	110	5	1063	1	1	85	3	666
'SRM'	0.0912972	1.81122	0.86319	3.67444	15	6955	29	22495	0.215208	0.128752	3	2617	2	4790	0.353409	6	2496	7	3982	0.579555	3	919	9	3859	0.711394	0	104	2	2786	1	1	203	3	2099	0.309786	0	294	1	1923	1	0	110	3	1065	1	0	86	1	668
'MFN2'	0.091458	1.31978	0.9466	1.82445	62	6908	152	22372	0.889527	0.674836	19	2601	30	4762	0.653629	28	2474	28	3961	0.0970732	7	915	28	3840	0.831961	0	104	19	2769	1	5	199	16	2086	0.0324576	2	292	6	1918	0.287455	0	110	9	1059	1	1	85	8	661
'LDHB'	0.0916257	0.625264	0.347197	1.07288	18	6952	84	22440	0.25825	0.372936	8	2612	24	4768	0.267951	6	2496	14	3975	0.497504	3	919	19	3849	0.785487	0	104	11	2777	1	1	203	11	2091	1	0	294	2	1922	1	0	110	1	1067	1	0	86	1	668
'IFNW1'	0.0917463	1.47175	0.915773	2.32417	32	6938	80	22444	0.45911	0.355177	11	2609	16	4776	0.55103	8	2494	13	3976	1	8	914	10	3858	0.0128022	1	103	12	2776	0.379431	2	202	16	2086	0.669702	0	294	5	1919	1	0	110	6	1062	1	2	84	0	669
'PDS5A'	0.0917591	1.37677	0.93227	2.0071	45	6925	118	22406	0.645624	0.523886	15	2605	23	4769	0.611936	15	2487	13	3976	0.119736	11	911	28	3840	0.155385	0	104	16	2772	1	2	202	13	2089	0.388239	0	294	5	1919	1	0	110	7	1061	1	0	86	7	662
'RTN4RL2'	0.0917715	0.495673	0.185449	1.13209	7	6963	50	22474	0.10043	0.221985	4	2616	5	4787	0.728907	2	2500	7	3982	0.496758	1	921	18	3850	0.150951	0	104	3	2785	1	0	204	7	2095	1	0	294	3	1921	1	0	110	2	1066	1	0	86	1	668
'SIX4'	0.0918325	0.732687	0.500705	1.05211	41	6929	164	22360	0.588235	0.728112	14	2606	44	4748	0.0745649	12	2490	28	3961	0.328747	10	912	48	3820	0.866832	1	103	10	2778	0.332071	1	203	15	2087	1	1	293	4	1920	0.509185	2	108	5	1063	0.133074	0	86	3	666
'HIP1R'	0.0918351	1.2117	0.964339	1.51547	123	6847	350	22174	1.76471	1.5539	41	2579	62	4730	0.351157	51	2451	51	3938	0.0183194	21	901	81	3787	0.704138	2	102	54	2734	1	2	202	32	2070	0.763683	0	294	13	1911	0.238317	2	108	28	1040	1	2	84	10	659
'ADM2'	0.0918773	0.622007	0.345377	1.06722	18	6952	86	22438	0.25825	0.381815	9	2611	19	4773	0.84405	5	2497	19	3970	0.0923105	2	920	18	3850	0.40112	0	104	9	2779	1	2	202	9	2093	0.253506	0	294	0	1924		0	110	4	1064	1	0	86	4	665
'ZBED6CL'	0.0919583	1.55406	0.893279	2.63704	24	6946	63	22461	0.344333	0.279702	7	2613	9	4783	0.601454	10	2492	6	3983	0.0691009	5	917	11	3857	0.211904	0	104	13	2775	1	0	204	11	2091	0.613668	1	293	1	1923	0.247586	0	110	4	1064	1	0	86	4	665
'HDHD2'	0.0920515	0.655301	0.381673	1.08017	21	6949	92	22432	0.301291	0.408453	7	2613	24	4768	0.186532	8	2494	15	3974	0.831496	3	919	29	3839	0.18236	0	104	4	2784	1	1	203	7	2095	0.523926	1	293	8	1916	1	1	109	1	1067	0.17811	0	86	2	667
'SLC35E2B'	0.092073	1.62208	0.883213	2.90586	21	6949	46	22478	0.301291	0.204227	8	2612	10	4782	0.46231	6	2496	7	3982	0.579555	3	919	7	3861	0.417174	1	103	3	2785	0.136337	2	202	10	2092	0.287678	0	294	1	1923	1	1	109	1	1067	0.17811	0	86	0	669
'COL11A2'	0.0921179	1.17837	0.969845	1.42724	169	6801	465	22059	2.42468	2.06446	66	2554	108	4684	0.471093	54	2448	82	3907	0.789809	28	894	82	3786	0.110619	2	102	58	2730	1	10	194	56	2046	0.0766351	2	292	7	1917	0.339502	0	110	26	1042	0.16301	4	82	17	652
'HTR2B'	0.0921803	1.36308	0.944132	1.94674	51	6919	131	22393	0.731707	0.581602	22	2598	17	4775	0.00714461	18	2484	23	3966	0.520925	6	916	29	3839	1	1	103	18	2770	0.502454	0	204	18	2084	0.396485	0	294	4	1920	1	1	109	8	1060	0.587466	2	84	6	663
'RANBP10'	0.0922582	1.30581	0.952854	1.77551	68	6902	158	22366	0.97561	0.701474	17	2603	26	4766	0.631648	31	2471	32	3957	0.0907999	16	906	53	3815	0.440785	0	104	10	2778	1	0	204	17	2085	0.391329	0	294	8	1916	0.607424	2	108	2	1066	0.0457494	1	85	0	669
'PLAC1'	0.0922665	0.459138	0.15412	1.14274	6	6964	32	22492	0.0860832	0.142071	2	2618	15	4777	0.0435092	2	2500	6	3983	0.718718	1	921	3	3865	0.574917	0	104	0	2788		1	203	3	2099	0.309786	0	294	0	1924		0	110	1	1067	1	0	86	1	668
'AKT1S1'	0.0922865	0.565642	0.272679	1.08297	12	6958	68	22456	0.172166	0.3019	5	2615	12	4780	0.800626	3	2499	14	3975	0.084988	4	918	15	3853	0.773774	0	104	5	2783	1	0	204	12	2090	0.615826	0	294	0	1924		0	110	3	1065	1	0	86	1	668
'TTBK1'	0.0923158	0.81087	0.63198	1.03269	94	6876	375	22149	1.34864	1.66489	31	2589	63	4729	0.665437	35	2467	78	3911	0.0982553	15	907	81	3787	0.432939	0	104	40	2748	0.401003	3	201	44	2058	0.794443	2	292	13	1911	1	1	109	20	1048	0.713071	6	80	12	657
'GAPDH'	0.0923505	0.572387	0.275893	1.09593	12	6958	70	22454	0.172166	0.31078	4	2616	9	4783	1	5	2497	14	3975	0.348558	3	919	20	3848	0.600337	0	104	10	2778	1	0	204	8	2094	1	0	294	0	1924		0	110	3	1065	1	0	86	2	667
'GMPR'	0.092529	1.37474	0.929428	2.0106	46	6924	105	22419	0.659971	0.466169	16	2604	18	4774	0.154684	18	2484	23	3966	0.520925	8	914	21	3847	0.241981	1	103	9	2779	0.307066	0	204	10	2092	1	1	293	7	1917	1	0	110	5	1063	1	1	85	5	664
'ALDH1A3'	0.0925673	0.576945	0.278042	1.10493	12	6958	68	22456	0.172166	0.3019	3	2617	11	4781	0.403304	7	2495	11	3978	1	2	920	19	3849	0.404141	0	104	7	2781	1	0	204	9	2093	1	0	294	1	1923	1	0	110	2	1066	1	0	86	3	666
'MAP2K6'	0.0926316	0.513311	0.203369	1.14313	8	6962	40	22484	0.114778	0.177588	2	2618	10	4782	0.233975	4	2498	12	3977	0.313729	1	921	9	3859	0.69823	0	104	4	2784	1	1	203	2	2100	0.242705	0	294	0	1924		0	110	0	1068		0	86	2	667
'CDK5'	0.0927145	1.89836	0.826037	4.15347	12	6958	26	22498	0.172166	0.115432	5	2615	4	4788	0.294207	3	2499	2	3987	0.380135	1	921	5	3863	1	0	104	3	2785	1	1	203	5	2097	0.426721	0	294	3	1921	1	0	110	0	1068		2	84	1	668
'OLIG2'	0.0927804	1.70887	0.884562	3.19843	18	6952	41	22483	0.25825	0.182028	8	2612	4	4788	0.0323361	5	2497	6	3983	0.758656	4	918	7	3861	0.239601	0	104	4	2784	1	0	204	12	2090	0.615826	1	293	2	1922	0.34741	0	110	2	1066	1	0	86	0	669
'PRRC2A'	0.0927846	1.14662	0.976056	1.344	244	6726	708	21816	3.50072	3.14331	86	2534	131	4661	0.194489	99	2403	122	3867	0.0574838	41	881	146	3722	0.344354	2	102	93	2695	0.581982	3	201	97	2005	0.0302835	3	291	15	1909	0.722823	4	106	30	1038	0.550536	3	83	30	639
'C4orf22'	0.0928537	1.46929	0.916724	2.31331	32	6938	77	22447	0.45911	0.341858	12	2608	10	4782	0.0732953	11	2491	10	3979	0.260693	4	918	28	3840	0.498089	1	103	9	2779	0.307066	1	203	10	2092	1	0	294	0	1924		0	110	2	1066	1	2	84	4	665
'CARKD'	0.0930324	0.725086	0.484823	1.06187	37	6933	161	22363	0.530846	0.714793	17	2603	35	4757	0.771805	13	2489	29	3960	0.343569	5	917	26	3842	0.82069	0	104	17	2771	1	2	202	23	2079	1	0	294	2	1922	1	0	110	12	1056	0.617098	0	86	10	659
'TVP23A'	0.0930667	0.610894	0.319401	1.09977	15	6955	72	22452	0.215208	0.319659	4	2616	13	4779	0.447106	7	2495	16	3973	0.52244	2	920	22	3846	0.294808	0	104	3	2785	1	1	203	8	2094	0.566189	0	294	1	1923	1	0	110	5	1063	1	0	86	2	667
'OR2W3'	0.093204	0.737689	0.504434	1.05837	41	6929	188	22336	0.588235	0.834665	15	2605	31	4761	0.758879	15	2487	34	3955	0.302929	7	915	40	3828	0.577245	0	104	26	2762	1	2	202	13	2089	0.388239	0	294	10	1914	0.376732	1	109	15	1053	1	0	86	4	665
'PI4KA'	0.0932437	0.819	0.644737	1.03329	102	6868	410	22114	1.46341	1.82028	40	2580	83	4709	0.568505	41	2461	65	3924	1	12	910	83	3785	0.114129	2	102	48	2740	0.700641	3	201	55	2047	0.479537	2	292	11	1913	0.686942	0	110	16	1052	0.388143	1	85	17	652
'SLC25A44'	0.0932966	0.622136	0.345942	1.06554	18	6952	84	22440	0.25825	0.372936	7	2613	25	4767	0.137947	7	2495	12	3977	1	3	919	20	3848	0.600337	0	104	5	2783	1	0	204	6	2096	1	0	294	2	1922	1	0	110	8	1060	1	1	85	3	666
'ERN1'	0.0933329	0.775168	0.570096	1.04153	62	6908	259	22265	0.889527	1.14988	17	2603	44	4748	0.281669	27	2475	48	3941	0.720876	12	910	68	3800	0.391874	2	102	25	2763	0.253201	2	202	25	2077	1	0	294	4	1920	1	1	109	27	1041	0.507407	0	86	8	661
'MAGEB2'	0.0933579	0.653962	0.384359	1.07173	22	6948	93	22431	0.315638	0.412893	9	2611	21	4771	0.702392	10	2492	24	3965	0.295325	1	921	15	3853	0.336317	0	104	4	2784	1	1	203	12	2090	1	0	294	2	1922	1	1	109	2	1066	0.254987	0	86	5	664
'ATP2B3'	0.0934182	0.766716	0.556441	1.04347	58	6912	221	22303	0.832138	0.981176	19	2601	58	4734	0.0548108	23	2479	46	3943	0.387594	9	913	41	3827	1	1	103	24	2764	0.601277	3	201	17	2085	0.413237	0	294	5	1919	1	2	108	8	1060	0.2381	0	86	5	664
'AP5S1'	0.093521	1.43957	0.927264	2.20257	37	6933	92	22432	0.530846	0.408453	12	2608	16	4776	0.431083	14	2488	15	3974	0.339241	8	914	17	3851	0.123687	1	103	16	2772	0.464399	0	204	9	2093	1	0	294	1	1923	1	0	110	5	1063	1	1	85	2	667
'DHX36'	0.0935289	0.749355	0.523704	1.05444	46	6924	213	22311	0.659971	0.945658	23	2597	38	4754	0.688753	8	2494	40	3949	0.00151321	11	911	34	3834	0.346832	1	103	40	2748	1	1	203	19	2083	1	0	294	12	1912	0.386192	1	109	14	1054	1	1	85	7	662
'OR6C3'	0.0936564	0.667992	0.405184	1.06222	24	6946	130	22394	0.344333	0.577162	6	2614	14	4778	0.815449	6	2496	27	3962	0.018496	6	916	37	3831	0.442762	1	103	19	2769	0.520465	2	202	9	2093	0.253506	1	293	2	1922	0.34741	0	110	4	1064	1	0	86	7	662
'ZC3H18'	0.0938003	1.20596	0.960635	1.50695	124	6846	351	22173	1.77905	1.55834	49	2571	64	4728	0.0749018	41	2461	58	3931	0.603084	21	901	71	3797	0.353158	2	102	43	2745	0.676027	5	199	40	2062	0.591525	0	294	10	1914	0.376732	2	108	17	1051	0.695572	2	84	18	651
'CYP27C1'	0.0938396	1.45276	0.909258	2.27214	31	6939	92	22432	0.444763	0.408453	13	2607	9	4783	0.0249776	8	2494	5	3984	0.150479	9	913	28	3840	0.406052	0	104	17	2771	1	1	203	8	2094	0.566189	0	294	3	1921	1	0	110	11	1057	0.612846	0	86	5	664
'ZNF80'	0.0939174	0.651179	0.379883	1.07078	21	6949	111	22413	0.301291	0.492808	4	2616	15	4777	0.235055	10	2492	22	3967	0.468783	2	920	27	3841	0.10087	1	103	13	2775	0.401848	1	203	11	2091	1	0	294	2	1922	1	0	110	4	1064	1	1	85	7	662
'BDKRB2'	0.0940338	1.3937	0.921003	2.08136	41	6929	97	22427	0.588235	0.430652	16	2604	16	4776	0.0954289	13	2489	18	3971	0.714071	6	916	28	3840	1	2	102	9	2779	0.0570128	3	201	7	2095	0.051367	0	294	2	1922	1	1	109	6	1062	0.497448	0	86	3	666
'DLX3'	0.0940973	0.548229	0.243537	1.11878	10	6960	55	22469	0.143472	0.244184	5	2615	10	4782	1	3	2499	13	3976	0.126158	1	921	10	3858	0.702158	0	104	3	2785	1	1	203	11	2091	1	0	294	1	1923	1	0	110	2	1066	1	0	86	3	666
'CD2BP2'	0.0941011	0.724707	0.485023	1.05992	37	6933	167	22357	0.530846	0.741431	14	2606	31	4761	0.640064	13	2489	31	3958	0.27658	9	913	34	3834	0.701815	0	104	25	2763	1	0	204	21	2081	0.249834	0	294	4	1920	1	0	110	7	1061	1	1	85	8	661
'ODF3L2'	0.0941134	0.654347	0.381838	1.07573	21	6949	110	22414	0.301291	0.488368	6	2614	18	4774	0.392932	6	2496	21	3968	0.11131	7	915	26	3842	0.824119	0	104	14	2774	1	1	203	8	2094	0.566189	0	294	1	1923	1	0	110	4	1064	1	1	85	6	663
'AP1G1'	0.0941274	1.3721	0.930725	1.99872	46	6924	113	22411	0.659971	0.501687	18	2602	20	4772	0.127751	14	2488	19	3970	0.720578	9	913	29	3839	0.53388	1	103	14	2774	0.423463	2	202	11	2091	0.321674	1	293	2	1922	0.34741	0	110	6	1062	1	1	85	4	665
'RASA3'	0.0941532	0.78306	0.584743	1.03773	69	6901	275	22249	0.989957	1.22092	22	2598	46	4746	0.70253	23	2479	67	3922	0.0117567	16	906	55	3813	0.450924	2	102	28	2760	0.293792	3	201	29	2073	0.758101	1	293	14	1910	0.708521	0	110	13	1055	0.623967	1	85	9	660
'MPP7'	0.0943104	0.736874	0.504404	1.05589	41	6929	195	22329	0.588235	0.865743	16	2604	33	4759	0.765575	12	2490	32	3957	0.161086	9	913	40	3828	1	0	104	30	2758	0.625214	1	203	19	2083	1	0	294	9	1915	0.616905	1	109	19	1049	1	1	85	10	659
'TSEN15'	0.0945703	1.87896	0.82085	4.08515	12	6958	28	22496	0.172166	0.124312	5	2615	1	4791	0.0233124	3	2499	4	3985	1	4	918	5	3863	0.0758507	0	104	5	2783	1	0	204	6	2096	1	0	294	0	1924		0	110	3	1065	1	0	86	1	668
'ATRN'	0.0946008	0.787952	0.588564	1.04386	69	6901	290	22234	0.989957	1.28752	22	2598	53	4739	0.331423	29	2473	53	3936	0.5707	13	909	58	3810	1	1	103	44	2744	1	2	202	24	2078	1	0	294	6	1918	1	1	109	18	1050	1	0	86	15	654
'NCAPH'	0.0947168	1.26848	0.953383	1.67621	81	6889	219	22305	1.16212	0.972296	29	2591	41	4751	0.31506	24	2478	40	3949	0.898078	16	906	48	3820	0.262472	2	102	32	2756	0.347406	4	200	22	2080	0.281561	1	293	4	1920	0.509185	2	108	10	1058	0.310487	0	86	4	665
'AGPAT5'	0.0948061	1.45527	0.909636	2.2847	32	6938	87	22437	0.45911	0.386255	10	2610	9	4783	0.147944	14	2488	11	3978	0.0977184	2	920	21	3847	0.288983	1	103	12	2776	0.379431	3	201	13	2089	0.162694	0	294	2	1922	1	0	110	6	1062	1	0	86	7	662
'KCNJ12'	0.0948647	1.77337	0.846227	3.58447	15	6955	34	22490	0.215208	0.15095	3	2617	4	4788	0.703506	7	2495	6	3983	0.267322	3	919	3	3865	0.0897361	0	104	7	2781	1	2	202	9	2093	0.253506	0	294	2	1922	1	0	110	1	1067	1	0	86	0	669
'VWDE'	0.0948706	0.842081	0.684216	1.03117	135	6835	539	21985	1.93687	2.393	44	2576	109	4683	0.0878871	56	2446	81	3908	0.594899	19	903	110	3758	0.213219	2	102	60	2728	1	4	200	67	2035	0.520806	3	291	11	1913	0.416465	1	109	36	1032	0.24693	2	84	19	650
'PAX4'	0.0948759	1.36807	0.928501	1.99161	46	6924	111	22413	0.659971	0.492808	17	2603	19	4773	0.161501	13	2489	21	3968	1	8	914	31	3837	0.838494	0	104	9	2779	1	3	201	12	2090	0.140885	0	294	0	1924		2	108	5	1063	0.133074	2	84	6	663
'ZNF831'	0.0949397	1.19714	0.962059	1.48275	131	6839	426	22098	1.87948	1.89132	41	2579	69	4723	0.688233	36	2466	59	3930	0.915952	37	885	80	3788	0.00121069	3	101	76	2712	0.76103	6	198	50	2052	0.630419	0	294	15	1909	0.244043	2	108	23	1045	1	3	83	23	646
'DAND5'	0.0949736	0.598075	0.313499	1.07302	15	6955	79	22445	0.215208	0.350737	7	2613	15	4777	0.825999	4	2498	15	3974	0.156625	2	920	21	3847	0.288983	0	104	8	2780	1	2	202	9	2093	0.253506	0	294	3	1921	1	0	110	2	1066	1	0	86	3	666
'DAZL'	0.0950459	1.54069	0.894984	2.57863	24	6946	73	22451	0.344333	0.324099	9	2611	3	4789	0.0060136	7	2495	8	3981	0.598044	3	919	18	3850	0.782651	0	104	16	2772	1	2	202	8	2094	0.219442	0	294	4	1920	1	1	109	7	1061	0.544656	1	85	4	665
'SLC6A3'	0.0951086	1.30029	0.951389	1.76326	69	6901	172	22352	0.989957	0.76363	24	2596	36	4756	0.498057	29	2473	26	3963	0.0363142	11	911	37	3831	0.467353	0	104	18	2770	1	1	203	24	2078	0.719742	0	294	5	1919	1	1	109	10	1058	1	2	84	6	663
'C1QTNF5'	0.0951233	0.3881	0.0971851	1.138	4	6966	37	22487	0.0573888	0.164269	2	2618	8	4784	0.510046	1	2501	5	3984	0.416066	1	921	8	3860	1	0	104	12	2776	1	0	204	2	2100	1	0	294	0	1924		0	110	0	1068		0	86	0	669
'NIN'	0.0951356	0.84428	0.690661	1.02734	145	6825	559	21965	2.08034	2.4818	39	2581	109	4683	0.0235939	64	2438	101	3888	0.935659	25	897	123	3745	0.525422	5	99	62	2726	0.090966	5	199	65	2037	0.830085	1	293	6	1918	1	1	109	35	1033	0.245191	3	83	19	650
'NIPSNAP3B'	0.0951383	0.661527	0.38932	1.0823	22	6948	98	22426	0.315638	0.435091	8	2612	24	4768	0.267951	10	2492	19	3970	0.706478	3	919	20	3848	0.600337	0	104	10	2778	1	1	203	9	2093	0.604716	0	294	2	1922	1	0	110	2	1066	1	0	86	2	667
'ARMC3'	0.0951853	0.792603	0.60008	1.03717	76	6894	308	22216	1.09039	1.36743	27	2593	64	4728	0.271704	32	2470	55	3934	0.824637	12	910	61	3807	0.653813	0	104	49	2739	0.421074	1	203	44	2058	0.177869	0	294	3	1921	1	0	110	10	1058	0.611816	2	84	11	658
'GPR83'	0.0951927	1.29607	0.947941	1.7583	69	6901	173	22351	0.989957	0.76807	24	2596	37	4755	0.504412	24	2478	32	3957	0.494694	13	909	34	3834	0.139725	1	103	17	2771	0.483774	5	199	26	2076	0.188485	0	294	2	1922	1	1	109	11	1057	1	0	86	4	665
'MORN1'	0.0952145	0.768357	0.55765	1.04485	57	6913	247	22277	0.817791	1.09661	15	2605	43	4749	0.167176	21	2481	46	3943	0.256746	12	910	65	3803	0.468755	1	103	31	2757	1	4	200	23	2079	0.292584	1	293	3	1921	0.434029	1	109	14	1054	1	0	86	10	659
'PA2G4'	0.0952337	0.382737	0.0957376	1.12362	4	6966	35	22489	0.0573888	0.15539	2	2618	4	4788	1	2	2500	8	3981	0.334462	0	922	6	3862	0.60323	0	104	4	2784	1	0	204	8	2094	1	0	294	1	1923	1	0	110	1	1067	1	0	86	0	669
'SF3A1'	0.0952522	0.597644	0.313299	1.0721	15	6955	80	22444	0.215208	0.355177	6	2614	12	4780	1	5	2497	17	3972	0.186618	3	919	21	3847	0.603024	0	104	7	2781	1	1	203	9	2093	0.604716	0	294	1	1923	1	0	110	3	1065	1	0	86	6	663
'STAC3'	0.095372	0.67879	0.414826	1.07417	25	6945	122	22402	0.35868	0.541644	10	2610	28	4764	0.307716	6	2496	20	3969	0.11127	5	917	25	3843	1	0	104	15	2773	1	0	204	19	2083	0.403884	1	293	1	1923	0.247586	1	109	5	1063	0.445394	0	86	2	667
'CPNE3'	0.0954189	1.37553	0.936745	1.99385	46	6924	131	22393	0.659971	0.581602	12	2608	24	4768	0.862929	14	2488	16	3973	0.35491	11	911	29	3839	0.22366	0	104	28	2760	0.623609	4	200	8	2094	0.0166835	0	294	3	1921	1	3	107	10	1058	0.113618	1	85	3	666
'SMARCC2'	0.0954811	1.31671	0.949096	1.81068	63	6907	164	22360	0.903874	0.728112	17	2603	31	4761	1	25	2477	29	3960	0.262189	10	912	31	3837	0.424915	3	101	16	2772	0.02879	5	199	23	2079	0.0950184	1	293	4	1920	0.509185	1	109	15	1053	1	0	86	7	662
'GFOD2'	0.0954995	0.733355	0.504654	1.04744	43	6927	170	22354	0.61693	0.75475	18	2602	47	4745	0.240591	14	2488	36	3953	0.144943	6	916	22	3846	0.809422	1	103	12	2776	0.379431	2	202	18	2084	0.695249	0	294	5	1919	1	2	108	12	1056	0.381464	0	86	5	664
'TSPYL6'	0.0955798	0.72281	0.484323	1.05557	37	6933	175	22349	0.530846	0.776949	9	2611	28	4764	0.172353	18	2484	30	3959	1	6	916	38	3830	0.443071	0	104	19	2769	1	1	203	23	2079	0.717123	0	294	4	1920	1	1	109	5	1063	0.445394	2	84	12	657
'FASLG'	0.0956276	1.5537	0.897258	2.63543	25	6945	52	22472	0.35868	0.230865	7	2613	12	4780	1	11	2491	6	3983	0.0424441	3	919	15	3853	1	0	104	3	2785	1	1	203	8	2094	0.566189	1	293	2	1922	0.34741	2	108	1	1067	0.0243546	0	86	1	668
'MRPL55'	0.0956625	0.613458	0.321638	1.10019	15	6955	80	22444	0.215208	0.355177	7	2613	15	4777	0.825999	7	2495	10	3979	0.808125	1	921	22	3846	0.105659	0	104	6	2782	1	0	204	10	2092	1	0	294	3	1921	1	0	110	3	1065	1	0	86	4	665
'CNTROB'	0.0957181	1.23655	0.961398	1.58186	103	6867	295	22229	1.47776	1.30971	34	2586	51	4741	0.363659	34	2468	58	3931	0.829383	14	908	50	3818	0.631395	2	102	54	2734	1	9	195	35	2067	0.0127374	0	294	6	1918	1	4	106	9	1059	0.0265341	3	83	10	659
'PRKAR2A'	0.0957379	0.657985	0.387521	1.07538	22	6948	96	22428	0.315638	0.426212	8	2612	17	4775	0.835716	11	2491	23	3966	0.48663	1	921	22	3846	0.105659	0	104	2	2786	1	2	202	12	2090	0.355259	0	294	4	1920	1	0	110	7	1061	1	0	86	3	666
'ZFP69'	0.0957518	1.3826	0.940846	2.00844	47	6923	117	22407	0.674319	0.519446	19	2601	19	4773	0.0627126	19	2483	17	3972	0.0869431	6	916	28	3840	1	1	103	17	2771	0.483774	0	204	15	2087	0.636366	0	294	0	1924		0	110	7	1061	1	0	86	5	664
[truncated: 16,467 more rows]
[truncated: 21 more columns]

## Sheet: SuppData2.ALS_Miss&PTV_subRVIS
gene	p.value	estimate	conf.low	conf.high	Qualified Case	Unqualified Case	Qualified Ctrl	Unqualified Ctrl	%QV+ Case	%QV+ Ctrl	0.Qualified Case	0.Unqualified Case	0.Qualified Ctrl	0.Unqualified Ctrl	0.Fet P	1.Qualified Case	1.Unqualified Case	1.Qualified Ctrl	1.Unqualified Ctrl	1.Fet P	2.Qualified Case	2.Unqualified Case	2.Qualified Ctrl	2.Unqualified Ctrl	2.Fet P	3.Qualified Case	3.Unqualified Case	3.Qualified Ctrl	3.Unqualified Ctrl	3.Fet P	4.Qualified Case	4.Unqualified Case	4.Qualified Ctrl	4.Unqualified Ctrl	4.Fet P	5.Qualified Case	5.Unqualified Case	5.Qualified Ctrl	5.Unqualified Ctrl	5.Fet P	6.Qualified Case	6.Unqualified Case	6.Qualified Ctrl	6.Unqualified Ctrl	6.Fet P	7.Qualified Case	7.Unqualified Case	7.Qualified Ctrl	7.Unqualified Ctrl
[truncated: 17,954 more rows]
[truncated: 21 more columns]

[truncated: 1 more sheets: SuppData3.PLS_PTV]
